# Supplementary material for: Long-term prenatal exposure to paracetamol is associated with DNA methylation differences in children diagnosed with ADHD
Source: Clin Epigenetics. 2017 Aug 2;9:77. doi: 10.1186/s13148-017-0376-9 (PMC5540511; doi:10.1186/s13148-017-0376-9)
Supplement: Supplementary file 1 — Significantly methylated CpGs between long-term exposed samples with ADHD and controls. (XLSX 1646 kb) [file 13148_2017_376_MOESM1_ESM.xlsx]

## Sheet: Sheet1
Additional file 1: Table S1. Significantly methylated CpGs between long-term exposed samples with ADHD and controls.
cgid: Illumina 450k site id
chr: chromosome of the site
mapinfo: start coordinate of the site
strand: strand of the site
ucsc_refgene_name: gene name
ucsc_refgene_group: relation to nearby gene
ucsc_cpg_islands_name: ucsc CpG islands name
relation_to_ucsc_cpg_island: location of site in CpG island
mean.g1,mean.g2: (group1=long-term exposed with ADHD, group2=unexposed withough ADHD (controls)) mean methylation in each of the two groups
mean.diff: difference in methylation means between the two groups: mean.g1-mean.g2.
mean.quot.log2: log2 of the quotient in methylation: log2((mean.g1+epsilon)/(mean.g2+epsilon)), where epsilon:=0.01.
diffmeth.p.val: p-value obtained from a two-sided Welch t-test or alternatively from linear models employed in the limma package (which type of p-value is computed is specified in the differential.site.test.method option).
max.g1,max.g2: maximum methylation level in group 1 and 2 respectively
min.g1,min.g2: minimum methylation level in group 1 and 2 respectively
sd.g1,sd.g2: standard deviation of methylation levels
diffmeth.p.adj.fdr: FDR adjusted p-value of all sites
combinedRank: mean.diff, mean.quot.log2 and diffmeth.p.val are ranked for all sites. This aggregates them using the maximum, i.e. worst rank of a site among the three measures
cgid	chr	mapinfo	strand	ucsc_refgene_name	ucsc_refgene_group	ucsc_cpg_islands_name	relation_to_ucsc_cpg_island	mean.group1	mean.group2	mean.diff	mean.quot.log2	diffmeth.p.val	max.group1	min.group1	sd.group1	max.group2	min.group2	sd.group2	diffmeth.p.adj.fdr	combinedRank
cg22465281	5	65017296	F	NLN;SGTB	TSS1500;5UTR	chr5:65017603-65018512	N_Shore	0.211862016220804	0.0717480535878425	0.140113962632961	1.44040640704695	2.15625265712208e-05	0.679899615006234	0.0317913880206673	0.24881197870781	0.511859523042048	0.0194725864788688	0.0818856972645557	0.0291091908974001	284
cg18662228	2	236867804	R	AGAP1;AGAP1	Body;Body	chr2:236867652-236867906	Island	0.256284815985979	0.532770883636391	-0.276486067650411	-1.0273731650359	2.23916551998536e-05	0.95030961600779	0.0231601866874342	0.335398336002344	0.985360358597904	0.0250101606080348	0.325368518481643	0.0291091908974001	400
cg20755651	6	168841574	R	SMOC2;SMOC2	TSS1500;TSS1500	chr6:168841438-168841699	Island	0.185178347223338	0.0719861735802081	0.11319217364313	1.2513404769878	3.94939442352508e-05	0.577713005362062	0.0385886456989947	0.210144528523028	0.498358605918919	0.0347510076397216	0.0739508256303228	0.0305954302812116	498
cg05982757	12	54427528	F	HOXC4;HOXC5;HOXC5	5UTR;Body;Body	chr12:54427025-54428709	Island	0.172715117798306	0.0687212189841529	0.103993898814153	1.21477154125224	6.2518128184915e-05	0.524249933706985	0.0405216735223933	0.193117653831576	0.577532067445124	0.0189241613810154	0.0809971681763792	0.0318383848585315	762
cg14410589	9	14346834	F	NA	NA	chr9:14346265-14348149	Island	0.130398387655566	0.0364697819312112	0.0939286057243547	1.59516158789087	3.96451712742621e-05	0.512118845396942	0.0214593154719932	0.176752289394084	0.350237954729288	0.0163321996114517	0.0456304672424483	0.0305954302812116	951
cg19013399	5	159191650	R	NA	NA	NA	NA	0.203452051967179	0.112053904047147	0.0913981479200322	0.806393589368402	7.30912130179452e-05	0.388648541188608	0.0887332196432999	0.0955675223207901	0.319205632590277	0.0354104719330536	0.0520740385402898	0.0318383848585315	1113
cg02574502	19	54486058	F	CACNG8	Body	chr19:54485303-54486322	Island	0.134053658729162	0.0456074061472961	0.0884462525818658	1.37325735493523	6.03316176510888e-05	0.48964023360748	0.0155705861776059	0.162034779164076	0.431309568402575	0.0190698970709979	0.0580314221771606	0.0317183115105209	1326
cg03369465	6	33291367	F	DAXX;DAXX;DAXX;DAXX	TSS1500;TSS1500;TSS1500;TSS1500	chr6:33290370-33291087	S_Shore	0.12863248374391	0.0402384773149149	0.0883940064289953	1.46440069978159	0.000108365431846906	0.521772667138822	0.0214295601023225	0.180821504085928	0.557680568516878	0.0158819216816803	0.0749283875479978	0.0349076893830203	1330
cg05957736	3	111579326	F	PHLDB2;PHLDB2;PHLDB2;PHLDB2	5UTR;Body;5UTR;5UTR	chr3:111578237-111578739	S_Shore	0.143484571123033	0.0589567975724231	0.08452777355061	1.15432895667329	9.47809791513852e-05	0.463469499705557	0.0434331738529882	0.161713223261211	0.457077616130811	0.0304052266994479	0.0503869873692821	0.033519614931794	1633
cg01561304	5	177913485	R	COL23A1	Body	NA	NA	0.257769166224118	0.157141095519896	0.100628070704223	0.679923345955515	2.73189099501648e-05	0.402763638305388	0.11471608246648	0.0863133082651567	0.405952194723346	0.0550895943685561	0.0685824990209714	0.0295684271350928	1661
cg23087020	1	167190262	F	POU2F1	5UTR	chr1:167189130-167191361	Island	0.213145274761741	0.131047296606431	0.0820979781553105	0.66180424229359	2.16540633097502e-05	0.402950510028424	0.0971299321436148	0.121117853199715	0.436057695665176	0.0506965834835069	0.0604351883515165	0.0291091908974001	1904
cg21634602	5	112073570	R	APC;APC;APC;APC;APC	1stExon;5UTR;1stExon;5UTR;5UTR	NA	NA	0.122387063790287	0.0426244254736096	0.0797626383166774	1.33095767322585	0.000182727622183077	0.414934719443051	0.0181457218179215	0.153720106302527	0.446098430867341	0.0180694964856805	0.0618386360338911	0.0366872204448507	2153
cg03052970	17	64961530	F	CACNG4	Body	chr17:64961007-64962321	Island	0.127728554604706	0.0489089585670845	0.0788195960376214	1.22526874418161	3.05925662878879e-05	0.425635503129612	0.0352737484219612	0.145469485875929	0.335747291229006	0.0270613727654658	0.0478359916265959	0.0297785517210137	2256
cg20294319	13	47253842	R	LRCH1;LRCH1;LRCH1	Body;Body;Body	NA	NA	0.188347204802351	0.110308512684386	0.0780386921179658	0.721289339443795	6.40573355164767e-05	0.324137029821326	0.0515854398618988	0.0699375562545203	0.401797131700877	0.0341293368209831	0.0630738154166902	0.0318383848585315	2370
cg13849552	18	42260056	R	SETBP1;SETBP1	TSS200;TSS1500	chr18:42258983-42260795	Island	0.191217353386094	0.0783315795731488	0.112885773812945	1.18775351584488	0.000235562859827025	0.581437234730514	0.0459003948291568	0.218668468687652	0.688906709482388	0.0346115233496416	0.0885857593055907	0.0381148359659952	2414
cg04478251	17	998432	F	ABR;ABR;ABR	Body;Body;Body	NA	NA	0.46951046906707	0.315819945618503	0.153690523448568	0.557487390110944	7.1209111914904e-05	0.863045167321144	0.278791396756381	0.203058147465535	0.85818131680637	0.131920113898113	0.108939010626285	0.0318383848585315	2447
cg20071624	7	5258357	R	WIPI2;WIPI2;WIPI2;WIPI2;WIPI2	Body;Body;Body;Body;Body	NA	NA	0.237470213257885	0.158818965505319	0.0786512477525659	0.551777896930978	6.41017285339899e-06	0.359307377392498	0.148742004140346	0.0721359374466195	0.358931355392981	0.0634644700706076	0.0515707389350272	0.0287966615070562	2496
cg23987549	20	56285728	F	PMEPA1;PMEPA1;PMEPA1;PMEPA1	TSS200;TSS200;5UTR;TSS1500	chr20:56283891-56285395	S_Shore	0.216009564667004	0.1403897612647	0.0756198034023046	0.587677478659243	0.000148299790075719	0.490602983332525	0.113459707543714	0.11607611159396	0.355577896808833	0.0721290504708786	0.0551677730137213	0.0357703252661694	2656
cg11416012	12	4380899	R	NA	NA	chr12:4378366-4382222	Island	0.169034479964104	0.0707320372442957	0.098302442719808	1.14902425740947	0.000267988670221212	0.496471514337177	0.0389202197279839	0.189296829871082	0.591387438567963	0.0342639288176896	0.0790932212088039	0.0387445388345308	2703
cg16082737	14	58711570	R	PSMA3;PSMA3	TSS200;TSS200	chr14:58711351-58711897	Island	0.114439717598904	0.0392878131880946	0.0751519044108097	1.33614414821503	0.000247735315948098	0.521868364215601	0.014598479902163	0.145532670420387	0.384150344038689	0.0143905627653208	0.044070290645161	0.0383575471713803	2709
cg19808620	1	153514442	F	S100A5	TSS1500	NA	NA	0.235988673088964	0.131565517768795	0.104423155320169	0.797121986487691	0.000269417196127454	0.641771778174053	0.0546732909323028	0.187774009718347	0.716710436747456	0.0454822680812065	0.0780534306409647	0.0387697993265649	2715
cg21883293	11	32334657	F	NA	NA	NA	NA	0.187101657376007	0.113002256554181	0.0740994008218253	0.680255124715467	6.70184910200221e-05	0.292398535726426	0.108732999500644	0.0562107900037104	0.250005921380421	0.0430070794040622	0.04289154735479	0.0318383848585315	2846
cg08409642	16	56641373	F	MT2A	TSS1500	chr16:56642129-56642595	N_Shore	0.432270419585447	0.30248232741003	0.129788092175417	0.501154153791235	0.000203198680895444	0.816087264163319	0.18060831371992	0.175551668960244	0.706995785915941	0.13368469565061	0.0881893724212027	0.037245498551167	2942
cg01373262	20	44034880	R	DBNDD2;DBNDD2;DBNDD2;SYS1-DBNDD2;DBNDD2	TSS1500;5UTR;TSS1500;Body;5UTR	chr20:44034458-44035954	Island	0.126903131796931	0.0537422093429287	0.0731609224540023	1.10283452031029	0.000141849409775494	0.490144915745878	0.0278035541781214	0.147862094452143	0.568173675521598	0.0219477475377501	0.0625465651689683	0.0357703252661694	2986
cg07645888	2	62932961	R	EHBP1;EHBP1;EHBP1;EHBP1	TSS1500;5UTR;TSS200;TSS200	chr2:62932595-62933353	Island	0.155181856431867	0.0800365908426242	0.075145265589243	0.875471893354137	0.000305831554634756	0.484468845603031	0.0558244593787938	0.147968417442683	0.476984053131107	0.0392486419242844	0.0493981309359741	0.0396714449837617	3009
cg02876066	19	18632993	F	ELL	TSS200	chr19:18632298-18633453	Island	0.117052578855746	0.0442917122795563	0.0727608665761899	1.22662176871426	0.000229604410565281	0.424248938074979	0.0270956422773552	0.140832203036324	0.43996688112106	0.0215817626001064	0.05527188509835	0.0380633479702722	3041
cg18317439	17	643637	R	FAM57A	Body	NA	NA	0.305055161296518	0.214368867145065	0.0906862941514534	0.489731939235169	0.000242106713490253	0.509909350106667	0.152727902562099	0.103538839041273	0.560869010914047	0.0693593181667059	0.0689017789275593	0.0383242377675609	3057
cg00828556	3	196351986	R	NA	NA	NA	NA	0.476806528121215	0.336860519005388	0.139946009115827	0.488992877970775	2.73902934921162e-05	0.831151946049829	0.220876936440514	0.16804714554931	0.764384086634622	0.147181082627304	0.101609938803594	0.0295684271350928	3072
cg08108966	19	3986861	F	EEF2	TSS1500	chr19:3984962-3985722	S_Shore	0.159506575161947	0.0782154018957681	0.0812911732661785	0.942238767559056	0.000343487141728019	0.553841831117236	0.043793451773067	0.159822046796558	0.330388571643073	0.0406625984839315	0.0457983852602236	0.0407635555926704	3291
cg04474277	7	134376946	R	NA	NA	NA	NA	0.247990750718634	0.176529239541971	0.0714615111766624	0.467917545171567	0.00013422256885628	0.566321998566201	0.12087853758441	0.125386456697337	0.424250166350669	0.0863026844365489	0.0523065356525383	0.0357703252661694	3292
cg17319142	2	119916581	F	C1QL2	TSS200	chr2:119914126-119916663	Island	0.179073719812759	0.0682991454624506	0.110774574350309	1.2718803832012	0.000347873840757227	0.633831540117499	0.0481690002850657	0.215274384167002	0.535939948286777	0.0327582644451445	0.0699984899550779	0.0409141456866113	3322
cg12546081	15	79602873	R	TMED3	TSS1500	chr15:79603220-79604093	N_Shore	0.264513867771409	0.189376606718493	0.075137261052916	0.461382887320963	0.000184410030158901	0.459687465128802	0.10934706689353	0.123469116967188	0.515954829013618	0.0927549415771854	0.0619527133932819	0.0366872204448507	3375
cg11787160	12	113515332	F	DTX1	Body	chr12:113515164-113515970	Island	0.522770091480067	0.380880331494135	0.141889759985932	0.446786102787691	7.81385831028452e-06	0.842602593483061	0.324783807396403	0.19138802913558	0.831241354311192	0.210299349507066	0.0943724757143558	0.0287966615070562	3544
cg05280794	17	1040653	R	ABR;ABR	Body;5UTR	NA	NA	0.660386155421252	0.902084810772026	-0.241698655350774	-0.444175625205804	0.0003434504701686	0.973738564897085	0.0174000598783286	0.331770809598821	0.984898442020635	0.48545904762916	0.142779987036037	0.0407635555926704	3574
cg10439765	20	44657838	R	SLC12A5;SLC12A5;SLC12A5	1stExon;5UTR;Body	chr20:44657463-44659243	Island	0.125784258177679	0.0454398468813175	0.0803444112963615	1.29232105585727	0.000382568505865021	0.419456416810901	0.0241863772060904	0.158117848265016	0.568856119459831	0.0205684826955206	0.0740385774665903	0.0417717413070477	3577
cg26204638	20	33297218	F	TP53INP2	Body	chr20:33296514-33298242	Island	0.139028742507146	0.0506432771818012	0.0883854653253444	1.29717097924131	0.000397824109604929	0.478237973214903	0.0259857885570652	0.171175330933303	0.64685123054547	0.0198903038372505	0.0801219992550844	0.0421331971970389	3689
cg14707006	5	87982684	F	NA	NA	chr5:87980878-87981272	S_Shore	0.145644602119225	0.0587157449147806	0.0869288572044449	1.17954293549622	0.000405219888272418	0.629256560313055	0.0304463990929912	0.198327911838058	0.67319677569492	0.019453374507489	0.0942405051289769	0.0423504173416432	3735
cg04532613	10	22764566	F	NA	NA	chr10:22764708-22767050	N_Shore	0.168751840159267	0.100481943657329	0.0682698965019382	0.694147488185908	0.000364107635951428	0.422265226933415	0.0836508321580523	0.12742259772916	0.484863392828598	0.0610151482967512	0.0537308333341736	0.0412607546188434	3761
cg07971089	8	144629702	R	NA	NA	chr8:144631767-144631971	N_Shelf	0.560642120920312	0.413717823060716	0.146924297859596	0.429482425984208	8.24500292930148e-06	0.847066359626137	0.381732685027473	0.149110087695423	0.738827227589497	0.207077461765104	0.101683020884745	0.0287966615070562	3783
cg17441062	11	88242604	R	GRM5;GRM5	Body;Body	chr11:88241710-88242562	S_Shore	0.14314150984754	0.0689626195237794	0.074178890323761	0.955623630269814	0.000417935024758578	0.568464887064745	0.0435340321736716	0.157085557886337	0.513563337509348	0.0332936289909158	0.0551763376754778	0.0426426694937246	3829
cg13163269	11	122933012	F	HSPA8;HSPA8	TSS200;TSS200	chr11:122932173-122933803	Island	0.117766105876218	0.0500684392695081	0.06769766660671	1.08882608057463	6.18779752899362e-05	0.379316371134275	0.0304931837278623	0.127986904967807	0.32317469037676	0.0325533975801335	0.0396167217311927	0.0318383848585315	3851
cg03909849	17	79477206	F	ACTG1	3UTR	chr17:79478235-79482426	N_Shore	0.222414198084451	0.298937705076042	-0.0765235069915917	-0.410617753980605	0.00022224472334527	0.394205639455233	0.0317975136284315	0.114649118716203	0.48470121210639	0.0360986566124083	0.0848519214344232	0.0379016249746725	4085
cg13378388	4	177713813	F	VEGFC;VEGFC	5UTR;1stExon	chr4:177713243-177714457	Island	0.16563613872859	0.0992910192827691	0.0663451194458207	0.684414866997581	6.85381694168352e-05	0.354935207890761	0.0726180347708798	0.10056699380331	0.346842491800781	0.0488661523043882	0.0474252882858664	0.0318383848585315	4111
cg24449629	19	52646265	R	NA	NA	chr19:52642613-52642841	S_Shelf	0.499001954892471	0.373722701450441	0.12527925344203	0.407607078315588	0.000394752917541058	0.92741143200513	0.217671502713497	0.252608481312944	0.92390411761919	0.184776687791647	0.122594014273724	0.0420185390827083	4136
cg15531562	11	65601754	F	SNX32	Body	chr11:65601069-65601551	S_Shore	0.215370059322039	0.28736601500348	-0.0719959556814401	-0.399943911374534	0.000372498207557544	0.389392870864054	0.058271203876403	0.118883919258003	0.490194450054756	0.0723040303046336	0.111751074408207	0.0415076866372369	4257
cg25131247	11	118660965	F	DDX6	5UTR	chr11:118661305-118663026	N_Shore	0.149409423535777	0.0518529507939988	0.0975564727417781	1.36582258916671	0.00048176711604402	0.521097977239014	0.0239401067575182	0.190800886519314	0.388332649559267	0.0182725594549328	0.0567202699499073	0.0439716106803017	4279
cg00568384	2	173539262	R	NA	NA	NA	NA	0.50662695573292	0.667473279854637	-0.160846324121717	-0.391041126371821	0.000379549695249278	0.797179385444387	0.331702293871224	0.142155479639924	0.902487916693357	0.339592374140286	0.119671620184087	0.0417320179642743	4425
cg06728098	8	80942046	F	MRPS28	Body	chr8:80942117-80942593	N_Shore	0.1100694604272	0.0456043535235729	0.0644651069036269	1.1105995015621	0.000501899708264979	0.34799064407018	0.0234018299788665	0.124926689691189	0.342119304441111	0.0202109929376388	0.0495269748782597	0.0444886834595886	4488
cg26709988	16	84860918	R	CRISPLD2	5UTR	NA	NA	0.530758903051222	0.404135637318799	0.126623265732424	0.384882157647322	0.000243399000287865	0.786584083977927	0.301569315997135	0.125078235327892	0.68787795908948	0.181398143225646	0.10512417157673	0.0383242377675609	4541
cg08979352	4	99580530	F	TSPAN5	TSS1500	chr4:99579142-99580160	S_Shore	0.412023151585088	0.313261735060807	0.0987614165242814	0.384619401524214	0.000219756383582221	0.703398821995063	0.188562284089996	0.142204473898348	0.706067041447162	0.157592714970761	0.0826610819870634	0.0379016249746725	4548
cg25613170	17	45772523	F	TBKBP1	TSS200	chr17:45771107-45772993	Island	0.145846042432777	0.0798280522086355	0.0660179902241414	0.794883562947745	0.000524051183328952	0.390648285476761	0.0561787825909607	0.119039874419496	0.361231252180742	0.050777820896224	0.0447299447560645	0.0449438954415741	4555
cg10569807	12	25404368	F	KRAS;KRAS	TSS1500;TSS1500	NA	NA	0.101642385668548	0.0377930220260888	0.0638493636424595	1.22401295916749	0.000187769204681219	0.343322552889041	0.0234413864162745	0.124687655888551	0.343150968959265	0.0193987364094512	0.0473030680214771	0.0366872204448507	4618
cg23402769	7	16685581	F	BZW2;ANKMY2;BZW2;BZW2	TSS200;TSS200;TSS200;TSS200	chr7:16685252-16686364	Island	0.14534971555245	0.0815355144599191	0.0638142010925312	0.763116097866893	0.00028230029580256	0.367565662237468	0.042111811458767	0.105136705064363	0.523081209974673	0.0345211461097386	0.0545150627686826	0.0390238098123695	4622
cg02706649	1	249200612	R	PGBD2;PGBD2	5UTR;5UTR	chr1:249200252-249200721	Island	0.1873167322875	0.0810224430204471	0.106294289267052	1.11621908700937	0.000542284435816222	0.635995293707427	0.0360146526358984	0.209325642771024	0.610687100605886	0.0279924452951681	0.0774582798470585	0.045393348481297	4668
cg23987789	1	7842406	F	NA	NA	chr1:7843460-7843693	N_Shore	0.419626213579694	0.320673504898295	0.0989527086813984	0.377674567120681	0.000300858395032869	0.620687797840873	0.253815389727712	0.10028970089682	0.532126175720031	0.150524600629484	0.0745272561881996	0.0395591951322463	4675
cg17976191	19	13135527	R	NFIX	Body	chr19:13135317-13136169	Island	0.09612212335071	0.032861845745904	0.063260277604806	1.3079595644379	5.3599482004123e-05	0.371125610048167	0.0219057656974046	0.12661527491097	0.304171319939284	0.0178424924972772	0.0337329665720367	0.0310910602737039	4721
cg02526508	11	58494370	F	GLYAT;GLYAT	5UTR;5UTR	NA	NA	0.273308546842278	0.356115428995739	-0.0828068821534602	-0.369924448060069	9.60180450481375e-05	0.450608525593441	0.0528411435774506	0.135146018433737	0.500512577337175	0.0469349333927863	0.0739241639582083	0.0336851255662404	4847
cg21581312	15	35529473	R	LOC723972	TSS200	NA	NA	0.586545913219771	0.443085450995551	0.14346046222422	0.396850014085092	0.000570565981115872	0.935597698392779	0.0564934505889488	0.246471298383873	0.929175598373125	0.0929610263970308	0.160103330244942	0.045978132874447	4848
cg02365742	5	174151204	R	MSX2	TSS1500	chr5:174151478-174152364	N_Shore	0.175163958003011	0.0961780252780305	0.0789859327249803	0.802318091371921	0.000574554515182042	0.541597746252233	0.063995033672392	0.164698197436261	0.440871591305311	0.04358683872107	0.0507200998790337	0.0460922971486513	4869
cg07110356	17	56355431	R	MPO	Body	chr17:56355207-56355502	Island	0.61893440268842	0.479096221763582	0.139838180924838	0.362791233118534	0.000159918242684104	0.922968130804233	0.418577598765716	0.167769908468118	0.933848705980765	0.255505852075894	0.101196712870968	0.0361351478118795	5007
cg02277850	1	7842393	F	NA	NA	chr1:7843460-7843693	N_Shore	0.54290764014952	0.420038558201143	0.122869081948377	0.362572486356237	0.000462571409705256	0.759200607294998	0.348029317330852	0.112507640085447	0.695608837527539	0.175777663818743	0.0928034059150656	0.0435820660854579	5015
cg23169883	10	72435301	R	ADAMTS14;ADAMTS14	Body;Body	chr10:72432242-72432738	S_Shelf	0.621478823453892	0.481509455852711	0.139969367601181	0.361515182296811	6.33555181907492e-06	0.868128872939576	0.41466895458997	0.142561478170156	0.859225854155326	0.278333506384507	0.0971080995450055	0.0287966615070562	5040
cg27193519	16	4714443	F	MGRN1;MGRN1;MGRN1;MGRN1	Body;Body;Body;Body	NA	NA	0.510694191549065	0.395678986810332	0.115015204738733	0.360097736889579	5.66764760148871e-05	0.798802457844055	0.285370432504745	0.122000624451037	0.592353948204567	0.190061985411267	0.0826417754855451	0.031361810045669	5078
cg20910303	4	147443095	F	SLC10A7;SLC10A7;SLC10A7;SLC10A7	1stExon;1stExon;5UTR;5UTR	chr4:147443091-147444062	Island	0.157830779213121	0.059509826690298	0.0983209525228235	1.27171846917915	0.000608437501859696	0.5168909865496	0.0266046293699011	0.198722477338377	0.619426535307935	0.0257516191877929	0.0859483542889106	0.0467823712928475	5081
cg10924691	14	21439548	F	NA	NA	chr14:21439578-21439908	N_Shore	0.0948283627807328	0.0333081036536651	0.0615202591270678	1.2753202038927	4.72777251635815e-05	0.408957856629266	0.0197479367345681	0.123175971901504	0.366480117625199	0.0169270071528633	0.0442564462174369	0.0309903606372629	5126
cg27572068	3	25728371	F	NA	NA	NA	NA	0.504754093707014	0.391605185080373	0.11314890862664	0.358105502400111	0.000597175718752634	0.851950536534493	0.140413139246946	0.213432832188006	0.877527430563223	0.18756739469452	0.105002153482327	0.0465656248569903	5132
cg10459672	6	31409481	F	NA	NA	NA	NA	0.118514377670969	0.179824262460502	-0.0613098847895338	-0.56273463140244	0.000448508521096584	0.200107291397838	0.0213133075830332	0.0703021736769449	0.309545161488082	0.0228542578013229	0.0685693358178261	0.0431915474208405	5165
cg26697605	7	1850801	R	NA	NA	NA	NA	0.46896527626562	0.36416326497842	0.1048020112872	0.356253145125547	0.000183673871024537	0.654876710828645	0.302964239754324	0.111569790956336	0.613040003331594	0.130250367803042	0.0893885874149108	0.0366872204448507	5168
cg27201625	10	6622279	R	PRKCQ	TSS200	chr10:6621907-6622642	Island	0.135899764750038	0.220397869156863	-0.0844981044068247	-0.659149816979447	0.000628486267727106	0.306600438402206	0.0366316787847706	0.0937704638337639	0.405158595737399	0.0458158104024078	0.0892459189167873	0.0470340741885794	5219
cg26501599	3	127310131	F	TPRA1;TPRA1	TSS1500;TSS1500	chr3:127308568-127310132	Island	0.149871007980432	0.0591482691390613	0.0907227388413709	1.20914329047669	0.000633537341598248	0.52488634018699	0.0168506828962262	0.179083306244624	0.680072544378164	0.0157217756957218	0.0755348859541784	0.047078715706039	5255
cg12033075	1	9788767	R	PIK3CD	3UTR	chr1:9790292-9790704	N_Shore	0.461581654559836	0.359295310697247	0.102286343862589	0.352732652422887	0.00039438646122118	0.842023106895455	0.226696000609023	0.219178768913821	0.815593996619162	0.1717122365878	0.110322880337963	0.0420185390827083	5260
cg16858463	3	48130806	R	MAP4;MAP4;MAP4	TSS200;TSS200;TSS200	chr3:48129925-48130896	Island	0.130716681660378	0.0626299653958023	0.0680867162645752	0.954156569305534	0.000634848477401663	0.418358827559811	0.0384430383141431	0.135030610187392	0.525837533012395	0.0339555279477744	0.0576395076264455	0.047078715706039	5268
cg16004593	6	32369487	R	BTNL2	Body	NA	NA	0.437558744347919	0.561232953760299	-0.12367420941238	-0.352002153332312	0.00015238851925213	0.620300000498536	0.00506308090704758	0.207268080656154	0.73346153065688	0.188651783818699	0.102843435932867	0.0357703252661694	5280
cg00090782	10	43248870	F	NA	NA	chr10:43248523-43250912	Island	0.33200115792254	0.426339268150996	-0.0943381102284555	-0.3514491045402	0.000536040131806151	0.49194310467189	0.0409149275310379	0.176159717877718	0.579458584958459	0.0384604184983065	0.0883213269157783	0.0452603800941819	5302
cg02574073	17	46682398	F	LOC404266;LOC404266;HOXB6	Body;Body;TSS200	chr17:46685244-46685449	N_Shelf	0.406147331727083	0.314707138716694	0.0914401930103892	0.35795528407378	0.000645757660863294	0.687672153878765	0.132210752518821	0.163958858766094	0.800243057722153	0.115480767134699	0.123378625983338	0.0472307128983313	5343
cg03698892	12	110561854	R	IFT81;IFT81;IFT81	TSS1500;TSS1500;TSS1500	chr12:110562095-110562700	N_Shore	0.25634946314985	0.195942244026337	0.0604072191235131	0.371080579014858	3.87156488591204e-05	0.492027255544182	0.118812529923667	0.120361800876238	0.425804098823086	0.103908700596229	0.0493756661169957	0.0305954302812116	5360
cg12551908	7	66785137	F	STAG3L4	3UTR	NA	NA	0.902283869709627	0.70708069197944	0.195203177730187	0.347347336409113	0.000640819043942001	0.988840485517304	0.657058702144104	0.116121418691711	0.992026595921407	0.0153095734494501	0.326001969220692	0.0471164161288735	5411
cg19398112	19	14529923	F	DDX39	5UTR	chr19:14529731-14530505	Island	0.186090795229956	0.0774449470076229	0.108645848222333	1.1650748892774	0.000666832360554887	0.615880095085902	0.0414142105877479	0.213277250349996	0.680663117926961	0.0380107785164439	0.0934883790779034	0.047726999575854	5460
cg00121045	16	1416053	R	UNKL	3UTR	chr16:1414417-1414851	S_Shore	0.607764146570262	0.476393821694686	0.131370324875576	0.344931239717747	1.64455055129604e-05	0.832554695544193	0.328091451770684	0.146189732305331	0.884086923866185	0.233266160698324	0.0963726267925904	0.0291091908974001	5476
cg13064049	1	38478702	R	UTP11L	Body	chr1:38478082-38478727	Island	0.136589934276339	0.0563007999132073	0.0802891343631315	1.14468786143758	0.000676660957226497	0.44079613593078	0.0365005440499788	0.160718462829859	0.407291878042745	0.0266199056842635	0.0582362890483426	0.0478786264956026	5522
cg27576485	17	40558063	R	PTRF	Body	chr17:40558005-40558274	Island	0.592782141322851	0.465266734288758	0.127515407034093	0.342899249214803	0.000608763161080917	0.741706046366135	0.433267807206172	0.0906828440695929	0.73351069897731	0.208198956288791	0.10911888759514	0.0467823712928475	5540
cg24291087	4	30722781	F	PCDH7;PCDH7;PCDH7;PCDH7;PCDH7;PCDH7	1stExon;1stExon;1stExon;5UTR;5UTR;5UTR	chr4:30721204-30724842	Island	0.117158722192318	0.0483024394937296	0.0688562826985886	1.12500226901308	0.00068628858206856	0.443018592570523	0.0293823265773588	0.144485652336843	0.434633147796036	0.0270636919176337	0.0447389310924939	0.0480459792405637	5582
cg08253808	14	102676957	F	WDR20	Body	chr14:102680287-102680519	N_Shelf	0.630087311881931	0.495420468424678	0.134666843457253	0.340784619630339	4.4291754797509e-05	0.915284738106415	0.418040674644477	0.148693954916578	0.839825792960241	0.230131221695057	0.110750582084146	0.0309903606372629	5607
cg12645852	18	74198774	R	NA	NA	chr18:74202750-74203076	N_Shelf	0.577439779377988	0.45396759082273	0.123472188555258	0.340416929872637	9.64974471466172e-05	0.766994963887603	0.396810128540116	0.11539447832895	0.734538621377247	0.25819210930775	0.101160650923662	0.0337635138315192	5619
cg16401850	14	106445160	R	NA	NA	NA	NA	0.500566028969534	0.39351240474265	0.107053624226884	0.339484524367086	7.07391808539323e-05	0.788891487066798	0.248830969951797	0.171940380401674	0.782810423801468	0.166537385578425	0.0977273395085742	0.0318383848585315	5646
cg03586839	1	150601711	F	ENSA;ENSA;ENSA;ENSA;ENSA;ENSA;ENSA;ENSA	Body;TSS200;Body;TSS200;Body;TSS200;Body;Body	chr1:150601710-150602201	Island	0.0886446762877402	0.0294854019992921	0.0591592742884482	1.32092181440106	0.000115887751610543	0.304939319538512	0.0164894809776678	0.110637057961173	0.267799638095483	0.0146771687161969	0.0349036629531758	0.0350903867016754	5664
cg19698668	7	148982080	R	ZNF783	Body	chr7:148982079-148982675	Island	0.134108055635182	0.0749597071557285	0.0591483484794536	0.762300285873758	0.000621685082861662	0.492053499369876	0.0522867112939625	0.123680683561175	0.371436435139616	0.0279112101300015	0.0404458148576334	0.0469552470963008	5665
cg07917901	14	35870184	R	NA	NA	chr14:35873047-35873990	N_Shelf	0.620236190036482	0.488420373905209	0.131815816131273	0.338529558032447	0.000214599750805948	0.936809485972836	0.376589582797299	0.14127088728996	0.893064117683246	0.266283187733327	0.112000475662258	0.0375881711304571	5673
cg06867065	19	51871233	F	CLDND2	Body	chr19:51869400-51871587	Island	0.0999076424009796	0.0412246413258351	0.0586830010751445	1.10138182456555	0.000170256084509831	0.289759022577536	0.0222552814773155	0.113820633475448	0.326556142534195	0.023010099514218	0.0432183207282541	0.0362243341435253	5777
cg04190002	22	51113604	F	SHANK3	Body	chr22:51111935-51113742	Island	0.290806101793098	0.36864675382812	-0.0778406520350228	-0.332018728311748	0.000702006741064683	0.435391730305412	0.105807298513951	0.108080610945094	0.514697837970623	0.11202269418153	0.0660151983017598	0.0483239577805962	5889
cg24125901	19	18716439	R	CRLF1	Body	chr19:18716229-18718743	Island	0.103953611193597	0.0460759396140041	0.0578776715795927	1.02299284981194	0.000256481361162206	0.354379775703447	0.0349454637557545	0.11659441755002	0.396168792167612	0.0292011866914625	0.0416219508162566	0.0385016997261494	5971
cg21481503	17	54655317	R	NA	NA	NA	NA	0.209956616423461	0.15173943571165	0.0582171807118116	0.443547515813256	0.000748786371599355	0.40177250963183	0.0609417844425512	0.0868567337022081	0.407907703207486	0.0258584715796613	0.0605457951417357	0.0489488089324518	5978
cg25083732	4	6695464	F	S100P	TSS200	NA	NA	0.375414014668384	0.267662750936669	0.107751263731715	0.473075383325013	0.000750868551928391	0.517867970334466	0.206055341657244	0.0864039937840432	0.442345898552693	0.0694718583179683	0.0859103328020469	0.0489763891835568	5990
cg10938441	3	52009371	R	ABHD14B;ABHD14B;ABHD14A;ABHD14B	TSS1500;TSS1500;Body;TSS1500	chr3:52007710-52008248	S_Shore	0.0965632363368033	0.0389126099391378	0.0576506263976655	1.12343145005194	0.000101261553568748	0.325508643997403	0.0243638094810715	0.110422617898026	0.246770420394205	0.0221324840073474	0.0363632577762967	0.0341257316245769	6037
cg14284424	9	132199267	R	NA	NA	chr9:132199361-132199984	N_Shore	0.156627836108329	0.0641559641215066	0.0924718719868219	1.16799479738131	0.000762455520072608	0.50485886001438	0.0313891520888543	0.184032502171601	0.53427293882847	0.0255470955081659	0.0825548144349262	0.0492329321418728	6052
cg00830767	16	19098198	R	NA	NA	chr16:19097731-19098229	Island	0.171684156373765	0.229278071255936	-0.057593914882171	-0.397255570560261	0.000320114461156428	0.275311579760617	0.053508401890785	0.0747970846808066	0.339536622846085	0.0696938815697481	0.0554037677121134	0.0400007126677472	6055
cg19721680	1	244816665	R	PPPDE1	Body	chr1:244816199-244817080	Island	0.0905092177318261	0.0329542198604137	0.0575549978714124	1.22645604241457	7.14042763708232e-05	0.314368095576079	0.0214166874417857	0.110908807446912	0.289442137173623	0.0185970210574644	0.0419686431971859	0.0318383848585315	6061
cg02929855	12	1922067	R	CACNA2D4	Body	NA	NA	0.646072983955745	0.513427578677407	0.132645405278338	0.325866374437115	0.00013263433073239	0.933072077232327	0.444339472959523	0.1559170337405	0.943661494023449	0.283398161209698	0.103542225983103	0.0357703252661694	6108
cg14247008	2	242786046	F	NA	NA	chr2:242785911-242786616	Island	0.150280486774893	0.207664244702414	-0.0573837579275208	-0.44150564179767	4.80799684755187e-05	0.243088555867199	0.0192866930708747	0.0788890323454828	0.331911406925492	0.0185335788134694	0.0576773627610199	0.0309903606372629	6109
cg19069360	12	1922058	R	CACNA2D4	Body	NA	NA	0.613451722515875	0.487651295289951	0.125800427225924	0.325142649548459	6.6266753152649e-05	0.880814433358657	0.445835718475588	0.12662217466475	0.892763188964283	0.207186863693223	0.0980071795845376	0.0318383848585315	6133
cg07364676	22	29137974	F	CHEK2;HSCB;CHEK2;CHEK2	TSS200;TSS200;TSS200;TSS200	chr22:29137866-29138560	Island	0.190577704577933	0.247760135839211	-0.0571824312612777	-0.361867908851735	0.000101691096408683	0.287022278757995	0.0585457231247837	0.0822538899409223	0.316564138332923	0.0440896461043212	0.0453242767510948	0.0341421017349588	6156
cg19834134	7	82791675	R	PCLO;PCLO	1stExon;1stExon	chr7:82791674-82792412	Island	0.0798919342285762	0.0227296967634128	0.0571622374651634	1.45759143618799	0.000110400120379487	0.266965001447533	0.0123978039395589	0.108434656407467	0.239451684834585	0.0100123781448264	0.0361339751969396	0.0349335213828076	6160
cg08161323	4	74734762	F	CXCL1	TSS1500	chr4:74734918-74735544	N_Shore	0.121392409399628	0.0642631706301308	0.0571292387694973	0.823163116119804	0.0003482043865403	0.35145812117653	0.0386786560092542	0.104276486107697	0.376686096869223	0.0220545883937008	0.041989528537701	0.0409195928402727	6168
cg00114383	16	28962172	R	NFATC2IP	TSS200	chr16:28961913-28962791	Island	0.108621491999806	0.0371910033770209	0.0714304886227848	1.32978167142019	0.000792761447665023	0.452477493491148	0.0171134609336131	0.14915265661197	0.321053330361362	0.0178520544729697	0.044172275668154	0.0499901577972271	6197
cg05124441	3	12045979	F	SYN2;SYN2;SYN2;SYN2	1stExon;1stExon;5UTR;5UTR	chr3:12045652-12046627	Island	0.0974997733089507	0.0406856127542859	0.0568141605546648	1.08468541988843	0.000189916214281027	0.287589922514734	0.0210246125561532	0.112611252430997	0.326110574312178	0.021620605930299	0.0501741784098378	0.0366872204448507	6243
cg14094333	4	38666051	R	KLF3;KLF3;FLJ13197	1stExon;5UTR;Body	chr4:38664649-38666531	Island	0.25032378910865	0.315179103695145	-0.0648553145864942	-0.320927396262876	0.000450138803960701	0.431510076415874	0.0405933474250979	0.131805506242126	0.400083845692053	0.0345110250736817	0.0713515638347652	0.0432424739101927	6274
cg21804372	7	91570221	R	AKAP9;AKAP9;AKAP9;AKAP9	5UTR;1stExon;5UTR;1stExon	chr7:91569986-91570348	Island	0.269132769531219	0.212491076855097	0.0566416926761225	0.32720402630906	0.000587455950908855	0.546604391903173	0.164523111281023	0.117667684435129	0.472376316342974	0.133044751496833	0.0445642891234783	0.0464325939305409	6287
cg07498239	19	2303032	F	LINGO3	5UTR	chr19:2302466-2302999	S_Shore	0.0939517590697302	0.0373840901818346	0.0565676688878956	1.13343952955023	0.000152093824600717	0.355583253191161	0.0284895667454615	0.112593616516276	0.284188385308972	0.0234255073773025	0.031513262942483	0.0357703252661694	6321
cg15891546	8	142179908	R	DENND3	Body	chr8:142183432-142183767	N_Shelf	0.704764863575756	0.562899198705544	0.141865664870211	0.319187396169807	1.53916052094636e-06	0.922412347148883	0.477614707457704	0.141241490467759	0.883357652267236	0.359794836301842	0.0955508643921436	0.0287966615070562	6344
cg09182724	1	193075640	F	GLRX2;GLRX2	TSS1500;TSS1500	chr1:193074174-193074778	S_Shore	0.56604339632162	0.451738937620891	0.11430445870073	0.319100104007583	0.000292940221602014	0.938551968419014	0.322896377484266	0.229535088440994	0.948085103581158	0.263805152069449	0.106890825486633	0.0393058693600296	6347
cg14511273	3	128746334	F	CCDC48	Body	chr3:128745899-128746335	Island	0.314941856491773	0.395345217143407	-0.0804033606516344	-0.3189695277092	0.000300514961845284	0.455540480921834	0.0482620149895409	0.160682145676899	0.498429038025654	0.045296206458818	0.0703617879451214	0.0395439091792284	6350
cg24816464	3	86061715	F	CADM2;CADM2;CADM2	Body;Body;Body	NA	NA	0.592222278670113	0.4728148193532	0.119407459316913	0.318826121890353	0.000450729047957782	0.905399018188171	0.256183408429322	0.209972728069711	0.927252236397373	0.204462399463311	0.120814780184837	0.0432606857048663	6359
cg03277455	8	116660586	F	TRPS1	5UTR	chr8:116660432-116660747	Island	0.0944099682485394	0.0381440058591212	0.0562659623894182	1.11683136326886	0.000421107776194536	0.424067272853602	0.0228406924393757	0.115817317574761	0.309237008624403	0.0192479183911594	0.0384409300646481	0.0426426694937246	6399
cg15823502	6	41650768	F	NA	NA	chr6:41650672-41651582	Island	0.313296603165226	0.392808990764383	-0.0795123875991569	-0.317237535562795	0.000251278466429307	0.461780476229564	0.0547054171787007	0.140804435858686	0.540693293925557	0.161682809025131	0.0721482168250203	0.0383901782777855	6420
cg01650818	15	29247458	R	APBA2;APBA2	5UTR;5UTR	NA	NA	0.0983043105731826	0.0422854367024268	0.0560188738707558	1.0506095969657	0.000254764383279306	0.352054257924143	0.0249302700038069	0.115037120473137	0.328544425329675	0.0259946749282051	0.0331813871031159	0.0384498661556241	6458
cg27296330	19	54041251	R	ZNF331;ZNF331	TSS200;5UTR	chr19:54040812-54041857	Island	0.473250413579257	0.378387141146968	0.0948632724322889	0.315275530824229	0.000471770222827961	0.8247187387782	0.351240652510642	0.16312541044557	0.863955520316616	0.24094277312769	0.0803366312610654	0.0438385819735927	6479
cg23038567	19	36505654	R	CLIP3;ALKBH6;ALKBH6	3UTR;TSS1500;TSS1500	chr19:36505200-36505481	S_Shore	0.102109168506473	0.0462400149866073	0.0558691535198657	0.995235385416087	0.000330040746993761	0.402143815363308	0.0288689645263013	0.117132460329369	0.300987175572355	0.0279299045712479	0.0301080658525639	0.0402414853739638	6501
cg11283860	1	8273352	R	NA	NA	chr1:8271996-8272202	S_Shore	0.578334241747815	0.462986718268996	0.115347523478819	0.314836332798696	4.0802747770619e-06	0.838348016747088	0.39921934351872	0.142952858351259	0.706766542308722	0.325250025628283	0.0724491385313748	0.0287966615070562	6503
cg11410920	20	43997025	R	SYS1;SYS1-DBNDD2	3UTR;Body	NA	NA	0.503340381586779	0.403012020344956	0.100328361241823	0.313731983075411	0.000124556037558568	0.774560826440162	0.350823656719106	0.112975080747416	0.638541866437826	0.265048834011405	0.078386315148611	0.0352972300575779	6546
cg19100169	5	159688203	F	CCNJL	Body	NA	NA	0.127717860962196	0.0719830067227594	0.0557348542394365	0.748318871387713	0.000118969306939169	0.307186772651521	0.0395336809244575	0.0733733252134152	0.28886244321641	0.0296285874819178	0.0361929820264457	0.0351969130971402	6546
cg01852095	2	141441479	F	LRP1B	Body	NA	NA	0.551450033226542	0.442084866945129	0.109365166281412	0.312564008537804	0.000672784505322539	0.899904872874575	0.32134562011251	0.207721478400481	0.923255759924711	0.0507142198311921	0.123321146791041	0.0478131228636457	6585
cg16824282	3	128779590	F	GP9	TSS200	NA	NA	0.515269434449789	0.413208848549075	0.102060585900714	0.311687844205196	0.000325363445725728	0.748288179437103	0.364583042744355	0.107824063054168	0.789748294649271	0.228458218634699	0.0814068708286944	0.0400859213919197	6620
cg05541125	21	35288408	R	ATP5O	TSS1500	chr21:35287803-35288208	S_Shore	0.0940253890125005	0.0385546645600015	0.055470724452499	1.09925387892973	0.000408968829405749	0.382556646691703	0.0247991931441784	0.114735157639456	0.356815154882589	0.0166482392003171	0.0368385234716703	0.0424335437857877	6623
cg27632402	6	106957404	F	NA	NA	chr6:106958232-106958718	N_Shore	0.301013488313226	0.240746503517108	0.0602669847961172	0.310747566196932	0.00027159453652819	0.461702954791509	0.150412212154536	0.0797048809900483	0.560403599822295	0.127975599635346	0.0617518904018191	0.03883597773634	6663
cg12797594	22	36236395	R	RBM9;RBM9;RBM9;RBM9;RBM9;RBM9;RBM9;RBM9;RBM9;RBM9	5UTR;Body;Body;5UTR;5UTR;1stExon;1stExon;1stExon;5UTR;1stExon	NA	NA	0.119164313023302	0.0638595768158627	0.0553047362074391	0.806350619343084	0.000235098879712836	0.331165899596528	0.0348927957445018	0.0942408372837845	0.239472300062507	0.0263857065861834	0.03341397537463	0.0381148359659952	6667
cg18731055	13	49108131	R	RCBTB2	TSS1500	chr13:49106411-49107463	S_Shore	0.468440225183764	0.375891603067708	0.0925486221160552	0.31014303875677	8.98078822937772e-05	0.639702116511683	0.342842798507944	0.0891772687960755	0.542201371797865	0.187656751002058	0.0785332107870767	0.0330475238637517	6689
cg05209527	2	27435835	R	SLC5A6;C2orf28;SLC5A6;C2orf28;C2orf28	TSS1500;Body;TSS1500;5UTR;Body	chr2:27434432-27435720	S_Shore	0.0860119431222996	0.031015460791793	0.0549964823305066	1.22704604015149	6.92702516579811e-05	0.276169226042068	0.0196825373244268	0.0977777004824239	0.19172233385275	0.016838254428529	0.0196183748071767	0.0318383848585315	6758
cg26212180	10	118898082	R	VAX1;VAX1	TSS1500;TSS1500	chr10:118899247-118900329	N_Shore	0.0922165968051515	0.0372983716246348	0.0549182251805167	1.11176704340241	0.000382670953433023	0.284082595476246	0.0199415545372122	0.109298172616315	0.256841023189026	0.0173128883055	0.0397370495742276	0.0417717413070477	6776
cg07211972	21	44473496	R	CBS	3UTR	chr21:44473839-44474083	N_Shore	0.689254312437845	0.554918034489405	0.134336277948439	0.307775687988228	6.94110928991796e-07	0.931952876116271	0.498968489699569	0.134110220761026	0.795876622017495	0.228084025722888	0.101995620754875	0.0258496589436313	6779
cg12457451	17	25621979	F	WSB1;WSB1	Body;Body	chr17:25620999-25621730	S_Shore	0.114948552596937	0.0601552946076001	0.054793257989337	0.832710296348657	0.000239431099528666	0.361027832787947	0.0317509640840412	0.0946236541948203	0.153732432770824	0.0240122269186901	0.0257451276422544	0.038243430433685	6817
cg16749235	8	25901422	F	EBF2	Body	chr8:25900562-25905842	Island	0.0872536622372852	0.0326373085393878	0.0546163536978974	1.18963620653173	8.46467811068051e-05	0.308310110469469	0.0247546933058634	0.10538152271032	0.255548517715321	0.0192840104351883	0.0308712886252809	0.032816331000382	6855
cg17726575	2	11606945	R	E2F6;E2F6;E2F6;E2F6;E2F6	TSS1500;TSS1500;TSS1500;TSS1500;TSS1500	chr2:11605743-11606385	S_Shore	0.085492442861128	0.0310214502506757	0.0544709926104522	1.21900806779305	0.000150051518984997	0.280532843917929	0.0194827976122901	0.10575208504949	0.243904053611993	0.0177210332131058	0.0348108664753038	0.0357703252661694	6895
cg13984928	17	3704574	F	ITGAE	TSS200	NA	NA	0.630376625445007	0.508793261503087	0.12158336394192	0.303760907777663	0.000500933607490423	0.886590082919681	0.437915816955085	0.137250513320635	0.850984691974542	0.276269012538528	0.102744685090674	0.0444602184125278	6952
cg10342899	10	102822249	R	KAZALD1	5UTR	chr10:102820488-102822874	Island	0.10497235703528	0.0506992124835956	0.0542731445516842	0.921537329599223	1.97144235343212e-05	0.289304455124043	0.029119078559948	0.0954046287358262	0.308952837448601	0.0275998538408125	0.0391520656122097	0.0291091908974001	6967
cg02888048	7	98335163	R	NA	NA	NA	NA	0.417679110589342	0.336590691511912	0.0810884190774309	0.303295834303605	0.000205967216998723	0.699685820600698	0.136128582073021	0.150607973814424	0.567864691453992	0.10510083737094	0.0866383100766349	0.0373892452461692	6977
cg16054451	17	47755353	F	SPOP;SPOP;SPOP;SPOP;SPOP;SPOP;SPOP;SPOP;SPOP;SPOP;SPOP;SPOP	1stExon;5UTR;5UTR;5UTR;1stExon;5UTR;5UTR;1stExon;1stExon;1stExon;1stExon;5UTR	chr17:47754870-47755772	Island	0.0925928205657095	0.0384280091287051	0.0541648114370044	1.08301617463517	0.000142903997430555	0.329324483904982	0.0273305997855765	0.10527910883313	0.427895600562495	0.0225609582210272	0.0433015174321069	0.0357703252661694	7001
cg18998938	3	87846180	R	NA	NA	chr3:87841796-87842563	S_Shelf	0.268559960537868	0.333543959329638	-0.0649839987917699	-0.302506812057715	0.000315111445110867	0.478043541738209	0.103799989318774	0.102953535161109	0.556351586242184	0.0915076929311018	0.0780087631360536	0.039953644569271	7014
cg13984746	17	80398412	F	HEXDC	Body	chr17:80397431-80397642	S_Shore	0.530934623629009	0.429041224153123	0.101893399475886	0.301097833887444	2.66115480609046e-05	0.701820610419479	0.399867128854597	0.0884300091910901	0.717206173823451	0.234832729873724	0.0808963187291491	0.0295684271350928	7071
cg10511890	11	47416487	F	NA	NA	chr11:47416357-47416598	Island	0.0876690367718015	0.0337927710704227	0.0538762657013788	1.15720852674861	0.000185822878616407	0.271641561283392	0.0168381227298125	0.105862992671635	0.31956425972724	0.0174584862666835	0.0430793558865618	0.0366872204448507	7094
cg00428601	5	132082801	R	CCNI2	TSS1500	chr5:132082873-132083911	N_Shore	0.100438773106974	0.0465760982860067	0.0538626748209672	0.96498217459573	0.000402394480484848	0.37422100476241	0.0191908834136898	0.111984249843695	0.242273588133229	0.0168720751143454	0.0293789383478507	0.0422636546119944	7102
cg18184218	10	24755438	F	KIAA1217;KIAA1217;KIAA1217	Body;Body;Body	NA	NA	0.621974595240552	0.503180022817168	0.118794572423384	0.300401554664723	0.000576622210353282	0.879203465014354	0.291131432284091	0.141251955120493	0.906153507328268	0.198343588952081	0.114137907316566	0.0461282423167509	7102
cg14791747	16	20752902	F	THUMPD1	1stExon	chr16:20752646-20753280	Island	0.130933280395578	0.184794763255665	-0.0538614828600867	-0.466942559312253	0.000160952109925539	0.23043792036607	0.0171733922390057	0.0802113622465749	0.317012618313267	0.0364959383204526	0.0628955182012929	0.0361351478118795	7104
cg13021278	5	159866414	R	NA	NA	NA	NA	0.136889902576745	0.0830923075525173	0.0537975950242277	0.658001362005214	0.000682296456946787	0.299810491383091	0.0436578017818955	0.0928215926799811	0.243607555090252	0.0470597871038322	0.0276002538208282	0.0479800623623171	7133
cg21672889	12	109250988	F	SSH1;SSH1	Body;Body	chr12:109251205-109251586	N_Shore	0.091580142671688	0.0378786226219206	0.0537015200497674	1.08516485100432	0.000139704683321695	0.325841648573271	0.0264602379209824	0.105224589024021	0.285607717483916	0.0225865218576339	0.0337669716531948	0.0357703252661694	7159
cg08811509	9	95640366	R	ZNF484;ZNF484	TSS200;TSS200	NA	NA	0.210908313321754	0.264579690544631	-0.0536713772228765	-0.313777207738571	0.00039979831156817	0.350483687310218	0.0254336317652046	0.115897420582123	0.409987547622013	0.0249810118742977	0.0641627575798121	0.0422230955213861	7169
cg11703212	13	114271629	R	TFDP1;TFDP1	Body;Body	NA	NA	0.658153420884464	0.533286896755497	0.124866524128967	0.298465159442175	0.000211915508920449	0.915980423942528	0.415893401249044	0.127509380952251	0.838223912112037	0.281891651332414	0.10798737109323	0.0375062617683403	7188
cg03658236	12	104063640	R	STAB2	Body	NA	NA	0.660524402652021	0.535461101321514	0.125063301330506	0.297813520891947	4.97353643043997e-05	0.896368497015153	0.456475540047737	0.124947394948922	0.900008611187045	0.342741147251753	0.0985992084764852	0.0309903606372629	7218
cg13800209	15	37390284	R	MEIS2;MEIS2;MEIS2;MEIS2;MEIS2;MEIS2;MEIS2	1stExon;Body;Body;5UTR;Body;Body;Body	chr15:37390175-37390380	Island	0.0836979848803247	0.0301948787675895	0.0535031061127352	1.22100632160259	0.000143954541097463	0.291474370170894	0.0190772637232125	0.103480453576975	0.256067014552126	0.0161495741943131	0.0296060681861639	0.0357703252661694	7229
cg02025192	11	115375385	R	CADM1;CADM1	TSS200;TSS200	chr11:115373574-115375881	Island	0.10276966817822	0.0493414555348819	0.0534282126433383	0.926266857153779	0.000353630224760223	0.399024636011964	0.0286047041556873	0.110577310975597	0.3825835697412	0.0265978984949055	0.0393145861901925	0.0410006198180555	7249
cg25300805	2	183988933	R	NUP35	TSS200	NA	NA	0.07673353743179	0.0233673495124762	0.0533661879193139	1.37815285846631	0.000132432120826991	0.266040066602339	0.0125404533589625	0.103605778707933	0.217286255033596	0.00765200901777676	0.0321336621846652	0.0357408502773601	7267
cg20618610	11	58830857	F	NA	NA	chr11:58830063-58830739	S_Shore	0.455387707492388	0.368889639111129	0.0864980683812594	0.29665541534138	0.000348433785062708	0.763671455630281	0.265135136700553	0.175346975855625	0.862261344784221	0.243980942053852	0.0785735909551181	0.0409195928402727	7274
cg09274402	7	77166647	R	PTPN12;PTPN12;PTPN12	TSS200;TSS1500;TSS1500	chr7:77166610-77167337	Island	0.103492924881825	0.0503317656565647	0.0531611592252606	0.911612653401849	0.000628153628356818	0.323555967078545	0.0328092788802367	0.107560204535679	0.301288326181442	0.0298327106135072	0.0356702626701091	0.0470340741885794	7329
cg16624482	21	43548126	R	UMODL1;UMODL1	Body;Body	chr21:43547871-43548089	S_Shore	0.563077355118909	0.457008321819653	0.106069033299256	0.295281631806949	0.0006792777143917	0.805216973765542	0.353887424446909	0.114639348700764	0.83746449436958	0.211585291135301	0.100492248490945	0.0479585462760885	7335
cg03038835	20	61810902	R	NA	NA	chr20:61806254-61810867	S_Shore	0.22531212020104	0.172577002464929	0.0527351177361108	0.366070577419367	0.000230973250524109	0.372995793547091	0.124655446069363	0.0728655138632399	0.357658782351959	0.0993681686266203	0.0514790190489033	0.0380633479702722	7448
cg10514093	5	156277587	F	PPP1R2P3	Body	chr5:156277302-156277685	Island	0.457040459268581	0.371538987139587	0.085501472128994	0.291717049851035	0.000222249586661725	0.737155647081692	0.264701057216955	0.15258499452774	0.64692736435201	0.210575940400992	0.0760245143780544	0.0379016249746725	7508
cg25021339	5	92917125	R	FLJ42709;FLJ42709	TSS200;TSS200	chr5:92914770-92917337	Island	0.0869637842046795	0.0344891773718961	0.0524746068327834	1.12399158137893	0.000302646085107018	0.311852665318979	0.0224025110868466	0.108971616548507	0.272879711199893	0.0200484449551175	0.0281148666977103	0.0396044469426535	7522
cg00154122	15	83418952	R	NA	NA	chr15:83419022-83419592	N_Shore	0.1032786865956	0.0508900686012622	0.0523886179943382	0.895597599915008	0.000490202785346239	0.328943878281327	0.0345843770961949	0.107416351307485	0.322828545812308	0.0299750290917119	0.0321883550035583	0.0441407514026516	7553
cg00387170	6	41514002	R	FOXP4;FOXP4;FOXP4	TSS200;TSS200;TSS200	chr6:41513652-41516189	Island	0.197938022441986	0.145581680178154	0.0523563422638315	0.418481393616793	0.000612652172102089	0.445364554143134	0.0857710221171422	0.104866509994078	0.341178376513732	0.052016167098074	0.0505843856014589	0.046836623274743	7566
cg24676817	5	42995369	R	NA	NA	chr5:42995122-42995415	Island	0.104173408220928	0.0519231026425567	0.0522503055783709	0.882677011835017	0.000459192932160791	0.313621843027399	0.0327545449021663	0.0978543514206837	0.248789236733284	0.0236835083453691	0.0395849851674269	0.0435583518357339	7602
cg13834567	19	42817981	R	TMEM145	Body	chr19:42817412-42818038	Island	0.17596101238405	0.228175730982959	-0.0522147185989091	-0.357026231550361	0.000235086058220114	0.420742841430559	0.0167849662047772	0.11375527418671	0.410872956461748	0.0198636110779984	0.0710735676767303	0.0381148359659952	7611
cg15133351	2	176948732	F	EVX2	TSS200	chr2:176949511-176949795	N_Shore	0.105841578806445	0.0537072880381612	0.0521342907682837	0.862622840541824	0.000534929174253349	0.357457517593289	0.0334048954206445	0.111740437994066	0.314105908217622	0.030247700390011	0.0307403258955157	0.0452603800941819	7637
cg10916998	6	30711832	R	FLOT1;IER3	TSS1500;Body	chr6:30710307-30712440	Island	0.101568136711345	0.0494491673388813	0.052118969372464	0.908196551226535	0.000707093035185527	0.360228815054395	0.0297291633868794	0.111886335251752	0.342030574311536	0.0261563523878284	0.0348430042489635	0.0483338051489716	7643
cg22066304	19	55691730	R	SYT5	TSS200	chr19:55690182-55691623	S_Shore	0.130058809383689	0.0779617236188057	0.0520970857648829	0.671084949198639	0.000179790674649415	0.354376955741258	0.0525275360108287	0.0919471470858068	0.345538449704955	0.036890943558151	0.0441356855150261	0.0365988639944963	7653
cg09287328	10	134231487	R	NA	NA	NA	NA	0.557349010703053	0.454486557264102	0.102862453438951	0.288599653180898	0.000123017347192378	0.728442834067536	0.429754616185642	0.0945128053076773	0.742051800291427	0.258125591103132	0.0823429002522405	0.0351969130971402	7654
cg01763719	2	239463774	F	NA	NA	NA	NA	0.605437710753895	0.493972665125291	0.111465045628604	0.288267361275516	0.000370926224585075	0.750845137613856	0.441006386828208	0.0811327014525872	0.7464926781159	0.240404923432337	0.0946954325438741	0.0414388640728781	7670
cg12468273	17	46620917	F	HOXB2	Body	chr17:46620367-46621373	Island	0.314718498383039	0.38649738129332	-0.0717788829102812	-0.288121763922015	0.00056939019158949	0.498741096744949	0.059332988055881	0.160493443395256	0.535215318421831	0.0663566167539548	0.082416089124789	0.0459542099960103	7678
cg16919708	11	133023150	F	OPCML	Body	NA	NA	0.379950374639778	0.466068464047656	-0.0861180894078777	-0.287878527106244	0.00011505530756763	0.547763550624634	0.226518116090695	0.092384215079233	0.665402053874313	0.268412199557282	0.0814316748974532	0.035081962665067	7688
cg18500448	7	149322992	R	ZNF767;ZNF767	TSS1500;TSS1500	chr7:149321187-149322234	S_Shore	0.164114178622313	0.112157181413526	0.051956997208787	0.511295010919189	0.000112766962530445	0.327440002496123	0.0687097121609109	0.0781208294972262	0.220724148741874	0.0489982583527913	0.0365745070178392	0.035081962665067	7698
cg14063488	4	154709878	R	SFRP2	1stExon	chr4:154709512-154710827	Island	0.0847156112954477	0.032855831354846	0.0518597799406017	1.14411071045181	1.06609611806449e-05	0.264347688855781	0.0233025934775621	0.0933384501760041	0.301237235722234	0.0127217101947639	0.040431085171227	0.0291091908974001	7727
cg07437919	8	142234483	R	SLC45A4	Body	chr8:142236388-142236589	N_Shore	0.469988693921338	0.575597788360926	-0.105609094439588	-0.28690968125884	0.000755129821707097	0.699230776536904	0.0350996434191547	0.236048380668288	0.695841527237788	0.0317086098682429	0.0986368943382004	0.0490438402926117	7742
cg15311812	14	58893467	F	KIAA0586;TIMM9	TSS1500;5UTR	chr14:58893618-58893953	N_Shore	0.08407388606745	0.0323149458168143	0.0517589402506357	1.1526269820737	0.000141179920699501	0.317938615895256	0.0138519790472018	0.103940163110146	0.208570621941079	0.00765698984145733	0.0258978086990806	0.0357703252661694	7760
cg18758482	1	33116074	R	RBBP4;RBBP4;RBBP4;ZBTB8OS	TSS1500;TSS1500;TSS1500;1stExon	chr1:33116543-33117363	N_Shore	0.352722312761115	0.432273670965654	-0.0795513582045398	-0.286073864564642	0.000285195606541268	0.473672333701993	0.0739177304064891	0.163403149115167	0.505330316124131	0.0754145284280009	0.0689324894847012	0.039146728308199	7781
cg26105725	6	27511112	R	NA	NA	NA	NA	0.529922593992742	0.433067406854033	0.0968551871387091	0.285226387640437	0.000140048934106517	0.916372759248835	0.372800693332727	0.200893753655363	0.899225573696374	0.296621295659514	0.0905193566273721	0.0357703252661694	7841
cg03526905	17	6554842	F	C17orf100;MED31	TSS1500;1stExon	chr17:6554832-6555585	Island	0.0803651754319631	0.0289336838221739	0.0514314916097892	1.21474804385536	0.000110557351983799	0.278559542984076	0.0160095052317647	0.0981438196893228	0.319008145645979	0.0121002431421321	0.0399575260228292	0.0349335213828076	7872
cg26167861	12	16035689	F	STRAP	1stExon	chr12:16034931-16035836	Island	0.212352655880437	0.263726715051261	-0.0513740591708247	-0.299886608053987	0.000339458413316165	0.3558471454621	0.0382341307480223	0.110359736946916	0.336922583467377	0.0361518023949433	0.051646379967033	0.0406718021345916	7896
cg09058860	1	173837788	F	SNORD74;ZBTB37;GAS5;ZBTB37	TSS1500;5UTR;TSS1500;5UTR	chr1:173837172-173837917	Island	0.0835478986825661	0.0322036349649367	0.0513442637176294	1.14833798488659	0.000169190943844922	0.296749456162154	0.0202466012520965	0.103358473535296	0.306892285377838	0.0139757924354772	0.034617980920805	0.0362243341435253	7914
cg15822908	1	33502755	F	AK2;AK2	TSS1500;TSS1500	chr1:33502201-33502719	S_Shore	0.130190930466687	0.0789100402175126	0.0512808902491742	0.656974767899989	0.000230998994372115	0.332152682779034	0.0474587470958259	0.0913919181913916	0.376466716860342	0.029221989254224	0.0385141288593129	0.0380633479702722	7933
cg00437399	15	40886176	F	CASC5;CASC5	TSS1500;TSS1500	chr15:40886396-40886918	N_Shore	0.0903998043854566	0.039170167635958	0.0512296367494986	1.02990127954529	0.000138146773463859	0.323297834025641	0.0243389274226569	0.100672919428686	0.299313039195851	0.0226074384094796	0.0326448951715036	0.0357703252661694	7949
cg07254421	5	36657993	R	SLC1A3;SLC1A3	Body;Body	NA	NA	0.121506638096241	0.0703382095624896	0.0511684285337514	0.710977410074133	0.000153717160552313	0.293909613414026	0.0515530047947957	0.0740617646235604	0.274196664054668	0.0286737519529729	0.0328879108866604	0.0357703252661694	7974
cg09560399	11	19138459	R	ZDHHC13;ZDHHC13	TSS1500;TSS1500	chr11:19138497-19139216	N_Shore	0.0791246087930536	0.0280836622285105	0.051040946564543	1.22665162015532	9.04359934650932e-05	0.30265162371524	0.0187513014912083	0.10004623410207	0.243066708980052	0.0134586331333706	0.0316823381108925	0.0331075823133768	8017
cg13341453	1	75139583	F	C1orf173	TSS200	NA	NA	0.0816721941974917	0.0307853486174918	0.0508868455799999	1.16843322143729	0.000574757512418218	0.262888309701667	0.0135114315379755	0.096507831555472	0.23595496899678	0.0131704224714293	0.0333952674126256	0.0460922971486513	8061
cg19561297	7	102553457	R	LRRC17;FBXL13;LRRC17;LRRC17;LRRC17;FBXL13	5UTR;Body;5UTR;1stExon;1stExon;Body	NA	NA	0.466820031941912	0.382478825069672	0.0843412068722405	0.280830026766112	0.000271017033673841	0.694862735581694	0.30989456542869	0.117694492033257	0.727347572370396	0.237889887088487	0.070156775563999	0.03883597773634	8069
cg17154605	1	44821233	F	ERI3	TSS1500	chr1:44820657-44821113	S_Shore	0.0865984600201336	0.035736631177556	0.0508618288425775	1.07865008459904	7.63524608010374e-05	0.320167061706935	0.0255447079434311	0.0993092243276677	0.293240582597372	0.0175208104760372	0.0332479897903286	0.0318383848585315	8077
cg26868250	11	14612332	R	PSMA1	Body	NA	NA	0.562670857686211	0.461800303976456	0.100870553709755	0.279529840770777	0.000267762812299799	0.875913417780778	0.161249798463994	0.205947759075096	0.873473047689209	0.215128235519321	0.0993229065688067	0.0387445388345308	8127
cg25313468	4	57773308	R	REST	TSS1500	chr4:57773867-57775602	N_Shore	0.486047711190359	0.398811776555838	0.0872359346345212	0.279042133248099	0.0002569653124487	0.825778963162641	0.158979262386522	0.182401862377895	0.895524391651487	0.151969953762599	0.103783306112248	0.0385016997261494	8160
cg13909895	22	51066142	R	ARSA;ARSA;ARSA;ARSA;ARSA	1stExon;Body;Body;Body;5UTR	chr22:51066107-51067051	Island	0.401777907688879	0.489350376488003	-0.0875724687991239	-0.278186028964051	0.000400931566755135	0.572931400837816	0.110628715555725	0.134318922249488	0.644860045065581	0.100385838437914	0.0940819658146921	0.0422428806086651	8210
cg06310844	19	33072506	F	PDCD5	Body	chr19:33071875-33072808	Island	0.261072169955804	0.318713892943287	-0.0576417229874828	-0.278155428299577	0.000462038215546946	0.466566868748322	0.0423097912242508	0.139253052156866	0.434546237006058	0.0432921609744887	0.062332267956948	0.0435820660854579	8213
cg00632861	13	46626485	F	ZC3H13	5UTR	chr13:46626454-46627019	Island	0.0975460546473299	0.0471140243609025	0.0504320302864274	0.913037651842568	0.000782680146179834	0.308154466106193	0.0291747237711691	0.100568421216444	0.256173631877414	0.022561573319891	0.0300881377855305	0.0497416207977198	8232
cg23584176	6	29365078	R	OR12D2	1stExon	NA	NA	0.823632776032646	0.678239376417774	0.145393399614872	0.276501565611636	4.59417853820919e-05	0.968591876649344	0.475039263432725	0.144712408551314	0.940962335880351	0.365825422063838	0.156236811954385	0.0309903606372629	8314
cg14250274	7	66206258	F	RABGEF1	5UTR	chr7:66205245-66206565	Island	0.124031757111402	0.0738261452745091	0.0502056118368926	0.677102675248159	9.43384229551331e-09	0.250115496389335	0.0556372073809711	0.0599941028767929	0.16334127313457	0.038207496169504	0.0235144308208079	0.00368662292913676	8323
cg16500054	5	141258783	F	PCDH1;PCDH1	TSS1500;TSS1500	chr5:141258422-141258816	Island	0.0827779248885488	0.0327524128928775	0.0500255119956713	1.11777573239773	0.000297875814741914	0.298504949703579	0.0199790897570474	0.100282621617252	0.321107018978274	0.0176106508924093	0.0409092111717306	0.0393991765153448	8390
cg04932878	1	72500866	R	NEGR1	Body	NA	NA	0.546716690003297	0.450235191134143	0.096481498869154	0.274572033802775	5.48774115185281e-05	0.858503543958437	0.367968040596778	0.175236582570362	0.863705986976644	0.33370300102512	0.0741971787446735	0.0313071226497679	8421
cg01713535	14	57046409	R	C14orf101	TSS200	chr14:57046472-57046804	N_Shore	0.087960115097513	0.0380436635391797	0.0499164515583333	1.0278483019506	0.00047473717724167	0.309355295823257	0.0235418921574186	0.102352734513681	0.300489453243719	0.0188360305558445	0.0383190669579532	0.0438906889918586	8424
cg03637179	7	99716580	F	TAF6;TAF6;TAF6;TAF6;TAF6;CNPY4;TAF6	5UTR;1stExon;5UTR;5UTR;1stExon;TSS1500;5UTR	NA	NA	0.0933652008733701	0.0434736494487237	0.0498915514246464	0.950850521219135	0.000287800024425792	0.346960444268228	0.0216197157110077	0.0975661996072713	0.351333398482224	0.016479775285636	0.0354157050569879	0.0392678516141122	8437
cg14214706	13	103052943	F	FGF14	Body	chr13:103052361-103052944	Island	0.0686086678923123	0.0187621153448561	0.0498465525474561	1.4505186175519	4.23479784248325e-05	0.271473173208495	0.0105015512037915	0.0957186808034671	0.155907975578306	0.00912866133255173	0.0216360038493429	0.0309903606372629	8449
cg23662138	21	46495607	F	ADARB1;ADARB1;ADARB1;ADARB1;ADARB1;ADARB1;ADARB1	5UTR;5UTR;5UTR;Body;Body;5UTR;Body	chr21:46494173-46495472	S_Shore	0.180685008635768	0.230372411511328	-0.0496874028755591	-0.334079896129395	0.000619003023788716	0.249636581640569	0.0741873944216921	0.061320769772672	0.306639500561313	0.0770357098423294	0.0463732217237735	0.0468734657392228	8500
cg01065828	8	86089846	R	E2F5;E2F5	1stExon;1stExon	chr8:86089201-86090287	Island	0.302553436400328	0.367682006502729	-0.0651285701024016	-0.273069188188213	0.000357096427023257	0.44780752842676	0.104705121034351	0.123501085838243	0.46919934019793	0.0692707900530415	0.0592252527395355	0.0410490121258946	8507
cg06427838	19	23945722	R	RPSAP58	TSS200	chr19:23945713-23946128	Island	0.0961393196253481	0.0464617487585034	0.0496775708668447	0.910613487535335	0.000611868087304039	0.301591669121354	0.0252517152327945	0.101215831101063	0.362256336711087	0.0239090161563026	0.0405899296332345	0.0468322237851649	8511
cg08057038	11	626128	R	MUPCDH;MUPCDH	TSS1500;TSS1500	chr11:626728-628037	N_Shore	0.368429670121282	0.303302230512156	0.0651274396091264	0.272470164297164	0.000421981919094395	0.554826495835247	0.229434930708121	0.108442517104694	0.653023308303673	0.170711332101595	0.0706275424970059	0.0426426694937246	8534
cg25025545	6	14136628	F	CD83;CD83	3UTR;3UTR	NA	NA	0.536609429486524	0.442559319207354	0.0940501102791708	0.272403441990564	0.000720256876136983	0.731046108069457	0.374018287304342	0.0848538509418185	0.660008146283164	0.235961659293931	0.0899853008655451	0.0485413088482095	8540
cg23316818	10	98945795	F	SLIT1	TSS200	chr10:98945062-98946239	Island	0.0887607767466108	0.0392158782827505	0.0495448984638603	1.00481434277618	0.000350659984854148	0.269930472809727	0.0242292688791223	0.0987838515747356	0.260566297899652	0.0256209892091941	0.0349719199798108	0.0409543823972498	8550
cg01374654	3	32432921	F	CMTM7;CMTM7	TSS1500;TSS1500	chr3:32433104-32434162	N_Shore	0.0897454989726766	0.0402470279439212	0.0494984710287554	0.989213476020533	2.01061653119156e-05	0.228806871818065	0.0326698821735726	0.0804051289855328	0.230375287590031	0.023839434253015	0.0321623016374847	0.0291091908974001	8570
cg05674466	15	63893895	F	FBXL22	3UTR	chr15:63892789-63893911	Island	0.0784058897296845	0.0289872229589732	0.0494186667707114	1.1811410913468	6.26362947860347e-05	0.279509845209165	0.0220948625971844	0.102480787176382	0.20643736174901	0.016988089223172	0.0217557149747603	0.0318383848585315	8606
cg14608422	10	75634225	R	CAMK2G;CAMK2G;CAMK2G;CAMK2G;CAMK2G;CAMK2G;CAMK2G;CAMK2G;CAMK2G;CAMK2G	5UTR;5UTR;1stExon;5UTR;1stExon;5UTR;1stExon;1stExon;5UTR;1stExon	chr10:75633600-75634796	Island	0.0825862702411044	0.033228846653093	0.0493574235880114	1.09880392430286	7.78381954731308e-05	0.321163440668933	0.0239812375221455	0.0993615746185884	0.260660999516653	0.0201595576677398	0.0270095167580593	0.0320543747909996	8635
cg03057712	19	2489637	R	NA	NA	chr19:2489064-2489641	Island	0.179564536949135	0.228918814670086	-0.0493542777209513	-0.333831374089772	8.75056569257627e-05	0.292236969459667	0.0397536573910792	0.0889189329642959	0.31235948852201	0.0336031930928928	0.0514272672079894	0.0330111765937329	8638
cg14220272	21	38445791	R	PIGP;PIGP;TTC3;PIGP	TSS1500;TSS1500;5UTR;TSS1500	chr21:38444860-38446497	Island	0.0822249757314812	0.0331403143016714	0.0490846614298098	1.09612081689376	3.20952163884415e-05	0.2760766630113	0.022138141788784	0.0919041834465341	0.283602082449632	0.0185937165073766	0.030543345840631	0.0302956360550481	8754
cg16852892	8	89339473	R	MMP16;MMP16;MMP16;MMP16	5UTR;5UTR;1stExon;1stExon	chr8:89339965-89340481	N_Shore	0.0788278698274545	0.0298612378449325	0.048966631982522	1.15602588241221	4.98810726593618e-05	0.293461974311612	0.0148043392535068	0.0951280754969983	0.240792682467178	0.0131417386836289	0.0282204256195171	0.0309903606372629	8786
cg10338338	12	8088931	R	SLC2A3	TSS200	NA	NA	0.195827278395594	0.146880538689941	0.0489467397056532	0.391767801504369	0.000518102582651679	0.341717501474662	0.112113402314814	0.0648640230042548	0.37159458080995	0.0748461858660609	0.0486487873328825	0.0448537442493586	8794
cg26738904	19	41082366	R	SHKBP1	TSS1500	chr19:41082615-41083355	N_Shore	0.0670994736146573	0.0182043513802946	0.0488951222343627	1.45080325093554	0.00018167964197068	0.298519714582722	0.00899345634563277	0.0989184784984838	0.184024712253064	0.0096595142503182	0.0266513602942793	0.0366638496957737	8814
cg17654050	2	157184978	F	NR4A2	Body	chr2:157185557-157186355	N_Shore	0.426297439468976	0.352409186895566	0.0738882525734093	0.26769247942717	0.000345709093217664	0.612555028626916	0.312486084478718	0.0896514456337041	0.617698581150371	0.0899627959290898	0.0800845222157198	0.0407660287903595	8819
cg12156512	19	47258676	F	FKRP;FKRP	5UTR;5UTR	chr19:47258809-47260224	N_Shore	0.600331116678255	0.497010376896745	0.10332073978151	0.267576870672879	5.25612858227821e-05	0.730924791884786	0.49284628567764	0.0727537328685833	0.714297959991393	0.279302726698951	0.0794575646255055	0.0309903606372629	8833
cg24583855	15	42873727	R	STARD9	Body	chr15:42873563-42873898	Island	0.0877573960915683	0.0388986112282708	0.0488587848632975	0.99941236570668	0.00014098744727667	0.301347461713334	0.0261872649001569	0.0976096294899627	0.308381425043607	0.0246961324799614	0.0313370953791004	0.0357703252661694	8833
cg01003245	1	151428287	F	POGZ;POGZ;POGZ	5UTR;5UTR;5UTR	chr1:151431540-151432032	N_Shelf	0.477185508064945	0.394714161516063	0.0824713465488822	0.267567887322256	7.61221982293115e-05	0.581718761672505	0.299792956231189	0.0700525610900923	0.578687370873695	0.19899457559641	0.0728309546587977	0.0318383848585315	8835
cg02636704	20	49575191	R	DPM1;MOCS3	TSS200;TSS200	chr20:49574816-49576287	Island	0.0770539744562355	0.0282013404757292	0.0488526339805064	1.18828690277192	0.000263738197682266	0.295473082897026	0.0175315784602858	0.0986911146187171	0.283267600016419	0.0115496073308286	0.0291161683435546	0.0385645726359778	8838
cg09792008	5	44389062	R	FGF10	TSS1500	NA	NA	0.100049515954277	0.0512018270891151	0.048847688865162	0.84650617146342	0.00019204091106411	0.314115478996451	0.0312951756411967	0.095705787881007	0.223828098515729	0.0320158788672363	0.0256605003756216	0.0366872204448507	8841
cg22023531	15	45314915	R	SORD	TSS1500	chr15:45315201-45315543	N_Shore	0.595444709000147	0.493246630090449	0.102198078909698	0.266729608355758	0.000544499296018593	0.897590901428567	0.40243292769593	0.138451782692107	0.866100679766663	0.241730878019827	0.098239345845226	0.0454002063847632	8884
cg00599702	1	30584352	F	NA	NA	NA	NA	0.168396629347093	0.217099801572395	-0.0487031722253014	-0.348238088478594	0.000648303946698035	0.273859090165475	0.0425813566837681	0.0768291840519146	0.321064413275274	0.0511132553110768	0.0496658573579677	0.0472549799670786	8889
cg07370771	10	135050957	F	VENTX	TSS1500	chr10:135048797-135052077	Island	0.163202534974758	0.211873753795591	-0.0486712188208327	-0.357278970944917	0.000503438359258068	0.256295939721946	0.0512947452313994	0.0669222257191745	0.300297491988495	0.0665341079505981	0.0388879453312752	0.0445106710632087	8906
cg15348274	12	123451191	F	ABCB9;ABCB9;ABCB9	TSS200;5UTR;TSS200	chr12:123450868-123451207	Island	0.273515684683966	0.224878874097341	0.0486368105866243	0.271511592613754	0.000443037094545739	0.37708655136958	0.153789323782477	0.054287779638894	0.368753664015947	0.137566601042245	0.0444540474232372	0.0430476051297659	8918
cg17446216	1	32480239	R	KHDRBS1	Body	chr1:32479102-32480583	Island	0.10536454679051	0.05678531437787	0.0485792324126397	0.788597126679293	0.000201391602361173	0.336230131982155	0.0307217929107708	0.0978343593450521	0.301102474921895	0.0298421982503303	0.0425904538463136	0.0371029896291058	8946
cg08054244	14	88789549	F	KCNK10;KCNK10;KCNK10	1stExon;Body;5UTR	chr14:88789600-88790493	N_Shore	0.078010437591875	0.0294442673704467	0.0485661702214283	1.15785898871547	0.000182603458654139	0.287135771561492	0.0171308686547205	0.0941819074150893	0.236024050433983	0.0136948201368236	0.0342711694625113	0.0366872204448507	8956
cg13785123	1	8931135	F	ENO1	Body	NA	NA	0.712819923317029	0.591350762691364	0.121469160625665	0.265429524239208	0.000387976836881192	0.920655051890465	0.417646363359159	0.139080365195344	0.904555263180703	0.26175567562858	0.109896843914838	0.041897948349201	8961
cg04215179	7	23719682	R	C7orf46;C7orf46;C7orf46	TSS200;TSS200;TSS200	chr7:23719619-23720006	Island	0.155763823462262	0.204301434211943	-0.0485376107496812	-0.370512319957039	0.000784962462851613	0.259076012503813	0.0185411216421959	0.0998553990000628	0.333544948046432	0.0148959576926933	0.0675844682596351	0.0498056707209601	8962
cg06055551	8	6692785	R	XKR5	Body	chr8:6691833-6693135	Island	0.0631329494359484	0.0146238527818786	0.0485090966540698	1.57046503538298	0.000108584816273444	0.248753041792234	0.0079431158971005	0.0953149306347859	0.248480061578898	0.00613494653801642	0.0284037262486923	0.0349076893830203	8969
cg08173915	21	34774164	R	IFNGR2	TSS1500	chr21:34775437-34776493	N_Shore	0.593886453962392	0.492481778808005	0.101404675154387	0.265206029963623	0.000712607473891225	0.84899353556025	0.413173461760034	0.111078323627896	0.844033036705723	0.296532242325497	0.0909401014626716	0.0484257778425226	8975
cg04063589	5	134871973	R	NEUROG1	TSS1500	chr5:134870740-134872051	Island	0.165308127087494	0.213783081966566	-0.0484749548790719	-0.352208093116284	0.000162512325633061	0.283010636825757	0.0270346909082967	0.0887783727627347	0.302776558095684	0.0262078634175555	0.0493166534217568	0.0361351478118795	8983
cg09763865	1	36615143	F	TRAPPC3	TSS200	chr1:36614855-36615462	Island	0.0782413024653733	0.0298104321174105	0.0484308703479627	1.14830755458444	0.000105170973661443	0.286212760046875	0.022082844465832	0.0976707821522407	0.319370293517654	0.0174230327954491	0.0336155130116955	0.0345220492378015	9004
cg22155039	6	32182002	F	NOTCH4	Body	NA	NA	0.336419368864573	0.278321319142625	0.0580980497219477	0.264842078749667	0.00048498179413603	0.438207101489318	0.229938388681696	0.0620774974202693	0.47194658683874	0.120879955342308	0.0624804842214369	0.0440404188115014	9004
cg18249634	3	32860467	R	TRIM71	Body	chr3:32858194-32860506	Island	0.0942296837805241	0.045826637453492	0.0484030463270321	0.900740636614444	0.000316988923601888	0.258809368182266	0.0300818219229498	0.0894170572780593	0.329545038533518	0.0226710964973523	0.0475884029607244	0.039985523075407	9019
cg23323669	6	31126866	F	CCHCR1;CCHCR1;TCF19;TCF19;CCHCR1	TSS1500;TSS1500;5UTR;5UTR;TSS1500	chr6:31125894-31126561	S_Shore	0.228522830716968	0.18020507545415	0.0483177552628174	0.326571619692827	0.000567228767222411	0.373507980529383	0.0968756332332547	0.0723542905999084	0.442731251238276	0.0591076576758219	0.0545098558985701	0.0459001987023765	9052
cg22829908	10	21814466	F	C10orf140	5UTR	chr10:21814786-21815716	N_Shore	0.0742006358307207	0.0260677564261155	0.0481328794046052	1.22312144375887	0.000287054563356172	0.231225404211147	0.0150872676098821	0.0905210570325126	0.222947220057605	0.0120285344939812	0.0366126437159817	0.0392678516141122	9121
cg12942139	22	37823517	R	ELFN2	TSS200	chr22:37823011-37824119	Island	0.085682962140189	0.0375519948824021	0.0481309672577869	1.00875618726041	0.000137988959103826	0.269272363527619	0.0132245679422776	0.0890376559382515	0.286393875437821	0.0167144924649753	0.0302598500649708	0.0357703252661694	9123
cg20221591	2	241076340	F	MYEOV2;MYEOV2	TSS1500;TSS1500	chr2:241075403-241075916	S_Shore	0.532923600143345	0.442463255757982	0.0904603443853633	0.262948560560644	0.0003503216921081	0.82546111143061	0.294624893817833	0.175664336621994	0.877082553994785	0.271908568566306	0.0892864536824709	0.0409516166460971	9133
cg23888375	2	203776317	R	ALS2CR8;WDR12;ALS2CR8;WDR12	TSS1500;1stExon;TSS1500;5UTR	chr2:203776859-203777522	N_Shore	0.218041436389418	0.266137670905652	-0.0480962345162346	-0.276091721005758	0.000657411944930031	0.451261136563325	0.0159742340187585	0.135757490620704	0.365102722855217	0.0141092605250749	0.0686561234196515	0.0474350641511571	9139
cg04493432	4	8202280	R	SH3TC1	5UTR	NA	NA	0.0807994455808798	0.0327054387355769	0.0480940068453028	1.08826367303635	0.000352447385967843	0.242378700500347	0.0124612363233866	0.0882217489563732	0.225995896057203	0.0128705913105723	0.0255134437650517	0.0410006198180555	9140
cg02811712	15	52861446	R	ARPP19	TSS1500	chr15:52860752-52861410	S_Shore	0.0853484465226407	0.0372913386024843	0.0480571079201564	1.0116334549251	0.000136354796217085	0.305175412428772	0.022681869668394	0.0914765998662348	0.358532589874277	0.0158292968110593	0.040311160143063	0.0357703252661694	9157
cg17183023	8	141474349	F	NA	NA	chr8:141474418-141475050	N_Shore	0.0660349905694269	0.018012376987226	0.0480226135822008	1.44059907737332	6.83960652650013e-05	0.258756950246049	0.00809534170712806	0.0939009440570495	0.212347618046279	0.00760345610689087	0.0309527622600708	0.0318383848585315	9168
cg09657354	12	53730277	F	SP7	TSS1500	NA	NA	0.086071532990665	0.0381187732620624	0.0479527597286026	0.99750914557396	0.000131910540215536	0.260581344964507	0.0230897483670551	0.0863901215891364	0.269062707750827	0.0139179597465582	0.037275035394307	0.0356945547040534	9204
cg12518535	13	24477318	F	NA	NA	chr13:24477426-24478053	N_Shore	0.295337229976144	0.356118504860027	-0.0607812748838822	-0.261907185085038	0.000642038243506447	0.428544480380388	0.0724210284215558	0.105444142882731	0.456388626671878	0.134099233977564	0.0548102717860188	0.0471323959795906	9213
cg19008720	19	1069102	R	HMHA1	Body	chr19:1070985-1071812	N_Shore	0.0993377984981712	0.0514451628676469	0.0478926356305243	0.831420885216483	4.04951471354994e-05	0.295842220178889	0.0368858680925705	0.0904293676027065	0.252613426884431	0.030180731584011	0.0247064668803773	0.0305954302812116	9224
cg02945056	7	127225891	F	GCC1	TSS1500	chr7:127225200-127225950	Island	0.39497292190515	0.327827267742968	0.0671456541621824	0.261539666879334	0.000323639159030122	0.678281873099598	0.238249894797045	0.145764427948763	0.755932079534259	0.246432988404269	0.0687127385409062	0.0400487574540545	9248
cg15920762	18	12657056	R	SPIRE1;SPIRE1;SPIRE1	TSS1500;Body;Body	chr18:12657044-12658727	Island	0.101857605905178	0.054043006655695	0.0478145992494826	0.804550412274497	9.49842356043799e-05	0.253577652504466	0.034912244841829	0.0820701668824743	0.28907868712605	0.0267691581942786	0.0338198439242417	0.0335308080208932	9254
cg00660167	17	80200974	F	NA	NA	chr17:80202799-80203289	N_Shore	0.674335860527226	0.561114661466273	0.113221199060953	0.260924127913623	0.000303967135210257	0.825246453745294	0.455564414189267	0.104034965979439	0.809894000369029	0.297172074089243	0.103818892337203	0.039647602618755	9279
cg17494438	10	50600744	R	DRGX	TSS1500	chr10:50602989-50606783	N_Shelf	0.617168879280227	0.741436878921439	-0.124267999641211	-0.260797948795731	0.000609724669075544	0.808299427342954	0.177512703527299	0.243963221603257	0.881765741279925	0.191149715618369	0.0952630128052756	0.046793262618056	9293
cg13883939	12	118541731	F	VSIG10;VSIG10	1stExon;5UTR	chr12:118541054-118542135	Island	0.129669598317262	0.0819516847824535	0.0477179135348085	0.603070111806796	9.21015332156001e-05	0.323749077142804	0.0604672085258835	0.0829190307176402	0.289793023400289	0.0442370591240959	0.0341394109218781	0.0331489595768116	9298
cg04007350	7	158263221	R	PTPRN2;PTPRN2;PTPRN2	Body;Body;Body	NA	NA	0.68271174361732	0.568178940635074	0.114532802982246	0.260739070597293	0.000296072393215887	0.944873277571674	0.43050210177843	0.149251980098661	0.911929232379716	0.34965846241395	0.0941381230351407	0.0393716223447146	9300
cg11855759	17	9548802	F	USP43	TSS200	chr17:9548389-9549616	Island	0.176896906068717	0.224589522581075	-0.047692616512358	-0.327895893443104	0.000331265425247394	0.296724875423982	0.0438506742918161	0.0808230132229921	0.309458381586893	0.057455025290035	0.055164244149946	0.0402531784005452	9301
cg04117372	20	21083514	R	NA	NA	chr20:21083501-21083847	Island	0.0733862421000676	0.0256953166407253	0.0476909254593423	1.22407457330623	0.000153573711658759	0.279195218445736	0.0161910971853034	0.0995385060469821	0.353621507454929	0.0136863688069699	0.0384323624295426	0.0357703252661694	9303
cg02330114	3	43663594	R	ANO10	TSS200	chr3:43663661-43663906	N_Shore	0.289140450841463	0.348332186103597	-0.0591917352621346	-0.260474625051456	0.000351578502054223	0.434889879459071	0.0873341267919172	0.125023907112494	0.447342046834524	0.089953772678053	0.0665246815259925	0.0410006198180555	9319
cg06051243	13	28024682	R	MTIF3;MTIF3;MTIF3;MTIF3;MTIF3;MTIF3	TSS1500;TSS1500;1stExon;5UTR;5UTR;1stExon	chr13:28024165-28025278	Island	0.0704360726863798	0.0227821984441233	0.0476538742422565	1.29493003548912	6.0387460835606e-05	0.268179017770483	0.0157275735534485	0.0904262386120214	0.197544458157047	0.0108668798095437	0.0279169423147712	0.0317183115105209	9321
cg17755495	1	240800311	R	NA	NA	NA	NA	0.548513897733235	0.456317350483865	0.0921965472493701	0.260281070641454	0.000235353385520595	0.878743666127695	0.409723292135847	0.167103791638539	0.897091819486951	0.329594840458333	0.0779309789709058	0.0381148359659952	9343
cg00500359	11	3175625	R	OSBPL5;OSBPL5;OSBPL5	5UTR;5UTR;5UTR	NA	NA	0.58701406688827	0.488463862742211	0.0985502041460595	0.260276007778777	0.00035341787746918	0.771944836614232	0.390000848111481	0.100217318196242	0.775071916887652	0.296319727435437	0.0889705588300775	0.0410006198180555	9344
cg01229658	15	70924395	R	NA	NA	NA	NA	0.608662446577857	0.506686986107934	0.101975460469923	0.259861916804343	0.000672169180545195	0.829270082922737	0.407283380724333	0.111650785718523	0.723823938612209	0.264338870187857	0.0973589771892909	0.0478112445500027	9373
cg18045093	17	41322462	F	NBR1;NBR1;NBR1	TSS1500;TSS200;TSS200	chr17:41322972-41323363	N_Shore	0.088519146631141	0.0410244231019155	0.0474947235292255	0.94921616553607	0.000580018887005287	0.319708890315617	0.0267713200078383	0.100204855541578	0.304172849128036	0.0253069769478324	0.0291613322662538	0.0462675929214958	9393
cg16010370	3	53290200	F	TKT;TKT;TKT	TSS200;TSS200;TSS200	chr3:53289533-53290213	Island	0.0759630826699736	0.0286165231885398	0.0473465594814338	1.15449894120131	0.000302766566696148	0.232697160652557	0.0141895220986935	0.0902555827380449	0.255616160348503	0.0140492865126657	0.0387200361183024	0.0396044469426535	9457
cg17834717	15	49102800	F	CEP152	5UTR	chr15:49102731-49102938	Island	0.126142390242488	0.07882560441473	0.047316785827758	0.616068838827377	4.92586529871636e-05	0.318085994474884	0.0433636888405731	0.0863077295604047	0.201954789683645	0.0251408943935728	0.0275218698241554	0.0309903606372629	9471
cg14614416	1	8001252	F	TNFRSF9	TSS1500	chr1:8002408-8002699	N_Shore	0.755596462084945	0.905772919359001	-0.150176457274055	-0.258405740234267	0.000181965914144157	0.951547796790803	0.205266789804534	0.280335817788105	0.964191777034108	0.358857248391623	0.0975297995359096	0.0366734985511361	9488
cg10651637	15	45315642	F	SORD	Body	chr15:45315201-45315543	S_Shore	0.317036603908724	0.381162769524069	-0.0641261656153459	-0.258316942683714	0.000648874404003197	0.490853817390664	0.0420636943209239	0.160008967745224	0.492826780104417	0.048972056793975	0.0694100246556959	0.0472549799670786	9493
cg04167096	2	227001602	F	NA	NA	NA	NA	0.0803796942932248	0.0331218349276088	0.0472578593656161	1.06758010794192	8.50403726408302e-05	0.263481051140889	0.0195702802577261	0.0854097619398852	0.220710760543911	0.0159604628315545	0.024819395070062	0.0329066968137343	9506
cg24167603	19	58193144	F	ZNF551	TSS1500	chr19:58193268-58193638	N_Shore	0.0711778572414579	0.0240514433158814	0.0471264139255765	1.25337030928774	0.000156273560400499	0.313627229230895	0.014078547942642	0.0985042534271488	0.203602156593081	0.0127450781872053	0.0217333007664985	0.0359868449311902	9557
cg12378187	3	62355443	R	FEZF2	3UTR	chr3:62355315-62355534	Island	0.0894946182880386	0.0423836109374472	0.0471110073505913	0.925502979887603	0.000199674127477725	0.315272725495351	0.0254196276108995	0.100846969348287	0.265153169960477	0.023792629459404	0.0287246439454956	0.0369986027760254	9563
cg12948059	2	129659420	F	NA	NA	chr2:129659299-129659568	Island	0.515197109850603	0.429399848956507	0.0857972608940961	0.257324603294596	0.000419464388753344	0.787419297249348	0.24159605285005	0.129580835368046	0.800223263711351	0.19727924938209	0.0924950201022196	0.0426426694937246	9565
cg16693212	11	108093249	F	ATM;NPAT	TSS1500;1stExon	chr11:108093211-108093969	Island	0.0744344852471116	0.0273510960391897	0.0470833892079219	1.17668177518453	0.000681165606487495	0.270448233153974	0.0133006047518782	0.0917543739205343	0.244683917535822	0.0112313952035843	0.0335916697740669	0.0479652308945592	9574
cg21088259	17	81039990	F	METRNL	Body	chr17:81036330-81039407	S_Shore	0.642093491910096	0.535628739085758	0.106464752824337	0.257159185995181	1.6455686433775e-05	0.814409058651439	0.490376711628175	0.0983963752373377	0.853759955787398	0.32825460279179	0.0825575888701517	0.0291091908974001	9584
cg21578066	4	111119297	F	ELOVL6;ELOVL6	Body;Body	chr4:111119187-111120084	Island	0.0719219175195839	0.0248845956511762	0.0470373218684077	1.23165937302522	0.000343432693853512	0.236025099236777	0.0136291743264952	0.094443351433596	0.249854475043533	0.0116747032566401	0.0396021334947573	0.0407635555926704	9592
cg27586417	16	85577800	R	NA	NA	NA	NA	0.691691328743254	0.577165882805782	0.114525445937472	0.257068391183266	0.000141081035693246	0.911882147653749	0.492902871698129	0.122569637062117	0.87096861876806	0.353755458896648	0.0960647323991975	0.0357703252661694	9593
cg16837338	12	122018770	R	KDM2B;KDM2B	1stExon;TSS1500	chr12:122016170-122017693	S_Shore	0.0929652599375742	0.0460164138771364	0.0469488460604377	0.878236128651388	0.000151231087827593	0.239355500901225	0.014344131153878	0.0767097650578533	0.236571114667531	0.00921212925604185	0.0335905262745843	0.0357703252661694	9622
cg19393587	2	70106252	R	GMCL1	3UTR	NA	NA	0.61287464260434	0.51137152797512	0.101503114629221	0.256630041459423	6.50554889287238e-05	0.958513260771917	0.453273192066452	0.205225946983318	0.951121089637112	0.414534912104265	0.0917872823796168	0.0318383848585315	9625
cg00630794	19	7746957	R	TRAPPC5;TRAPPC5;TRAPPC5	5UTR;5UTR;5UTR	chr19:7745490-7747714	Island	0.102984736536121	0.0561028514958232	0.0468818850402974	0.773343475489931	2.21218164124909e-05	0.251544547436111	0.031074779040558	0.0769874558951154	0.226702985176545	0.0263465643419171	0.0290264938252726	0.0291091908974001	9648
cg20829404	20	61448319	R	COL9A3	TSS200	chr20:61447685-61448891	Island	0.101204835260142	0.0543360351207634	0.0468688001393785	0.789520584839635	3.52458074181972e-05	0.326657732652952	0.021546314847459	0.0804685522692524	0.230401415588796	0.0231188456715969	0.0317875012440816	0.0305954302812116	9653
cg08246527	1	150336743	F	RPRD2	TSS1500	chr1:150336831-150337289	N_Shore	0.0900476729518438	0.0431979230189469	0.0468497499328969	0.911245785936295	4.82471158170348e-05	0.26758621213898	0.0252041802300105	0.0900178718396025	0.251390136896819	0.0226695547577216	0.027113239740821	0.0309903606372629	9661
cg04175872	5	176784550	R	RGS14	TSS1500	NA	NA	0.0786457756707844	0.0317999341226654	0.0468458415481191	1.08455121391833	0.000283545331446553	0.243764101882934	0.0197662032938439	0.0889874045264026	0.229598148015904	0.0174766284008329	0.0306194460525964	0.0390878646746987	9665
cg01994779	16	75033384	R	ZNRF1;ZNRF1	1stExon;5UTR	chr16:75033041-75034207	Island	0.115500438210864	0.0687174685726558	0.0467829696382083	0.672936669873754	0.000409538528480207	0.263867044697246	0.0303976119010759	0.0794528690387764	0.279469476728723	0.0353161350683528	0.0420959244801555	0.0424335437857877	9696
cg12891197	22	38902464	R	DDX17;DDX17	TSS200;TSS200	chr22:38901553-38902905	Island	0.0742005021683272	0.0274375109399606	0.0467629912283666	1.16934431800642	7.0456657163435e-05	0.345968859650772	0.0190786824612384	0.0981255735306662	0.291446334235116	0.0163583457943524	0.0308011136443536	0.0318383848585315	9704
cg25949958	11	31833007	R	PAX6;PAX6;PAX6	TSS200;5UTR;TSS200	chr11:31831620-31839038	Island	0.0838523010335442	0.0370948393008769	0.0467574617326673	0.994823140367116	0.000131326417925873	0.284629626800483	0.0261825626261762	0.0917333726517415	0.286071606799665	0.0213785182209991	0.0331538492328288	0.0356945547040534	9706
cg18913890	2	79738619	R	CTNNA2;CTNNA2	TSS1500;TSS1500	chr2:79739696-79740243	N_Shore	0.0720616072030757	0.0253941935106152	0.0466674136924606	1.21319470748933	0.000174090394287322	0.269489751339813	0.0172727697036125	0.0936986826147801	0.199663580073267	0.0100321747237828	0.021537418475268	0.0363514305748114	9747
cg09306188	16	4733253	F	MGRN1;MGRN1;MGRN1;MGRN1	Body;Body;Body;Body	chr16:4731561-4731835	S_Shore	0.767433268436808	0.641619825610123	0.125813442826686	0.254688347056993	3.10365216783603e-06	0.932450619552703	0.602435557422008	0.104536769477111	0.95484419164543	0.424687257006638	0.0857335039084774	0.0287966615070562	9749
cg05064297	16	10479966	R	NA	NA	chr16:10479686-10480254	Island	0.0797242688745512	0.0331218905559231	0.0466023783186282	1.05707783185862	0.000135070343395539	0.272213096658575	0.0242284902131387	0.0896597276943006	0.316326343184847	0.0197780935725835	0.0367926742372106	0.0357703252661694	9774
cg17304646	3	125932534	R	NA	NA	chr3:125931735-125932535	Island	0.0965708916674014	0.143136251018878	-0.0465653593514764	-0.523002403596659	0.000114277289199782	0.20156273974903	0.0185390631763145	0.0606023822353808	0.240597308399839	0.0191780219760617	0.0467351489173107	0.035081962665067	9791
cg24959158	3	137893270	R	DBR1	Body	chr3:137893410-137893808	N_Shore	0.0711703905304494	0.0246162397016594	0.04655415082879	1.22950453877458	0.000171385444644916	0.254263504943102	0.0112445648181581	0.0923618044163854	0.179929659682113	0.0100194715168655	0.0262387148917046	0.0362562745138513	9796
cg17115172	6	32016172	F	TNXB	Body	NA	NA	0.298396868508612	0.357676142622974	-0.0592792741143624	-0.253647451459055	0.000248435150901316	0.38254407598903	0.0890788741586424	0.109822880033789	0.429688471745248	0.112579941592437	0.0492251633351077	0.0383575471713803	9834
cg13309027	11	47870224	R	NUP160	TSS200	chr11:47869793-47870356	Island	0.146691203292974	0.193122514769433	-0.0464313114764587	-0.374425972968264	0.000294808984185113	0.253466146502846	0.0280419891452363	0.0795553350568761	0.291433335282953	0.0381940815969236	0.0515516063123063	0.039328481132547	9844
cg05321808	4	187647457	F	NA	NA	chr4:187644319-187648253	Island	0.0713188640004755	0.0249460606881696	0.0463728033123059	1.21846022505717	0.000304205350011015	0.287138419089657	0.0124615222158108	0.0980578765094909	0.378045493868458	0.0120743698959975	0.0380419825017032	0.039647602618755	9865
cg20306180	22	32340197	R	C22orf24;YWHAH	5UTR;TSS1500	chr22:32339933-32341192	Island	0.0995478312881439	0.0531808718507826	0.0463669594373613	0.79400117317039	0.000380365049170048	0.287062975473441	0.0317223439942902	0.0960845570517523	0.350729620771798	0.0213131866431726	0.0456368698224848	0.0417601577071983	9870
cg03243700	9	137000940	R	WDR5	TSS1500	chr9:137000467-137001998	Island	0.0648789093281257	0.0185848923181681	0.0462940170099576	1.38930656553292	1.85349846645355e-05	0.234402562287596	0.00905794127191558	0.0862764548099278	0.208090451420192	0.00760714481520894	0.0246332856862008	0.0291091908974001	9905
cg05578357	12	21810868	F	LDHB	TSS200	chr12:21810488-21810766	S_Shore	0.0800455493913222	0.0337737510609087	0.0462717983304135	1.04058895425208	0.000437754026244014	0.261228869482915	0.0154360195691961	0.092612780737834	0.249953830374211	0.0157581138449797	0.0332384874856717	0.0429276273009371	9916
cg06287548	21	34773372	R	NA	NA	chr21:34775437-34776493	N_Shelf	0.543403121394346	0.454580211062953	0.0888229103313931	0.252403077877903	0.000363355598404762	0.773553217338565	0.415646642012891	0.0957734194282052	0.80570637268077	0.276156784998272	0.0794336317389518	0.0412607546188434	9936
cg08553572	19	947765	R	ARID3A	Body	chr19:947547-947981	Island	0.442363448431577	0.369870678527443	0.0724927699041339	0.251974004858352	0.000165330401924805	0.612576298081465	0.31267318409531	0.0869305239366363	0.613083309557318	0.231938603121019	0.0602185053941363	0.0361351478118795	9980
cg22424536	5	175792478	R	ARL10	TSS200	chr5:175792355-175793505	Island	0.0739256085306449	0.0278108727983913	0.0461147357322536	1.15030994088157	6.65267709347658e-05	0.24041277124004	0.0196561785096326	0.0898015943331797	0.223755097397056	0.0166717989610215	0.0298978135377547	0.0318383848585315	9991
cg16375198	7	2354210	F	SNX8	TSS200	chr7:2353629-2354075	S_Shore	0.0889761233964347	0.0428800203153026	0.0460961030811321	0.904357806094765	0.000297140805709779	0.317494785618804	0.027892358033763	0.0956453646602411	0.367513262659096	0.0279009901111952	0.0352902911789977	0.0393974904682762	9997
cg17025142	5	99871651	R	FAM174A	1stExon	chr5:99870925-99871720	Island	0.079095654438094	0.0330196381262873	0.0460760163118067	1.05035967817364	0.00047483960332941	0.246898358584615	0.0176063774778513	0.0918416825180404	0.291226705249648	0.0174725126670022	0.0376127364061911	0.0438906889918586	10004
cg21673010	12	125425518	R	NA	NA	NA	NA	0.126299516086864	0.0802969696796202	0.0460025464072441	0.594030962537826	0.000259108758794626	0.286377165047862	0.0616058070091267	0.081635892501676	0.249806001806037	0.0364936079591711	0.0296699510445538	0.0385237023994848	10036
cg10784777	12	56552019	F	MYL6;MYL6	TSS200;TSS200	NA	NA	0.0730482083600616	0.0270801916178161	0.0459680167422455	1.16330034521217	0.000118727922283955	0.318851282842294	0.0180883498985627	0.095449227940088	0.21593970749795	0.0153984915005304	0.0259965909888715	0.0351969130971402	10054
cg09965679	14	75179859	R	FCF1;KIAA0317;FCF1	1stExon;TSS200;5UTR	chr14:75179629-75179875	Island	0.0765604766226865	0.0306627602463485	0.045897716376338	1.09000029230017	8.44536292820423e-05	0.253168178013171	0.0217854878700999	0.0914392784897306	0.199290073098855	0.0188590523610744	0.0235915441090465	0.0328122364055486	10088
cg14329860	2	51240310	F	NRXN1;NRXN1	Body;Body	NA	NA	0.624176712342095	0.523120876775407	0.101055835566689	0.250422222597707	0.000625968234483058	0.82607055187057	0.412395316703695	0.101233160210088	0.74776988248318	0.341615643699809	0.085770933312802	0.0470340741885794	10119
cg23575688	11	119486443	R	NA	NA	NA	NA	0.565987147852998	0.47425442557468	0.0917327222783184	0.250271387207401	0.000349467092420049	0.739643961816614	0.389684097490343	0.0929075242112242	0.658246243802488	0.30181874264378	0.0775757749758133	0.0409430589962376	10128
cg10841529	1	32966668	F	NA	NA	chr1:32966118-32966563	S_Shore	0.0774535392211339	0.031724446148812	0.0457290930723219	1.06762387145716	0.000140973924708628	0.285657025565947	0.021100224305683	0.0940445255447343	0.179812506318461	0.0161032896154862	0.0185429488578452	0.0357703252661694	10166
cg06487301	19	11531313	R	RGL3;RGL3;CCDC151	TSS1500;TSS1500;3UTR	chr19:11531278-11531590	Island	0.0694654654651187	0.0237867045513665	0.0456787609137521	1.23387238088608	0.000344433106584541	0.234114015129385	0.0110470137320856	0.0907226926628551	0.27986603221436	0.0108972241776576	0.0369591681334984	0.0407635555926704	10190
cg10626236	1	1631100	R	MMP23A;CDK11B;CDK11B;CDK11B;CDK11B;CDK11B;CDK11B	TSS1500;Body;Body;Body;Body;Body;5UTR	chr1:1631086-1633226	Island	0.623022093729796	0.52263437929668	0.100387714433116	0.249110302040327	5.45881074960703e-05	0.913641506185825	0.469180385274108	0.177382953782881	0.915071917062071	0.384610448975887	0.08131581319569	0.0312790656364616	10220
cg17430393	2	17722068	F	VSNL1;VSNL1	1stExon;5UTR	chr2:17720155-17720417	S_Shore	0.0810926149543472	0.0354925940695416	0.0456000208848056	1.00170239478938	0.000736431247187141	0.250703826629846	0.0199656039643499	0.0897114602231469	0.2765161366422	0.0178632697675315	0.0344379623842207	0.0487715332948915	10220
cg07195126	1	160370843	F	VANGL2	5UTR	chr1:160370112-160370658	S_Shore	0.098932080279582	0.0533448003951569	0.0455872798844251	0.782130780504825	0.000420900430960817	0.329204418379396	0.034688632861297	0.096505201341867	0.189724936295423	0.0320851246350069	0.0235914375567341	0.0426426694937246	10227
cg23298160	5	137514800	R	BRD8;BRD8;KIF20A;BRD8;KIF20A	TSS1500;TSS1500;1stExon;TSS1500;5UTR	chr5:137514660-137514941	Island	0.0826472653696906	0.0370925722500989	0.0455546931195917	0.976248867018091	0.000184400475883375	0.261994350023369	0.020513446809089	0.0854050931124443	0.246814894225387	0.0219791763818243	0.0257106468430415	0.0366872204448507	10238
cg08122232	17	74100132	R	EXOC7;EXOC7;EXOC7;EXOC7;EXOC7;EXOC7	TSS1500;TSS1500;TSS1500;TSS1500;TSS1500;TSS1500	chr17:74099738-74100055	S_Shore	0.434812309721949	0.518530360918199	-0.0837180511962496	-0.248789634505966	0.000588268042590897	0.633398907272034	0.0964625121574111	0.212990379459595	0.697252455124106	0.0631982180900609	0.0889778837769895	0.0464325939305409	10242
cg21640038	17	65362901	F	PSMD12;PSMD12	TSS200;TSS200	chr17:65362343-65362837	S_Shore	0.0653454153471526	0.0198364255663464	0.0455089897808062	1.33644501908046	6.83564190125078e-05	0.225356955549655	0.0114214023033117	0.0856766006898978	0.185981795223176	0.00968613460688736	0.0278250256110969	0.0318383848585315	10262
cg13746414	3	9404517	F	THUMPD3;THUMPD3	TSS200;TSS200	chr3:9404683-9404938	N_Shore	0.109018756370922	0.0635170318875658	0.0455017244833564	0.695038521441735	2.27249890504331e-05	0.282481189399006	0.0483993836038953	0.0660349849824899	0.284464875770385	0.0237579154858863	0.0344588866041228	0.0291091908974001	10264
cg00382463	19	30718424	R	NA	NA	chr19:30716328-30719970	Island	0.0635256129839516	0.0180509745734718	0.0454746384104798	1.39019601174949	0.000222099742564927	0.255532422983282	0.0100054957191118	0.0929092278448021	0.234545857053833	0.00995847853364324	0.024134370796475	0.0379016249746725	10276
cg09700990	6	90122154	F	RRAGD	TSS200	chr6:90120874-90122370	Island	0.0931572263031483	0.0477144700861621	0.0454427562169862	0.837839907811002	0.00035481745651953	0.394794699883319	0.032279773445769	0.0995146440905296	0.248912058651654	0.0309265864831627	0.0274378387975273	0.0410109581132498	10291
cg14450605	10	51572496	R	NCOA4;NCOA4;NCOA4;NCOA4	5UTR;5UTR;Body;Body	chr10:51572198-51572620	Island	0.0800589444698763	0.0346439435207804	0.0454150009490959	1.01240509879642	4.81303619160055e-05	0.23990229944245	0.0239391398520901	0.0801783995685464	0.235687465622339	0.0176033016060338	0.0325661271260485	0.0309903606372629	10303
cg22004443	2	10953237	R	PDIA6	TSS1500	chr2:10952402-10953384	Island	0.118421519983648	0.0730157756357778	0.0454057443478705	0.629429553968253	8.63759102582838e-05	0.227037654315724	0.0404586882313448	0.0662471087003943	0.206793788036338	0.0279074115776579	0.0287493600407425	0.0330111765937329	10304
cg19137606	10	38146164	F	ZNF248;ZNF248	5UTR;1stExon	chr10:38146502-38147104	N_Shore	0.0750201937927711	0.0297284131466946	0.0452917806460765	1.09763437773368	0.000326808027270581	0.261680104234005	0.0182997981193354	0.0907384109579368	0.23724203135652	0.0130108197960464	0.0352521692735704	0.0400859213919197	10370
cg23376846	6	29818154	F	NA	NA	chr6:29818085-29818341	Island	0.295356820403875	0.352242787468077	-0.0568859670642018	-0.246460895542791	0.000253481388608865	0.427339684970588	0.0868549320563452	0.101802574915003	0.451913531348306	0.156515372769777	0.056191940793589	0.0384203199428053	10432
cg20497635	17	998504	F	ABR;ABR;ABR	Body;Body;Body	NA	NA	0.540243422337307	0.453851590702132	0.0863918316351752	0.246406705145464	0.000489454830030791	0.773508917150697	0.412540258110628	0.087598146221335	0.742756028727308	0.253967543127302	0.0813344670705847	0.0441407514026516	10438
cg12346749	2	10443639	R	HPCAL1;HPCAL1	TSS200;5UTR	chr2:10442308-10444509	Island	0.0865271307789322	0.0413689063035977	0.0451582244753345	0.910039138589423	0.000173532602084821	0.297485610583407	0.0299067288737464	0.0932442615984996	0.29515435359902	0.024890944491634	0.0312460310391281	0.0363225950567332	10445
cg24598678	3	57262464	R	APPL1	Body	chr3:57261455-57262598	Island	0.0842866139687059	0.0391636496528366	0.0451229643158693	0.939460945725979	0.00024100300032791	0.285491573940667	0.0219673583330304	0.0888928486295247	0.239056617419113	0.0210438134700276	0.0281913772564141	0.0382752531679241	10463
cg01692842	11	134126364	R	ACAD8	Body	chr11:134122762-134122981	S_Shelf	0.668167259949533	0.561958935525613	0.10620832442392	0.245729565985569	0.000793958873849512	0.899838513885704	0.444179551985352	0.110915621518243	0.884843124845178	0.337693551739223	0.094548149238197	0.0499978786279491	10484
cg02139871	2	127783370	R	NA	NA	chr2:127782613-127782829	S_Shore	0.0724066542859526	0.0273654207104297	0.0450412335755229	1.14105707263444	3.32448560673849e-05	0.256113607403784	0.0180617114726007	0.0883397840498544	0.242068805759971	0.0135277461477472	0.0277386296652624	0.0305420978627353	10496
cg20149137	1	54204517	F	NA	NA	chr1:54203402-54205310	Island	0.0747150135834216	0.0296746032569909	0.0450404103264307	1.09440187695945	0.000198856052616483	0.226950540483597	0.0184227191171005	0.087792892598066	0.264821041425019	0.0141993106730426	0.0390324366469137	0.0369469646108681	10497
cg05707844	2	37383994	F	EIF2AK2;EIF2AK2	5UTR;5UTR	chr2:37383901-37384402	Island	0.190018195946503	0.235029106398482	-0.0450109104519793	-0.292821883526555	0.000437502177494705	0.2891293133384	0.0381210584543686	0.0958085509041576	0.355795582411981	0.0309943415326366	0.0561578154047742	0.0429276273009371	10512
cg01593751	17	52977904	F	TOM1L1	TSS200	chr17:52977866-52978307	Island	0.0763164240344788	0.0313830539642947	0.0449333700701841	1.06059498092266	0.000296659548572864	0.275118429733457	0.0216258368034	0.0925713095905789	0.276182893312388	0.0206283194082484	0.0306201182811843	0.0393908430560968	10542
cg15809387	22	30000194	R	NF2;NF2;NF2;NF2;NF2;NF2;NF2;NF2;NF2	Body;Body;Body;Body;Body;Body;Body;Body;Body	chr22:29999396-30000153	S_Shore	0.098400062432406	0.0534682461714427	0.0449318162609632	0.772258705550965	0.000414951768927352	0.31251521257869	0.0368165410362021	0.0948465959429567	0.313243938806495	0.0374052673752824	0.0306781731844928	0.0425249389754544	10543
cg03339458	1	151300581	R	NA	NA	chr1:151300522-151300724	Island	0.23670345614836	0.282384508423678	-0.0456810522753182	-0.245088947215239	0.000793427335071942	0.353131009936434	0.077285141527343	0.0936402481494511	0.42736204922996	0.0696764893863757	0.0534287498097429	0.0499961043183403	10561
cg11993086	1	1342795	R	MRPL20	TSS200	chr1:1342004-1342952	Island	0.0735449462226083	0.0287027285523742	0.0448422176702341	1.11011727949454	9.52703643146578e-05	0.268640060565079	0.0159084713705479	0.088921674319388	0.227009137689389	0.010582614049202	0.0328856551481919	0.0335711630833473	10585
cg11426427	8	48649457	F	NA	NA	chr8:48649766-48651653	N_Shore	0.0903720571677113	0.0455646712664948	0.0448073859012165	0.853117894178981	4.79052760968974e-05	0.26171898631011	0.0271573524652812	0.0802347265151642	0.218763544876624	0.0238809825906257	0.0211445672612409	0.0309903606372629	10603
cg02532014	15	85114169	F	UBE2QP1	TSS200	chr15:85113435-85114361	Island	0.0872506081528656	0.042464147031423	0.0447864611214426	0.89037542194389	0.000403855968082022	0.246013087236374	0.0278160556422824	0.0885097423000305	0.266869126972225	0.0262536605892824	0.0356396413818396	0.0423500305869122	10612
cg04897621	9	102585321	R	NR4A3;NR4A3;NR4A3	5UTR;5UTR;5UTR	chr9:102581791-102587561	Island	0.0622942943252458	0.017577656543105	0.0447166377821408	1.39038192333747	0.000556877623601491	0.283865287203124	0.0109320693769705	0.0940738060259464	0.186042940862128	0.0100270489062528	0.0204561021866408	0.0456627221058324	10652
cg23695133	20	21087075	F	NA	NA	chr20:21086139-21087175	Island	0.0734178399341982	0.0287050827245194	0.0447127572096789	1.10783292228136	6.58193028575989e-05	0.268474607787121	0.0129893347794887	0.0873462124675728	0.236145964334537	0.0139221993553623	0.0322422530667944	0.0318383848585315	10654
cg21762695	7	36022695	F	NA	NA	chr7:36022319-36022576	S_Shore	0.53550733646399	0.450805066125811	0.0847022703381794	0.243442021349227	0.000731841566305569	0.666924872378307	0.366054385347247	0.0834925808449552	0.651810584395433	0.263374259211788	0.0811629824247944	0.0486887441598194	10714
cg15827003	1	1822912	R	GNB1	TSS1500	chr1:1821405-1823272	Island	0.099984343455074	0.0554989166742718	0.0444854267808022	0.747755216773133	2.64636802831739e-05	0.283350948462077	0.0344503273624804	0.0832909955728285	0.100021700302673	0.031928504353977	0.0125837589563885	0.0295684271350928	10743
cg25724201	6	122931220	F	PKIB;PKIB;PKIB	TSS200;5UTR;TSS200	chr6:122931153-122931705	Island	0.0828794949488451	0.0384357826814704	0.0444437122673748	0.93928687267826	0.000176137564059021	0.279939382938338	0.0168399168209669	0.0853357578812256	0.212174437423447	0.0178283697131306	0.0268657502148983	0.0363999313833594	10770
cg18466340	20	50417476	R	SALL4	Body	chr20:50417312-50419045	Island	0.0649280926840883	0.0204887365068318	0.0444393561772565	1.29723036331206	8.95478672243595e-05	0.215619935543065	0.0100581017573199	0.0821387357788954	0.231793166637845	0.00728015887695255	0.0288929205610462	0.0330475238637517	10773
cg19191500	13	44361640	R	ENOX1	TSS1500	chr13:44359858-44361696	Island	0.091921608095389	0.047482532552042	0.0444390755433471	0.826264415162194	0.000281152435111904	0.337475097191278	0.030713866805262	0.0937640161150252	0.33101811961754	0.0296496498769048	0.0338686845004274	0.0390238098123695	10774
cg24545466	11	33891541	F	LMO2;LMO2;LMO2	TSS200;TSS200;5UTR	chr11:33890357-33891495	S_Shore	0.0796201961989471	0.0351866135261028	0.0444335826728443	0.987928445423655	0.0004033162128593	0.246540279645317	0.0203639381451607	0.0868691964386658	0.227714828607445	0.0186372339684132	0.0345719071671818	0.0423457100684167	10778
cg02352203	17	78518437	F	RPTOR;RPTOR	TSS200;TSS200	chr17:78518750-78519083	N_Shore	0.109841297379656	0.0654399452963569	0.0444013520832994	0.667724612355802	0.000252246481888093	0.282149901390659	0.0401701505605734	0.0847522704978154	0.291691524483951	0.0354150205297858	0.0285197320225413	0.0384203199428053	10791
cg11599612	6	151187337	R	MTHFD1L	Body	chr6:151186747-151188112	Island	0.0645750386160769	0.0201858099013683	0.0443892287147085	1.30482230966306	5.12691594313628e-05	0.244387277670711	0.012710537972328	0.0830199676690322	0.219121417448516	0.00781163122579113	0.0264157319001508	0.0309903606372629	10801
cg19220719	10	77532329	F	NA	NA	NA	NA	0.630662103575724	0.531561851142357	0.0991002524333675	0.242437539027175	4.31006044475767e-05	0.79525374356952	0.528437262687952	0.0746338301711004	0.762835938175666	0.28846739512142	0.0701562712089432	0.0309903606372629	10813
cg18955698	17	43025023	F	KIF18B;KIF18B	1stExon;5UTR	chr17:43024658-43025344	Island	0.0739334118211507	0.0296005946007871	0.0443328172203636	1.08372313386129	0.000331014195209926	0.288436585638096	0.0123736057283323	0.0875876449854669	0.255524367405238	0.0113232876641296	0.0348176580919373	0.0402414853739638	10841
cg10406676	16	3494094	R	NAT15;ZNF597	5UTR;TSS1500	chr16:3493098-3493569	S_Shore	0.600445466818315	0.506185949833233	0.0942595169850818	0.24197154711944	7.40591276682417e-05	0.928092821437649	0.454735458168398	0.163425646819623	0.926421190022654	0.422683582724596	0.0671150741172876	0.0318383848585315	10862
cg08931102	16	67261071	R	TMEM208;TMEM208;LRRC29;LRRC29	1stExon;5UTR;TSS200;TSS1500	chr16:67260744-67261155	Island	0.0766477264151693	0.0323570751848071	0.0442906512303622	1.03255892175961	0.000389980737004705	0.301151479155275	0.0212626150427985	0.0911598419826794	0.281710300919376	0.0218750616985227	0.0283844983183073	0.0419987027133714	10865
cg12809098	8	142165310	F	DENND3	Body	NA	NA	0.72101184322757	0.608174480481849	0.112837362745721	0.241880681678881	5.05816211093119e-05	0.928611110123292	0.482573523146972	0.106156832081678	0.879224368339818	0.41560982467516	0.0910390565862652	0.0309903606372629	10871
cg10345337	14	65569751	R	MAX;MAX;MAX;MAX;MAX;MAX	TSS1500;TSS1500;TSS1500;TSS1500;TSS1500;TSS1500	chr14:65568454-65570009	Island	0.0651753423474744	0.020905244140676	0.0442700982067984	1.28240787094973	9.02048467109435e-06	0.259486228432026	0.0120817931082958	0.0839311939256898	0.197281671339605	0.00874685050908404	0.0247157062345413	0.0287966615070562	10881
cg18447772	7	27205224	F	HOXA9	TSS200	chr7:27203915-27206462	Island	0.0741516618913426	0.0298882914347042	0.0442633704566384	1.07702643457815	0.000416069775093086	0.292698742538127	0.0209170204727022	0.0921860874480752	0.274357566573921	0.0198044840035144	0.027607231705858	0.0425511514568466	10886
cg13965144	19	16222683	R	RAB8A;RAB8A	5UTR;1stExon	chr19:16222112-16223152	Island	0.0814562564897836	0.037200821621974	0.0442554348678095	0.954269894886632	0.000223220204922174	0.25356982986124	0.0251412386665477	0.085913633302622	0.239747188985084	0.0204569586570855	0.0303814943228698	0.0379102799743249	10893
cg16959787	13	113584179	R	NA	NA	NA	NA	0.0864659642735108	0.0422622583045946	0.0442037059689162	0.884250545141087	0.000553292165848073	0.280044302492632	0.0252338768334314	0.0879939099423192	0.204500219241765	0.0198422198751637	0.027862976334407	0.045595250894285	10923
cg12165758	14	61789593	F	PRKCH	Body	chr14:61787880-61789467	S_Shore	0.0655930413208983	0.0214647733040367	0.0441282680168616	1.26451588531399	0.00045006027706515	0.241780918670879	0.00842808834395254	0.0884869620681889	0.219274462905655	0.00986262657617883	0.033131145811939	0.0432424739101927	10949
cg12720424	1	94713229	F	NA	NA	chr1:94712906-94713517	Island	0.0645629754604116	0.0205004191254196	0.044062556334992	1.28963036457725	0.000357003019719778	0.214689903180044	0.009795522506651	0.0878835513650679	0.244334658420346	0.00965055149164171	0.035634218609971	0.0410490121258946	10995
cg20387429	1	91300288	F	NA	NA	chr1:91300979-91301891	N_Shore	0.113223620293939	0.0691988279741506	0.0440247923197884	0.637727841763958	0.000489838965862042	0.295211970483724	0.0384216259325629	0.08505999991424	0.242875791724024	0.0346599003356172	0.0299876401445329	0.0441407514026516	11010
cg21208157	19	49120043	F	RPL18	Body	chr19:49122277-49122923	N_Shelf	0.521156431036177	0.439736499994931	0.0814199310412455	0.24005683624702	0.000750570053685767	0.84896475765586	0.357521916138578	0.176842572211576	0.821921425264122	0.313421676276434	0.084456206258362	0.0489763891835568	11047
cg13620028	1	249120883	R	SH3BP5L	TSS1500	chr1:249120450-249120731	S_Shore	0.063015509493798	0.019158354964597	0.043857154529201	1.32429361570681	4.8079140906634e-05	0.254275613745324	0.013205657637012	0.0887837715276317	0.23357707607309	0.0101291445940024	0.0246260378465604	0.0309903606372629	11090
cg25464034	11	450264	F	PTDSS2	TSS200	chr11:449961-451178	Island	0.0673817749783278	0.0235414575422609	0.0438403174360668	1.2060484391085	7.86058567608722e-05	0.242210945803105	0.011145574192303	0.0828891796465897	0.271156264402269	0.00930860828763638	0.0350437660629637	0.0321993154570346	11097
cg03499639	19	54041856	R	ZNF331;ZNF331	5UTR;5UTR	chr19:54040812-54041857	Island	0.561490760373182	0.474121405778808	0.0873693545943736	0.239361288314289	0.000211654410390893	0.901979424589318	0.375177093715483	0.190023972967027	0.848125474444914	0.303784317663587	0.0735379097847815	0.0374940127259411	11115
cg19311679	8	30891583	R	PURG;PURG;WRN	TSS1500;TSS1500;5UTR	NA	NA	0.0849583159568671	0.0412758469062194	0.0436824690506477	0.8890149342382	0.000312338237908878	0.258074342535419	0.0301486223223814	0.0844665548082795	0.193193439232004	0.0190977254523914	0.0263540696777998	0.0398499654407975	11162
cg07537734	4	157893541	F	PDGFC	TSS1500	chr4:157892685-157893286	S_Shore	0.110098676404598	0.0664768985385742	0.0436217778660235	0.651124329097677	0.000160598937270202	0.244495682167092	0.0362960277475837	0.0672980165059691	0.197430000515049	0.0284394185075063	0.0252316574336452	0.0361351478118795	11192
cg05024901	15	85924667	F	AKAP13;AKAP13	5UTR;5UTR	chr15:85923604-85924680	Island	0.0709690064661364	0.0273475532652977	0.0436214532008387	1.11635604354867	0.000310175037946075	0.31079287841626	0.0134634403607784	0.0920511887739769	0.235964097847591	0.0131912149886019	0.0227921023024833	0.0397716097453871	11194
cg14363494	6	33176234	R	RING1	TSS200	chr6:33175561-33176387	Island	0.0983107534693769	0.054790880406192	0.0435198730631849	0.741313818844045	0.000213441871213527	0.251806658089126	0.0225588575881979	0.0708998038527002	0.147487958700278	0.0275126353149221	0.0203053408848504	0.0375568748724324	11242
cg11771383	10	134362126	F	INPP5A	Body	chr10:134360859-134361084	S_Shore	0.578964168776335	0.489630996296174	0.0893331724801608	0.237316884300375	0.000149998152046741	0.784078749574247	0.435577662525894	0.0972934998004385	0.741903990359493	0.273047117583032	0.0749547066330132	0.0357703252661694	11289
cg22897141	11	64577338	R	MEN1;MEN1;MEN1;MEN1;MEN1;MEN1;MEN1	Body;Body;Body;Body;Body;Body;Body	chr11:64577277-64578349	Island	0.111146131028793	0.067720675800635	0.0434254552281585	0.640377980357001	0.00022901414034903	0.28077064474968	0.0451322037863458	0.0749727930967898	0.339780206739372	0.0366497440401342	0.0339610998468678	0.0380633479702722	11298
cg16952751	2	201980867	F	CFLAR;CFLAR;CFLAR	5UTR;TSS200;1stExon	chr2:201981062-201981689	N_Shore	0.0644314019771188	0.0210589367658993	0.0433724652112194	1.26090296747145	1.25251985738099e-05	0.220416156440288	0.0149492152216106	0.0814555388726895	0.214356592461875	0.0101343524907801	0.0265233615526349	0.0291091908974001	11323
cg06464452	4	77227879	R	STBD1;STBD1	1stExon;5UTR	chr4:77227354-77228482	Island	0.0732058134951672	0.0298894226050051	0.043316390890162	1.0606780906183	7.35728970930216e-05	0.215846646011118	0.0110372926686787	0.0783263400072324	0.233339394512485	0.0134055566122137	0.0293028943276304	0.0318383848585315	11351
cg18689295	12	79258855	F	SYT1;SYT1;SYT1	5UTR;1stExon;5UTR	NA	NA	0.403464786538655	0.47719233646032	-0.0737275499216652	-0.236726974868859	0.000475872660192137	0.652152351451313	0.0805521159525427	0.180473467156127	0.568045342123345	0.101054147155489	0.0679942171853432	0.0438906889918586	11356
cg14570006	9	139760593	F	EDF1;EDF1	Body;Body	chr9:139760652-139761206	N_Shore	0.144780088287712	0.188078756651533	-0.0432986683638211	-0.355854276181027	0.00073351690730856	0.208960102718928	0.0526715837090331	0.060053538007718	0.307740934625911	0.0369669868732917	0.0540342710680174	0.0487249484372582	11360
cg03821121	11	12148288	F	MICAL2	5UTR	NA	NA	0.528596362910534	0.447194676782266	0.0814016861282673	0.236395881455635	0.000410855436788157	0.701429601099793	0.38684167554819	0.0731480457551007	0.686259428191152	0.28960938494645	0.0692635404417087	0.0424740944553797	11388
cg04516203	16	51442575	R	NA	NA	NA	NA	0.114214199374605	0.157410703309655	-0.0431965039350499	-0.430561666061292	0.000697265449582953	0.182677211089655	0.0463238417710334	0.0401559689328893	0.32644583854841	0.0609253582570296	0.0500686292275035	0.0482162682609964	11408
cg13559495	1	95538467	F	ALG14;ALG14	5UTR;1stExon	chr1:95538251-95538551	Island	0.0835649282260921	0.0403893217866234	0.0431756064394686	0.892849814393804	0.000267077652099328	0.310135994702761	0.018779500324092	0.0864383090637158	0.336087314743788	0.0213596961799069	0.033310057672276	0.0387274487684379	11417
cg07613930	12	117316665	F	HRK	3UTR	chr12:117316389-117317611	Island	0.108592098049835	0.0654379671689605	0.0431541308808746	0.652645179118487	0.000454391592114037	0.268658144774766	0.0464184417010598	0.0824287787187484	0.296772088411918	0.0297419915780507	0.0303372171231533	0.0434582298354059	11425
cg03539039	15	42263995	F	EHD4	Body	chr15:42264156-42264861	N_Shore	0.0717428431000171	0.0285966950536053	0.0431461480464118	1.08261510452856	5.78518918550308e-06	0.246900428422163	0.0209513065325429	0.0789211283549296	0.240813898128793	0.0184936003696877	0.0231768695448134	0.0287966615070562	11434
cg11366849	7	42267547	R	GLI3	5UTR	chr7:42267546-42267823	Island	0.0597489688113338	0.0166353027165735	0.0431136660947602	1.38883221031839	1.39722890066888e-05	0.241221053880907	0.00716585359589678	0.0816504864980273	0.141094230083404	0.00775687084187307	0.0197838286903185	0.0291091908974001	11460
cg16406658	1	27816764	F	WASF2	TSS200	chr1:27816342-27816853	Island	0.0763546180148617	0.0333026196322843	0.0430519983825774	0.995819026532086	0.000715227886062329	0.27773620255237	0.0222412118622396	0.0893773247903482	0.283377321712429	0.0162706608806853	0.0282848568155439	0.0484557638411077	11488
cg07567777	19	51524441	F	KLK10;KLK10;KLK10	TSS1500;TSS1500;TSS1500	chr19:51522004-51522803	S_Shore	0.0872316838922267	0.044208871134336	0.0430228127578907	0.842897542670175	7.16838751106453e-05	0.281877769561002	0.0318942380440402	0.0826437624105747	0.20976514047916	0.0211550824431415	0.0208685494280693	0.0318383848585315	11505
cg19808215	5	6715087	R	POLS	5UTR	chr5:6712315-6714900	S_Shore	0.0725600096228569	0.0295461657345254	0.0430138438883315	1.06190531637813	0.000123161072335475	0.292458364437243	0.0198424840138101	0.0872594272109337	0.312281846924443	0.0154912727183886	0.0312168573252358	0.0351969130971402	11510
cg10425245	5	168454709	R	SLIT3	Body	NA	NA	0.162225566157334	0.205162462842324	-0.04293689668499	-0.3211270872312	2.6382185806335e-05	0.265164869655182	0.0590684712667065	0.0693821518535295	0.289593774580364	0.0525956387103027	0.0452389182472239	0.0295684271350928	11545
cg09992653	13	53226650	F	SUGT1;SUGT1	TSS200;TSS200	chr13:53226382-53226960	Island	0.0654251438593952	0.0224924935064234	0.0429326503529718	1.21493908127136	0.000390016280344087	0.215326818752839	0.0124648423987127	0.0853636012135118	0.265745822517336	0.0103133205795228	0.0371995820644273	0.0419987027133714	11549
cg12593336	4	2243942	R	HAUS3	TSS200	chr4:2243251-2244007	Island	0.0791047745660568	0.0362115993174409	0.0428931752486159	0.947247718814936	8.53919770422079e-05	0.245442588439802	0.0247937984450636	0.0831868847438235	0.290483433960349	0.0242574056644881	0.0287094875366109	0.0329577344117203	11564
cg03466082	12	6798118	F	ZNF384;ZNF384;ZNF384;ZNF384;ZNF384;ZNF384;ZNF384	5UTR;TSS1500;5UTR;5UTR;5UTR;5UTR;5UTR	chr12:6798113-6798922	Island	0.0843937946897159	0.0415167531552751	0.0428770415344408	0.873650351613367	0.000633827923425977	0.280303341195121	0.0285466540004039	0.0865758487431603	0.312422484912675	0.0267111838119361	0.031735208008407	0.047078715706039	11577
cg03773226	17	37353657	F	CACNB1;CACNB1;CACNB1	Body;Body;Body	chr17:37353205-37353877	Island	0.13744536770184	0.0945751837550886	0.0428701839467518	0.495639964865755	0.000274028768645069	0.296188072035748	0.0719936437785524	0.075842881054606	0.379455458558944	0.0549833656261499	0.0376984390199083	0.0388768159063987	11581
cg05031202	17	7738649	R	NA	NA	chr17:7738149-7739935	Island	0.0684946555307253	0.025653214771609	0.0428414407591163	1.13856226134479	0.000280874006129417	0.220040269553011	0.0114091314123705	0.0831656127214115	0.225040946402033	0.0102540476793325	0.0334549079216825	0.0390238098123695	11596
cg16714616	20	40247229	R	CHD6	TSS200	chr20:40246345-40247841	Island	0.0630869331461463	0.0202844460102438	0.0428024871359025	1.27103647628704	7.28248357746137e-05	0.23757202418352	0.0119356496050348	0.0832110830021744	0.232864572414307	0.00864631917007096	0.035278660011594	0.0318383848585315	11613
cg13618969	9	129184186	F	FAM125B	Body	NA	NA	0.697280228599061	0.591536449316911	0.10574377928215	0.233629774312158	5.39801641952546e-05	0.91767760783531	0.461417725037859	0.11199321741182	0.81889566216199	0.391283345017086	0.0845674252936014	0.0312052461913771	11672
cg05893889	2	65432239	F	NA	NA	NA	NA	0.67211228351595	0.570179690604642	0.101932592911308	0.233509448601611	8.50482840572272e-05	0.948286759372659	0.513081151948276	0.170750201626919	0.962651525104143	0.345339006498219	0.0947109537258951	0.0329066968137343	11685
cg07470367	1	107684425	F	NTNG1;NTNG1;NTNG1	5UTR;5UTR;5UTR	chr1:107682889-107684463	Island	0.0777471928716782	0.0350512195301139	0.0426959733415643	0.96178681265165	0.00048612212790276	0.255207330389514	0.011745485213095	0.085223728910124	0.273169349129295	0.0159973074392343	0.0308058492319582	0.0440766143843935	11690
cg10049535	16	68299128	R	SLC7A6;SLC7A6	5UTR;5UTR	chr16:68298012-68298979	S_Shore	0.0772478051696428	0.034588739676729	0.0426590654929138	0.968439417212681	0.000161042137829342	0.25686739219244	0.0271208772204755	0.0871403901528999	0.290881577538306	0.0190917580894544	0.0283140136046152	0.0361351478118795	11717
cg02674305	20	34359915	R	PHF20	TSS200	chr20:34359673-34360250	Island	0.0764931447828043	0.0338406508574882	0.0426524939253161	0.980316576417647	0.000251784288950155	0.243421392152002	0.0208251248507172	0.0851123541463971	0.254824258366577	0.0204759636732777	0.0396236260342195	0.0383901782777855	11720
cg06748078	4	1004703	R	FGFRL1;FGFRL1	TSS1500;TSS1500	chr4:1003106-1005455	Island	0.0722832967158394	0.0296411921121618	0.0426421046036776	1.05359924850988	0.000786628152348854	0.264838261790347	0.0177277036534608	0.086415344284192	0.239224725342502	0.0123865040087753	0.0355754049313021	0.0498466119299419	11724
cg07087293	16	23313392	R	SCNN1B	TSS200	chr16:23313239-23313946	Island	0.0849888138305355	0.0424160103661906	0.0425728034643449	0.857750079913406	0.000674091934534461	0.281170338960263	0.0240012366531646	0.0919119461148227	0.295992743256609	0.0233469842862274	0.029497763547708	0.0478533700389782	11761
cg06551490	19	54024806	R	ZNF331;ZNF331	1stExon;5UTR	chr19:54024645-54024923	Island	0.0817441704497179	0.0392129621304816	0.0425312083192363	0.898578135085589	0.000628072572092269	0.234932945341293	0.0203293255273543	0.0858327777576408	0.273831326249982	0.0205248241046469	0.0387210638745569	0.0470340741885794	11778
cg27152661	10	99052555	R	ARHGAP19	TSS200	chr10:99051934-99052490	S_Shore	0.0778361393095207	0.0353470821692066	0.0424890571403141	0.953804920097542	0.000117297031223674	0.233749821528457	0.019143726967072	0.0843955073901917	0.301283392621806	0.0181313725842225	0.0422427884611784	0.0351969130971402	11799
cg03531512	22	26908677	R	TFIP11;TFIP11	TSS1500;TSS1500	chr22:26908214-26908542	S_Shore	0.0714698764554799	0.0289969714660512	0.0424729049894288	1.06290463287555	4.66479827220129e-05	0.243504081291218	0.0191274414876589	0.0820309563735134	0.217398505967356	0.0169937655525278	0.0219492862816022	0.0309903606372629	11808
cg05724997	18	60988056	R	BCL2;BCL2	TSS1500;TSS1500	chr18:60986621-60988286	Island	0.0677548985903103	0.0252853366064818	0.0424695619838285	1.13986479575379	5.19386418828653e-05	0.271778339970503	0.0163982733490874	0.0825347694841683	0.196211240334895	0.0134907592645947	0.0206858925300676	0.0309903606372629	11811
cg01193690	13	28491615	F	NA	NA	chr13:28491488-28492518	Island	0.0581275654195772	0.0156796933565022	0.042447872063075	1.4076106768796	0.000284250208746238	0.241905295989776	0.00799844532262364	0.0838005960406615	0.218484117282697	0.00754328353584206	0.0258245256280511	0.0391269060673885	11822
cg05385164	12	54144855	F	NA	NA	chr12:54144562-54145470	Island	0.0815109655346426	0.0390951870908937	0.0424157784437489	0.898363027458918	0.000196820091334858	0.283873190719317	0.0297682891825678	0.0836251026124239	0.311442863862027	0.0226978533259817	0.0301272635052348	0.0368358141366657	11836
cg14155397	15	66678782	R	MAP2K1	TSS1500	chr15:66678895-66679963	N_Shore	0.196034645847257	0.238433037059465	-0.0423983912122076	-0.269970083591654	6.97872587819872e-05	0.304116228772459	0.106954267755656	0.0605725336881812	0.344988768024061	0.0236422328408856	0.052561003356341	0.0318383848585315	11851
cg09065880	20	55966446	R	RBM38;RBM38	TSS200;TSS200	chr20:55966212-55966964	Island	0.0783758807020598	0.0359878374128813	0.0423880432891784	0.942400330749804	0.00010663680946468	0.255450112521337	0.0248366306723314	0.0799669286510233	0.170823205386879	0.0234148037779405	0.0209068081001555	0.034761239131005	11857
cg11807153	5	140098496	R	VTRNA1-2	TSS200	NA	NA	0.676077487830464	0.574363092622785	0.101714395207679	0.231506465428324	4.6183676608273e-05	0.961442249897451	0.528032144068641	0.175113149659852	0.947360316033529	0.371432248169233	0.101292907962115	0.0309903606372629	11890
cg09413615	15	78913637	F	CHRNA3;CHRNA3	TSS200;TSS200	chr15:78912246-78913616	S_Shore	0.0923454874407058	0.0500268952526817	0.042318592188024	0.769766538207391	0.000355903525564013	0.251569823148885	0.0342638515127369	0.0846140119421276	0.274611603318878	0.0249712088470059	0.0299729545724678	0.0410125141573994	11893
cg01327474	16	28223637	F	XPO6	TSS1500	chr16:28223083-28223638	Island	0.0605058508217074	0.0182114942507968	0.0422943565709106	1.32145990057819	8.83961254509262e-05	0.297923342616942	0.0107249259065019	0.0877199961602093	0.265819734647446	0.00963965528325151	0.0275113819332394	0.0330425857476045	11910
cg13846866	3	37035399	F	MLH1;MLH1;MLH1;MLH1;EPM2AIP1	5UTR;Body;5UTR;5UTR;TSS1500	chr3:37034228-37035356	S_Shore	0.0629658458220422	0.0206787175217797	0.0422871283002625	1.24998314449718	0.000411100795640043	0.243015105324817	0.0127161906570879	0.0896017680844598	0.21515135564659	0.010714987923747	0.021359352182196	0.0424740944553797	11918
cg26239930	14	52455994	F	C14orf166	TSS1500	chr14:52456128-52456593	N_Shore	0.0609253887122793	0.0186784351238017	0.0422469535884775	1.30633584867523	0.000437133640111621	0.235806725607105	0.00927003614212238	0.0802338733040697	0.221788186218307	0.00620335961756035	0.0276286621047647	0.0429211416628895	11933
cg26465743	13	77901232	F	MYCBP2	TSS200	chr13:77900504-77901140	S_Shore	0.0709117958267446	0.0287416723375857	0.042170123489159	1.06246381187654	0.000300468683640365	0.227179229864935	0.0143789887827185	0.083066923703804	0.266467323755582	0.0140255641439546	0.0361331825015392	0.0395439091792284	11979
cg26240433	14	94547826	R	DDX24;IFI27L1;IFI27L1	TSS1500;5UTR;5UTR	chr14:94547001-94547665	S_Shore	0.0683396221983822	0.0261865623930742	0.042153059805308	1.11428810791114	0.000207029994085813	0.257992853171177	0.0152894831933049	0.082995445057685	0.22426451700331	0.0154369608222994	0.0240755513494026	0.0373892452461692	11982
cg01578341	15	82338527	F	MEX3B	TSS200	chr15:82335472-82339937	Island	0.0860149203776545	0.0438921197109131	0.0421228006667414	0.833184280318095	0.000396268732002522	0.250495879574357	0.0270997772276313	0.0840647892413793	0.205964159123139	0.0234793128459497	0.0245816669988949	0.0420726935844864	11997
cg27519330	10	46971222	R	SYT15;SYT15	TSS1500;TSS1500	chr10:46969991-46971557	Island	0.125453655667355	0.0833572770268575	0.0420963786404976	0.536964942634844	0.000164978383231632	0.286757777232832	0.051762453030978	0.0901000995951539	0.29283501629055	0.0386726559183588	0.0394756153467289	0.0361351478118795	12019
cg19449738	14	94952599	F	NA	NA	NA	NA	0.15197398345394	0.194069755477274	-0.0420957720233349	-0.333300277513726	0.000494075216993306	0.234251451556409	0.0823321925302532	0.0407942099853879	0.309386209128979	0.105232384799941	0.0415742371427845	0.0442231268490983	12020
cg02837110	9	14322397	R	NA	NA	chr9:14322393-14322985	Island	0.078770737564542	0.0366892399998011	0.0420814975647409	0.926994079338304	0.000188263648295498	0.245936856491406	0.0212215523664279	0.0777729579264439	0.245324388186095	0.0145876261029663	0.0248830188746424	0.0366872204448507	12028
cg19238422	1	228353246	F	C1orf69	TSS200	chr1:228353108-228353986	Island	0.0713952813659816	0.0293818654058009	0.0420134159601806	1.04741371205684	0.000372374006459613	0.328452128509166	0.0200454985510945	0.0928381037709013	0.248685454804871	0.018324119383768	0.0260126029914458	0.0415056819344931	12066
cg22502448	3	44622831	F	ZNF167	Body	chr3:44622586-44622866	Island	0.64380019526284	0.54747781590951	0.0963223793533302	0.229935411939061	6.75521914235158e-06	0.931989849438322	0.45215964328195	0.173898412554451	0.906479637186882	0.373471986736305	0.0905112084497895	0.0287966615070562	12067
cg19037388	19	19774945	F	ATP13A1	TSS1500	chr19:19773991-19774767	S_Shore	0.0617979918674593	0.0198063682073568	0.0419916236601024	1.26832289445148	6.59076166575668e-05	0.229170993980582	0.0108379719315666	0.0808421455670729	0.28101044056129	0.00906225303363314	0.0303522993006593	0.0318383848585315	12071
cg08134829	1	1851083	F	TMEM52	TSS1500	chr1:1850098-1851391	Island	0.0803556538442711	0.0383650234580211	0.04199063038625	0.901650779358111	0.00030920533854494	0.294506452980144	0.0294792565249267	0.0864920792590104	0.264355287916297	0.0243630471753691	0.0253829709983863	0.0397716097453871	12072
cg13783244	4	140005441	F	ELF2;ELF2;ELF2	5UTR;1stExon;Body	chr4:140004718-140005806	Island	0.0692924818391715	0.0273210679452922	0.0419714138938794	1.08719381286761	0.000347304684563201	0.245554728839677	0.0130622093318989	0.0811643519740436	0.299426009300827	0.0141915544995479	0.0296463835661225	0.0408720571143087	12084
cg19456996	6	29600642	F	GABBR1;GABBR1;GABBR1;GABBR1	5UTR;1stExon;1stExon;5UTR	chr6:29600192-29600661	Island	0.153947811122949	0.19589093501419	-0.041943123891241	-0.328643671901368	0.000422714519586124	0.241212534367357	0.0357206376883453	0.0644068783936594	0.304045513928317	0.0497037030173777	0.0516194096661209	0.0426426694937246	12101
cg24790184	8	22561951	R	NA	NA	chr8:22560949-22561271	S_Shore	0.650683361556497	0.764512371616213	-0.113829010059716	-0.229329271190479	6.01346312238881e-05	0.806239727354964	0.423286824568623	0.11068093498579	0.919104014704266	0.393119302114584	0.0831915060629726	0.0317183115105209	12128
cg01352705	2	216979551	F	XRCC5	Body	NA	NA	0.0687832895622761	0.0269058341171549	0.0418774554451212	1.09404076009603	0.000690268123940472	0.275960237528827	0.0122369192303596	0.0868077427949403	0.184744606277698	0.015850861209483	0.0186538996948316	0.0481134466293877	12132
cg04399751	1	171810376	R	DNM3;DNM3	TSS1500;TSS1500	chr1:171810467-171811325	N_Shore	0.062777106214123	0.0209202140531831	0.0418568921609399	1.23493438070512	0.00042832477566081	0.248053090079696	0.00836255958211355	0.0877566601728363	0.249098190246173	0.00874474911069022	0.0282295818194447	0.042778140050735	12146
cg12799086	7	99724835	F	MBLAC1	5UTR	chr7:99724482-99725808	Island	0.092831098425783	0.0509862689708259	0.0418448294549572	0.753720271536801	0.000498714217278984	0.338611829869392	0.0316485605050917	0.0888318716167336	0.175612687545761	0.0270566624283596	0.0242134604644763	0.0443684015125053	12150
cg22129639	15	43785364	F	TP53BP1;TP53BP1;TP53BP1	TSS200;TSS200;5UTR	chr15:43785243-43785490	Island	0.0832348436168081	0.0413952263919122	0.041839617224896	0.859234850377059	0.000610286004935019	0.275024101002494	0.0231504298591685	0.0856195335101909	0.448194252627205	0.0209773879262004	0.0449285654413268	0.046799811030326	12154
cg03436178	13	46785713	F	NA	NA	NA	NA	0.0853288040822604	0.04352810127326	0.0418007028090004	0.832615718762065	0.000289471015978488	0.275342691298125	0.0251145817414119	0.0825364644678118	0.271046829373753	0.0164828997948904	0.0291552149585762	0.0392678516141122	12182
cg00705730	2	106438120	R	NCK2;NCK2	5UTR;5UTR	NA	NA	0.682065787077297	0.580629260618915	0.101436526458382	0.228656354099907	6.30837692860707e-06	0.907311807177131	0.538486792716704	0.0951581860387223	0.770149953061863	0.321833200372929	0.0797056819405611	0.0287966615070562	12217
cg20415809	2	182321855	F	ITGA4;ITGA4	5UTR;1stExon	chr2:182321761-182323029	Island	0.0919334012928356	0.0502492002394345	0.0416842010534011	0.758612871885091	1.57011238678643e-05	0.26107397977891	0.0367122035045493	0.0722427877952893	0.221249109512381	0.0306133240503551	0.0220932794353306	0.0291091908974001	12258
cg21205276	9	95056231	R	IARS;IARS;SNORA84	TSS200;TSS1500;TSS1500	chr9:95055762-95056299	Island	0.0696082708547639	0.0279461585594792	0.0416621122952847	1.06896448323655	0.000272075198233224	0.297349127104727	0.0156732551142357	0.0872027610199413	0.251983463140004	0.0145063026709907	0.0279724252393805	0.03883597773634	12269
cg23031969	7	5014415	R	RNF216L;RNF216L;RNF216L	Body;Body;Body	chr7:5013508-5014436	Island	0.125067163306763	0.166704033888188	-0.041636870581425	-0.387657996633016	0.000532949582568648	0.211479261456168	0.0236353294072802	0.0665288471098631	0.292331155953597	0.0194806577949771	0.0570471572409134	0.045168026138203	12278
cg27031506	7	128379115	R	CALU;CALU	TSS1500;TSS1500	chr7:128379114-128379697	Island	0.0642774671274331	0.0226901923514656	0.0415872747759675	1.18406675394624	0.00033098764864381	0.268219029789344	0.0168531138738837	0.0884588462439612	0.237160962968019	0.0139731918046173	0.024935824711314	0.0402414853739638	12300
cg17446956	12	109235032	R	SSH1;SSH1	Body;Body	NA	NA	0.674095664988814	0.574173801195486	0.099921863793328	0.227800429730672	6.67225713438293e-05	0.845608769609039	0.50252492191997	0.092103280681945	0.851696484013255	0.370425079761989	0.0751215860591096	0.0318383848585315	12311
cg22805491	14	51172404	F	NA	NA	NA	NA	0.64948639276674	0.553179830142246	0.0963065626244941	0.227747226673023	0.000271474158807043	0.97701267662306	0.367002805046318	0.207631843583967	0.979355068394381	0.330475298705291	0.1126846958369	0.03883597773634	12317
cg12627695	7	150865291	F	GBX1	TSS1500	chr7:150863966-150865511	Island	0.195185878049873	0.236740942115777	-0.0415550640659041	-0.266065683527007	0.00030166408169692	0.291659347825982	0.0519729513283477	0.0898410772192462	0.315671374709197	0.0446683186964197	0.0492466634860944	0.0395591951322463	12326
cg08062469	17	26926627	F	SPAG5	TSS1500	chr17:26925742-26926512	S_Shore	0.0640172103571835	0.022478237277259	0.0415389730799244	1.18838742890354	0.000310056022576697	0.241589482653604	0.0125221394173972	0.0816430137004232	0.228746795984363	0.0109039293856799	0.0265864394255294	0.0397716097453871	12336
cg25211348	1	111769665	R	CHI3L2;CHI3L2	TSS1500;TSS1500	NA	NA	0.740416119080092	0.868491457985238	-0.128075338905147	-0.227337440703261	0.000149273869713017	0.925605011148924	0.376013125284536	0.210218367592041	0.957933312862637	0.404980925502895	0.083472878993072	0.0357703252661694	12363
cg04186169	6	139695202	F	CITED2;CITED2;CITED2	5UTR;5UTR;5UTR	chr6:139694811-139696578	Island	0.0612044395255212	0.0197595435915333	0.0414448959339879	1.2586147939238	0.000150335661332652	0.236577396629623	0.0144766254607904	0.0849633696017624	0.247108200527082	0.00868252962979449	0.0245896888400999	0.0357703252661694	12383
cg01512265	20	34359908	R	PHF20	TSS200	chr20:34359673-34360250	Island	0.0686150222156025	0.0272884333745602	0.0413265888410423	1.07607683197105	5.35491810156673e-05	0.221946724194368	0.0194470332541696	0.0765101509310791	0.177694067062442	0.0169964320768972	0.0242909748131245	0.0310910602737039	12452
cg17673897	6	10418121	F	TFAP2A	Body	chr6:10419399-10420323	N_Shore	0.0804641184183437	0.0391822858586963	0.0412818325596475	0.879206887755231	0.000429464485754795	0.256073138340273	0.0291703893925465	0.0834740830400252	0.234732335396012	0.0192745704688455	0.0244772150730748	0.042778140050735	12475
cg15623359	2	73441816	R	SMYD5	Body	chr2:73441313-73441817	Island	0.0677509724188318	0.0264987585303802	0.0412522138884516	1.09101332594493	0.000735399942750737	0.280583805805239	0.016389950204203	0.0887730549857035	0.282809192858126	0.0150979523090537	0.0283975099951585	0.0487715332948915	12492
cg22061479	8	87484795	F	FAM82B	3UTR	NA	NA	0.4874059419288	0.415207041940645	0.0721988999881543	0.226258252019167	0.000554280042477966	0.824568629913844	0.287778186685082	0.144778101906489	0.72950784405436	0.223101754882937	0.0854728238084929	0.045620352771659	12513
cg18872778	5	36745332	R	NA	NA	chr5:36745331-36745582	Island	0.063835454854043	0.0227013546926705	0.0411341001613725	1.17496334430106	0.000173215926661585	0.263452997174361	0.0148122944790565	0.0839821322304624	0.189679827137831	0.0128782194990329	0.0183149655172848	0.0363155726145266	12553
cg00558376	11	118442837	F	ARCN1;ARCN1	TSS1500;TSS1500	chr11:118443087-118443631	N_Shore	0.0661429001538915	0.0250253496487036	0.0411175505051879	1.12031006798631	0.00022159895527244	0.256339372292765	0.0106079758675047	0.082084074214816	0.208452552018158	0.011265943810382	0.0278525929743565	0.0379016249746725	12564
cg23939166	14	55032812	R	NA	NA	chr14:55031826-55035030	Island	0.0786323276245885	0.0375180011354196	0.0411143264891688	0.899358851385968	8.9788954157484e-05	0.280843889198334	0.0169135596771545	0.0827565039627447	0.251320190506617	0.0146356503455091	0.038636449131551	0.0330475238637517	12566
cg27633010	10	135097477	R	TUBGCP2	Body	chr10:135097516-135097801	N_Shore	0.807011704416955	0.945321808653057	-0.138310104236101	-0.22563005328015	0.000307291393381715	0.981833281185129	0.318387222810275	0.26557351441306	0.986313961987044	0.223856067738694	0.112734298364377	0.0396976799158546	12582
cg13588715	4	164415922	R	C4orf43;C4orf43	1stExon;5UTR	chr4:164415409-164416186	Island	0.0602260172380298	0.0191587392150784	0.0410672780229513	1.2680772764242	5.9588191172126e-06	0.218686561405469	0.0123807356000038	0.0780268806118614	0.202033724338198	0.0105769682634123	0.0239766296663718	0.0287966615070562	12588
cg14473743	3	13462496	F	NUP210	TSS1500	chr3:13460970-13462146	S_Shore	0.140078652114985	0.0990624737870541	0.041016178327931	0.460563991331149	0.000752062237774193	0.327158066779805	0.0430709186409084	0.0851848813686076	0.37585801063949	0.0279958996553198	0.056455761663717	0.0489866363681623	12624
cg09738156	3	183543587	F	MAP6D1	TSS200	chr3:183542496-183543804	Island	0.141658056895814	0.100649601490687	0.0410084554051278	0.454823888537654	0.000249643550328938	0.236364111726487	0.07314334580522	0.0421288481773573	0.255396459859862	0.0494865444705987	0.0317307493990567	0.0383901782777855	12631
cg14348397	9	109623731	F	NA	NA	chr9:109622424-109623203	S_Shore	0.0876996898337005	0.046720740839972	0.0409789489937285	0.784477606086032	7.36056785487618e-05	0.303536789981685	0.0323138589610588	0.0840715410869703	0.248718759717762	0.0181016798029516	0.0237744830262187	0.0318383848585315	12643
cg23526147	19	13134813	F	NFIX	Body	chr19:13135317-13136169	N_Shore	0.198763192654312	0.2397212293218	-0.0409580366674877	-0.258451102346547	0.000790284461461796	0.289780100646397	0.096313376223787	0.061145074597994	0.390504950739208	0.123278444865132	0.0538720100370435	0.0499158515124565	12659
cg08978835	10	1402076	F	ADARB2	Body	chr10:1404659-1406219	N_Shelf	0.799812383690041	0.936458249405315	-0.136645865715274	-0.224951161570752	0.000231093820255142	0.976567205926018	0.287706709896196	0.252317381659297	0.981403431890588	0.286749050507676	0.0984243233955352	0.0380633479702722	12661
cg04924139	1	247241408	R	ZNF670	Body	chr1:247241579-247242201	N_Shore	0.0571276642465911	0.0161775858600137	0.0409500783865773	1.35857538800707	5.99560395039219e-05	0.233063158552873	0.010249101081561	0.0848991510501872	0.142226283165369	0.00940131327432242	0.0143662650235029	0.0317183115105209	12663
cg16565063	17	77770460	F	CBX8	Body	chr17:77770672-77778468	N_Shore	0.0649471846374865	0.0240235102813956	0.040923674356091	1.13934229015656	0.000553929256400703	0.248871267151503	0.0122672685727223	0.0829643936872479	0.221779737392851	0.0106797958646958	0.0324573391006477	0.045601085384677	12684
cg26334023	17	47287492	F	ABI3;GNGT2;ABI3	TSS200;TSS1500;TSS200	NA	NA	0.383216371380495	0.449512214168612	-0.0662958427881167	-0.224779821041591	0.000172387519869015	0.502840507813688	0.136051827610754	0.112739514197972	0.541021623388376	0.233846119025447	0.0563049678541726	0.0362562745138513	12684
cg16387254	1	231472287	F	C1orf124;C1orf124;EXOC8	TSS1500;TSS1500;1stExon	chr1:231473012-231474382	N_Shore	0.68551177957172	0.585348028313839	0.100163751257881	0.224341664135694	0.000324805218885051	0.908197358309086	0.462357139888971	0.129130577007163	0.948125075241233	0.316817883072574	0.0878316873770789	0.0400713537371539	12727
cg22794704	2	162273437	F	TBR1	1stExon	chr2:162273294-162273725	Island	0.0812841484877595	0.0404219075381267	0.0408622409496327	0.856313659055245	0.000303258286977484	0.274880133949296	0.0280493519217363	0.0829817568465946	0.266497995915292	0.0256845582143069	0.0261386300415175	0.039647602618755	12729
cg04552555	11	1680823	R	HCCA2	Body	NA	NA	0.0619789982750947	0.0211564000737171	0.0408225982013776	1.20804747587094	3.06122343878444e-05	0.241050246982538	0.0177379938993136	0.0815621547266564	0.210570423433821	0.0111378822287881	0.0208353767308897	0.0297785517210137	12751
cg05525499	10	43893015	F	HNRNPF;HNRNPF;HNRNPF;HNRNPF;HNRNPF;HNRNPF	5UTR;TSS1500;TSS1500;5UTR;5UTR;5UTR	chr10:43891546-43892917	S_Shore	0.101363050798805	0.0605460987534769	0.0408169520453285	0.658632431436503	8.03485164141416e-05	0.246134876501896	0.0450979161675384	0.0729988613331773	0.234508080733117	0.0262867830455038	0.0255640854592669	0.0325235874785364	12754
cg21908110	3	50377755	F	RASSF1;RASSF1	Body;Body	chr3:50377803-50378540	N_Shore	0.0702655255391156	0.0294525603065453	0.0408129652325703	1.02466154758248	0.00013821201349489	0.266310039212493	0.0172586599847769	0.0783313143979414	0.21991991133428	0.0158919547495829	0.0281941765132799	0.0357703252661694	12756
cg08321272	4	41992621	R	SLC30A9;SLC30A9	5UTR;1stExon	chr4:41992477-41993125	Island	0.062114717890549	0.0213056316608956	0.0408090862296534	1.203871518002	7.40886792642596e-05	0.221032635010589	0.011917363319011	0.0805003461587931	0.269002289467746	0.00947829823381027	0.0333846035725886	0.0318383848585315	12760
cg24472375	6	108485102	R	NA	NA	chr6:108485671-108490539	N_Shore	0.0783368315479981	0.0375304743078579	0.0408063572401402	0.894162288536374	3.63054887323893e-05	0.237229471093616	0.0302682991765926	0.0740900008133389	0.207505352817108	0.0171662267834135	0.0216551962035271	0.0305954302812116	12763
cg24117104	4	149366997	R	NA	NA	chr4:149363212-149367056	Island	0.0915576075387019	0.0507664073402749	0.040791200198427	0.74095241012337	0.000695754523735273	0.288935852434177	0.0246510845610056	0.0823836393048738	0.296373470620992	0.0212691654701623	0.0420021576138216	0.0481849065876306	12771
cg15083233	9	112810402	F	PALM2-AKAP2;AKAP2;PALM2-AKAP2	Body;TSS1500;Body	chr9:112810858-112811128	N_Shore	0.060510239260041	0.019737789538383	0.040772449721658	1.245535362707	6.92821438254528e-05	0.206219692835955	0.0101299283510958	0.075629830866089	0.170183374037172	0.0100830992611446	0.0169112519188315	0.0318383848585315	12785
cg26378403	12	30908310	R	CAPRIN2;CAPRIN2;CAPRIN2	TSS1500;TSS1500;TSS1500	chr12:30907359-30908245	S_Shore	0.0701638007345828	0.0294028823370659	0.0407609183975169	1.02464974408628	0.000676116136504204	0.23798217780673	0.0146602185013935	0.0838698353906806	0.205287250986869	0.0162860236306314	0.0323925297491282	0.0478786264956026	12793
cg27256515	16	1143566	R	C1QTNF8	Body	chr16:1142315-1144087	Island	0.46830737771029	0.399634715660631	0.0686726620496591	0.223600058701727	0.000207291865383609	0.575232680450031	0.342577717533326	0.0678196682863632	0.583697406520171	0.238279868816823	0.0747628569921717	0.0373892452461692	12807
cg08918224	11	910348	F	CHID1;CHID1;CHID1;CHID1;CHID1	5UTR;5UTR;5UTR;5UTR;5UTR	chr11:910242-910500	Island	0.0729781101715004	0.032315350374008	0.0406627597974924	0.971549687860547	0.000251331361581117	0.257935028455154	0.0225616692962871	0.0827776992253521	0.258068451750913	0.0216458580360296	0.0281756829530958	0.0383901782777855	12856
cg23189951	5	1595048	R	SDHAP3	TSS1500	chr5:1594238-1595027	S_Shore	0.171849068458198	0.212505564876263	-0.0406564964180653	-0.291099882962734	6.37343456677554e-05	0.258170299424527	0.0540980770297421	0.0589183835947963	0.29170656773528	0.113888243092259	0.0394985480053418	0.0318383848585315	12862
cg26001467	14	21979675	R	METTL3	TSS1500	chr14:21978945-21979699	Island	0.0611267494166485	0.0205086305336005	0.040618118883048	1.22117481012865	0.000119575883556932	0.227102983868361	0.0132741088280484	0.0816350771124644	0.225668505195052	0.0110878483969065	0.025327161243778	0.0351969130971402	12884
cg18537085	2	70120936	F	SNRNP27	TSS200	NA	NA	0.0807692421376575	0.0402511570082886	0.0405180851293689	0.853046697890631	3.86752718291911e-05	0.23619849226746	0.0200237236621009	0.077333584163367	0.185374534265171	0.0192109108870919	0.0182151827093276	0.0305954302812116	12955
cg16242804	8	124169819	R	NA	NA	chr8:124169039-124169449	S_Shore	0.0574094169859305	0.0169172194573167	0.0404921975286138	1.32442076006349	0.000455723691967767	0.25012111036208	0.00704982225763498	0.0816192183950045	0.224047543899325	0.00641818951349766	0.0281067912619292	0.0434806429573547	12972
cg02770054	19	36049123	R	ATP4A	Body	chr19:36048556-36049673	Island	0.0709967945514392	0.0305371932304002	0.040459601321039	0.998618613491902	2.53671958327951e-05	0.245550988028569	0.0183658602101528	0.0781530398793917	0.210761835284766	0.018038040174722	0.0209866748101342	0.0293142735898306	12992
cg08467103	2	65593933	R	SPRED2;SPRED2	TSS200;Body	NA	NA	0.771583729579422	0.660114499743579	0.111469229835844	0.221992810605416	5.99952062228706e-05	0.921846803209014	0.593390000791807	0.106794108169499	0.895000953529658	0.47952149920357	0.0831985142653638	0.0317183115105209	13000
cg04854226	15	96910513	F	NA	NA	chr15:96911511-96911808	N_Shore	0.0789573572025517	0.0385385439533297	0.0404188132492221	0.873983096719957	0.000259692454947017	0.246818589244193	0.0273689292577102	0.0865122106120011	0.240659372217189	0.0197111836511347	0.0245403653828531	0.0385237023994848	13010
cg18921771	14	60952196	R	C14orf39	5UTR	chr14:60951976-60952946	Island	0.0625875883804528	0.0221993438681183	0.0403882445123345	1.17269159493051	0.000469845913447519	0.265545915946547	0.00886297860520026	0.0825988629010513	0.228933697572334	0.00756113567381956	0.0298306995829603	0.0437629392387515	13017
cg11750183	9	77568022	R	C9orf40	TSS1500	chr9:77566773-77568038	Island	0.0585247288523028	0.0181467415833318	0.040377987268971	1.28365679650341	0.000178956500372267	0.238883719058262	0.0101624310721258	0.0830599303985826	0.188128324982363	0.00832570217955885	0.0217633446729016	0.0365946911598708	13029
cg15824864	17	77812175	F	CBX4	Body	chr17:77812016-77812276	Island	0.067583994882644	0.027211576798891	0.040372418083753	1.06000753934277	0.000141063199665837	0.232144435077219	0.0145961914719058	0.0770310025764473	0.259704636148134	0.0104355807762485	0.0256889040101545	0.0357703252661694	13031
cg02711652	17	63555717	F	AXIN2	5UTR	chr17:63555902-63557362	N_Shore	0.122631389743059	0.0822613495211998	0.0403700402218592	0.523623956907989	0.00019120338980869	0.28325321569351	0.0642842503094012	0.065943545612692	0.23712996255951	0.0336258660067826	0.0243395789282127	0.0366872204448507	13035
cg22409420	18	53255401	F	TCF4;TCF4;TCF4;TCF4	1stExon;5UTR;1stExon;5UTR	chr18:53257018-53257309	N_Shore	0.0810683655696638	0.0407604087403671	0.0403079568292967	0.843246305574632	0.000250495802534704	0.303864280011191	0.0284647895933287	0.0833871286626412	0.279789275276298	0.0259771133106478	0.0268562074739944	0.0383901782777855	13075
cg09664812	18	9475361	R	RALBP1	TSS200	chr18:9474804-9475978	Island	0.06510523382871	0.0248237148588564	0.0402815189698537	1.10884333545052	0.000215749725046864	0.223035179097867	0.0108318538924936	0.0806429777654021	0.218454456242844	0.0105648173987909	0.0286011621516986	0.0376898470281131	13088
cg21752825	19	36248852	F	HSPB6;C19orf55	TSS1500;TSS200	chr19:36248979-36249307	N_Shore	0.0549906921247114	0.0147192276928724	0.040271464431839	1.39459944261163	7.54581059622254e-05	0.24809965784473	0.00762298694228597	0.0832694914440301	0.190252948656238	0.00643206825103385	0.0197863032160277	0.0318383848585315	13095
cg06693487	3	174159416	F	NA	NA	chr3:174158595-174159348	S_Shore	0.0584150762434957	0.0181881647914323	0.0402269114520634	1.2792247253148	0.000326133595943363	0.252705120753031	0.00952259464777529	0.0847773648449999	0.226039325819036	0.00944543393501612	0.0240024253267965	0.0400859213919197	13123
cg07955088	16	3073752	F	HCFC1R1;HCFC1R1;HCFC1R1;THOC6;THOC6	Body;Body;Body;TSS1500;TSS1500	chr16:3073686-3074443	Island	0.0857555328105454	0.0455307457026384	0.040224787107907	0.78606907970861	0.00052696822879642	0.308937122083717	0.0316903720478781	0.0832038562593684	0.342874033850417	0.0303555393551337	0.0333291070365668	0.0449493769872386	13124
cg25565479	11	93861779	F	PANX1	TSS1500	chr11:93861560-93862773	Island	0.119941552287449	0.0797390805638139	0.040202471723635	0.534054537059274	0.000257327359902939	0.262899473665464	0.0421089832372994	0.0688224598118689	0.243449835830561	0.0443105785083274	0.0304048169371275	0.0385016997261494	13135
cg20378002	7	8477029	F	NXPH1	Body	chr7:8473139-8475199	S_Shore	0.124656184520062	0.0844716047327745	0.0401845797872874	0.511327822074278	0.000538685821480462	0.243768943516158	0.0518572172830937	0.0672445430145772	0.262934776152876	0.0449977415350212	0.0329322051996356	0.0453102488417747	13151
cg08317263	5	150603169	F	CCDC69	Body	chr5:150603213-150603753	N_Shore	0.102346979582223	0.142506535762259	-0.0401595561800368	-0.440909733013799	1.84068194032513e-05	0.142725305185034	0.0499456975259793	0.0255175816203585	0.269455413707799	0.067224020737169	0.0344197650187786	0.0291091908974001	13167
cg17508018	19	40854374	F	C19orf47;PLD3;PLD3;PLD3;PLD3	TSS200;5UTR;5UTR;1stExon;1stExon	chr19:40854180-40854733	Island	0.060985890164027	0.0208613021300201	0.040124588034007	1.20173335443544	0.000123232402551373	0.200321667725864	0.0117186737455286	0.0749412179014619	0.198927873455599	0.00930415372695653	0.0306093430056268	0.0351969130971402	13180
cg24165760	14	103243389	R	TRAF3;TRAF3;TRAF3	TSS1500;TSS1500;TSS1500	NA	NA	0.0734130519840245	0.0333233411795798	0.0400897108044448	0.945128635113061	0.00011154909148964	0.248630631858175	0.0243599139576307	0.0801322516537257	0.278713249088205	0.0213675464354604	0.0275580123911204	0.0350326133717638	13194
cg15646041	12	52463663	R	C12orf44;C12orf44	TSS200;TSS200	chr12:52463348-52464202	Island	0.068396185652497	0.0283161448259631	0.0400800408265339	1.03283105027078	0.000396880009468956	0.241637800817969	0.0189132048839964	0.0820220105861392	0.196656114341524	0.0173126271228236	0.0243306742679088	0.0420883441683432	13201
cg21742923	2	149634369	R	KIF5C	Body	chr2:149632682-149633882	S_Shore	0.0703881861420654	0.0303092646758083	0.0400789214662572	0.995872032643805	3.06089144661025e-05	0.224419933641039	0.0163077849910317	0.0747267205143809	0.19318480792605	0.0175214574252882	0.021375030168141	0.0297785517210137	13202
cg26216002	1	10093067	R	UBE4B;UBE4B;UBE4B;UBE4B	5UTR;1stExon;5UTR;1stExon	chr1:10092532-10093404	Island	0.0737828472631804	0.0337513589052913	0.0400314883578891	0.937327086004316	0.000583662354148882	0.276833896659773	0.0193461922599433	0.0860886992821393	0.272554278109907	0.0173926889301637	0.0334993771354242	0.0463912565833347	13227
cg15823698	18	29598400	F	RNF125	TSS200	chr18:29598566-29599460	N_Shore	0.0663836890558211	0.0264162679487375	0.0399674211070836	1.06868152053314	0.000510727110426695	0.237423957226335	0.0180252972910381	0.0818328754402422	0.259850594971002	0.0117201299845703	0.0271249190433047	0.0447000034271706	13261
cg14950044	20	49457327	F	BCAS4;BCAS4;BCAS4	Body;Body;Body	chr20:49457137-49457342	Island	0.651821096880876	0.558247100823873	0.0935739960570022	0.219922862710522	8.59033415195361e-05	0.950915173712791	0.482886669900718	0.170076582059764	0.907249455112632	0.464671478819316	0.0709591751544235	0.0330111765937329	13272
cg24307440	9	139886715	F	C9orf142	TSS200	chr9:139886312-139887180	Island	0.0721867623721784	0.0322563705781161	0.0399303917940623	0.959737182375267	5.16186807058045e-05	0.296892694886335	0.0270118816913923	0.0804935775220449	0.228807247353454	0.0191734561793833	0.0218997763726219	0.0309903606372629	13284
cg16484943	11	63382065	F	PLA2G16;PLA2G16	TSS200;TSS200	chr11:63381143-63382096	Island	0.0693206669187474	0.0293922447145502	0.0399284222041972	1.00978517827836	0.000482030891887626	0.25373236144537	0.0156558337905064	0.0827798797232249	0.27982469271744	0.0135745680771459	0.0341342657521146	0.0439716106803017	13285
cg11317690	4	6347280	R	PPP2R2C;PPP2R2C	Body;Body	NA	NA	0.563935731652587	0.482949960628625	0.080985771023962	0.219447989406614	0.000695415081492634	0.836062230480351	0.183633117894765	0.172319450829024	0.839803921973647	0.231713826887675	0.105196811092952	0.0481849065876306	13333
cg10822447	10	70748436	R	KIAA1279	TSS200	chr10:70748435-70749334	Island	0.0594754755376325	0.0196482236554553	0.0398272518821773	1.22855813456295	0.000148403848939179	0.22629577321415	0.0124580768492995	0.0777067573951435	0.227764063521752	0.0104882412020107	0.0248579307481001	0.0357703252661694	13334
cg25538627	11	119227631	R	USP2;USP2	Body;Body	chr11:119227096-119227758	Island	0.0600744495467459	0.0203445608048536	0.0397298887418923	1.20745056678059	3.71573253577846e-05	0.218849927656141	0.0134664123397993	0.0747296683856215	0.202074852309298	0.0129157020335223	0.0213490333831874	0.0305954302812116	13388
cg02030008	7	157476930	R	PTPRN2;PTPRN2;PTPRN2	Body;Body;Body	chr7:157476886-157486719	Island	0.0742588655973872	0.0345425976687553	0.0397162679286319	0.919642795835852	0.000494072997935006	0.242573813675417	0.0168555317265976	0.079400264637562	0.315817883346288	0.0172555448785449	0.03309167890534	0.0442231268490983	13395
cg26057840	20	62677629	F	NA	NA	chr20:62679424-62680883	N_Shore	0.726458570094747	0.84719498107629	-0.120736410981543	-0.21901903508531	0.000762131827469643	0.930711166004142	0.32293249662228	0.219672082837369	0.945698294279866	0.330893543633413	0.107331648762693	0.0492201636855692	13399
cg23097696	1	156308121	F	CCT3;CCT3;C1orf182;CCT3;CCT3;CCT3;CCT3	5UTR;1stExon;5UTR;1stExon;5UTR;5UTR;1stExon	chr1:156308173-156308442	N_Shore	0.0659708665522252	0.026277753278955	0.0396931132732701	1.06636116631186	0.000153948205028528	0.226799863796764	0.0162350897913012	0.0766313659539511	0.292356037023333	0.0163025220494415	0.030497736630928	0.0357703252661694	13407
cg00453679	12	76426216	F	PHLDA1	TSS1500	chr12:76424634-76426316	Island	0.0555752420406498	0.0159124468266651	0.0396627952139847	1.33950597666881	0.000163005967314406	0.230545467757135	0.00807205397413297	0.0822066218974041	0.221761527026018	0.00887001950831948	0.0228087583156884	0.0361351478118795	13431
cg19047180	10	70748213	F	KIAA1279	TSS1500	chr10:70748435-70749334	N_Shore	0.0678660442083272	0.0282755775589635	0.0395904666493637	1.02457018815588	8.38176944739238e-05	0.247871464142318	0.0174796608260183	0.0823121897891949	0.247750682653016	0.0145949319157463	0.0250127894458553	0.0327615095483928	13467
cg06213635	11	129488336	R	NA	NA	chr11:129487959-129488239	S_Shore	0.538171651850536	0.461145499541023	0.0770261523095132	0.218455059642134	0.000143883839350342	0.921713811233936	0.336739088536843	0.191522783535698	0.852577528599087	0.176375361258688	0.114561493397633	0.0357703252661694	13471
cg12226046	10	91403655	R	PANK1;PANK1;PANK1	Body;TSS200;TSS200	chr10:91404237-91405048	N_Shore	0.055597478744785	0.0160143226441515	0.0395831561006335	1.33433422237839	0.000389272799170794	0.236805196148138	0.0105910377072536	0.0826187524029017	0.164983882252908	0.00745541150764928	0.0180574115123848	0.0419764760953524	13473
cg18048953	12	12867753	F	NA	NA	chr12:12869798-12871248	N_Shelf	0.580299494850917	0.49738467627087	0.082914818580047	0.218367158553686	0.000634976774419609	0.933657746064134	0.400023980248673	0.189607126110697	0.893878780496603	0.340976478108221	0.0847323901915144	0.047078715706039	13480
cg09000583	17	46802888	F	HOXB13	3UTR	chr17:46802790-46803076	Island	0.0658301598982001	0.0262847932635999	0.0395453666346002	1.06340671488223	0.000167673960827045	0.23376039785304	0.0153007836957864	0.0784716080992301	0.223350170246753	0.0161324834688778	0.0300506455823666	0.0361815594310979	13490
cg09419297	15	77712428	F	HMG20A	TSS1500	chr15:77711625-77712910	Island	0.0657246309338391	0.0262418669313824	0.0394827640024566	1.0631053666302	0.000463877086511121	0.224993565865236	0.00991127283980972	0.0770888487399251	0.271573804047782	0.0127527734391786	0.0298020483065845	0.0435820660854579	13530
cg04184623	2	217277352	R	SMARCAL1;SMARCAL1;SMARCAL1	1stExon;5UTR;TSS200	chr2:217277037-217277557	Island	0.168015074052613	0.207484714550467	-0.0394696404978536	-0.288914596136959	0.00027916337271369	0.23370575921375	0.0272626924563393	0.0834114253900988	0.250206755656226	0.028735510673726	0.0365713451063283	0.0390238098123695	13540
cg10061361	4	122078167	R	TNIP3;TNIP3	Body;Body	NA	NA	0.0609854713142551	0.0215174776199309	0.0394679936943242	1.1713716977542	0.000392599420550332	0.235405022685469	0.015149565392125	0.083221545591698	0.217652615870879	0.012602149921608	0.0213432967315393	0.0420185390827083	13541
cg04808283	6	26217212	R	HIST1H2BG;HIST1H2AE	TSS1500;1stExon	chr6:26217211-26217521	Island	0.0590620366782368	0.0196168625244622	0.0394451741537746	1.2214740645265	0.000376899194441039	0.223245316280305	0.0106279898398421	0.0785534816488659	0.252041675621345	0.00707712372064744	0.029001028153988	0.0416826166457331	13555
cg03581262	2	106192732	R	NA	NA	NA	NA	0.634826978413647	0.544504096319765	0.0903228820938818	0.217713986792799	0.000276362367068562	0.890854234121291	0.388277993763786	0.168089889181854	0.909650713725776	0.227021188731129	0.119187018331009	0.0388768159063987	13570
cg08041481	6	100902470	R	SIM1	Body	chr6:100903491-100903713	N_Shore	0.062995359998286	0.0236061390066691	0.0393892209916169	1.11907995935657	0.00039746274661305	0.245402984546519	0.0124307413424769	0.0794332247864396	0.201274296647738	0.0129172143466714	0.0207803286838958	0.0421272781016203	13589
cg04245630	1	202317365	R	PPP1R12B;PPP1R12B;PPP1R12B;PPP1R12B	TSS1500;TSS1500;TSS1500;TSS1500	chr1:202317657-202318196	N_Shore	0.804658139064603	0.937061807740512	-0.132403668675908	-0.217263805138934	0.000326911316545933	0.971068622509189	0.338934866987852	0.258940012448655	0.985121206824928	0.417318956124841	0.0892609914440967	0.0400859213919197	13626
cg06578434	19	1155225	F	SBNO2	5UTR	chr19:1155020-1155305	Island	0.594485685025998	0.509995644162132	0.0844900408638661	0.217208636755703	0.000393644698246352	0.7402865058623	0.470408160159084	0.0766244924643411	0.796919083884793	0.354060018558857	0.0772977674034455	0.0420185390827083	13634
cg10241671	1	32573603	R	KPNA6	TSS200	chr1:32574061-32574318	N_Shore	0.0718571072735813	0.0325754164531275	0.0392816908204538	0.943087042915963	0.000734733535373773	0.246153371581616	0.0178133653168635	0.0800861758242435	0.307010559756792	0.0194489757328772	0.0303781522054133	0.0487607868351456	13656
cg06977036	17	8906204	R	NA	NA	chr17:8906236-8908080	N_Shore	0.0898250513714731	0.0505576453825046	0.0392674059889684	0.721092798105886	0.000195919773939866	0.22535442332005	0.0307561568222725	0.0723831400733169	0.274387913886937	0.0220393078350329	0.0371888780761815	0.0368075760643754	13663
cg24180402	17	43221464	F	ACBD4;ACBD4;ACBD4;ACBD4	3UTR;3UTR;3UTR;3UTR	chr17:43221927-43222388	N_Shore	0.0835867904450626	0.0443706842035692	0.0392161062414934	0.783475927972085	0.00037132834922862	0.276499825992086	0.0262327353969827	0.0812053287154166	0.290977875546973	0.0229823168785729	0.0311186587016497	0.0414719324406987	13693
cg09739036	11	67211315	F	CORO1B;CORO1B	TSS200;TSS1500	NA	NA	0.0689514819048345	0.0297565092855085	0.039194972619326	0.989775254998572	4.25258591067321e-05	0.26099996525297	0.0206687639508212	0.0768984377053815	0.217363388944109	0.0204356892037175	0.020654794283943	0.0309903606372629	13704
cg26525127	2	233350365	F	ECEL1	Body	chr2:233350278-233352974	Island	0.061141545717805	0.0219858540158137	0.0391556917019913	1.15325831724874	0.000185730865734705	0.268378106854334	0.0129659068854693	0.0817114313974223	0.231612840247747	0.0125975781492108	0.0247488467358415	0.0366872204448507	13731
cg19152508	10	28034044	R	MKX	5UTR	chr10:28030182-28035211	Island	0.0930703423293717	0.0539161844387174	0.0391541578906543	0.689376076045996	0.000239713549946717	0.24463895267447	0.0407198035498485	0.0687690788390427	0.281446402625284	0.0226828765362557	0.0305327220385676	0.038243430433685	13732
cg26535072	9	72288156	R	APBA1	TSS1500	chr9:72286804-72288081	S_Shore	0.0926490311758758	0.0535036412375855	0.0391453899382902	0.692808788925423	0.000194807860253782	0.249827136444069	0.0341321997344116	0.0712210510140306	0.25884214177692	0.0220521631545331	0.03739895601558	0.0368075760643754	13739
cg22452122	19	4531790	F	PLIN5	Body	chr19:4531621-4531849	Island	0.128077454236173	0.167222436897455	-0.0391449826612824	-0.360083494424276	4.73272509436631e-05	0.204432920643505	0.0490989360639297	0.0490836378649794	0.23952300709079	0.0407835138147004	0.0380949570529416	0.0309903606372629	13741
cg02342791	15	31508943	R	NA	NA	chr15:31507806-31508352	S_Shore	0.420203538705181	0.36029319316121	0.0599103455439701	0.216351362211927	0.000525825557937105	0.604758510625107	0.287179644370882	0.0762380783575613	0.577754447360761	0.18934632002631	0.0617925949323546	0.0449438954415741	13743
cg04310824	1	53393297	R	SCP2;SCP2	Body;Body	chr1:53392880-53393645	Island	0.0570566837391866	0.0179350278998545	0.0391216558393321	1.26330587583269	0.000276364860110433	0.218066796203049	0.00872467025651425	0.0798628253685095	0.223542335900339	0.008725442410315	0.0225927206059916	0.0388768159063987	13758
cg22604316	1	46958801	F	NA	NA	chr1:46954793-46957121	S_Shore	0.0682240481624232	0.0291702787600278	0.0390537694023954	0.99785280328503	0.000163775211967081	0.264725898865124	0.0175340065955949	0.0812731309354695	0.258528859307	0.0177576089007012	0.0268826309093774	0.0361351478118795	13808
cg19921170	1	115124352	R	BCAS2	TSS200	NA	NA	0.0560639847060896	0.0170405634629748	0.0390234212431148	1.28873877527026	0.000108710519999733	0.239441892698274	0.0102900834995695	0.0808293484299183	0.0763010945348964	0.00949691035319799	0.0100971973810933	0.0349076893830203	13825
cg26088104	5	43515152	F	C5orf34;C5orf34	1stExon;5UTR	chr5:43515133-43515349	Island	0.0602405428898785	0.0213513235762921	0.0388892193135864	1.16377764414793	0.000353949870651018	0.239580535328784	0.013333032713013	0.0825300255142548	0.222476720355455	0.00781235717963177	0.0222512187945787	0.0410006198180555	13895
cg00714078	2	135809744	F	RAB3GAP1	TSS200	NA	NA	0.0828545628005251	0.043974809326765	0.0388797534737601	0.782686563063925	0.000315604171176553	0.228659071031657	0.0291176425898025	0.0720479243506804	0.21349255217615	0.0204423690889105	0.0291838729245914	0.039953644569271	13901
cg24875854	10	130339677	R	NA	NA	chr10:130339526-130339777	Island	0.0711308738363541	0.0322610877087322	0.0388697861276219	0.940921127730245	0.000344116171330271	0.231649125129096	0.0209436869375664	0.0792283415959831	0.223372174403745	0.0175989674026389	0.0223494546655973	0.0407635555926704	13912
cg06111454	14	24837836	R	NFATC4;NFATC4	Body;Body	chr14:24837872-24838324	N_Shore	0.0761452390098624	0.03729341892504	0.0388518200848224	0.86513162466017	0.000115464479574158	0.239328306501117	0.0261974805441537	0.0729354113576496	0.215521001736124	0.021234371823783	0.0238052646443624	0.035081962665067	13927
cg09290614	3	38691371	F	SCN5A;SCN5A;SCN5A;SCN5A;SCN5A;SCN5A	TSS1500;TSS1500;TSS1500;TSS1500;TSS1500;TSS1500	chr3:38690409-38691513	Island	0.147567813082435	0.108744124166427	0.038823688916008	0.40811673451505	0.000341141079411257	0.243801300655481	0.053764996497206	0.0579057403737413	0.298552805369713	0.0504174399723292	0.0354272158322242	0.0407635555926704	13947
cg21052608	5	81652962	R	NA	NA	NA	NA	0.0741284934608819	0.0353335870433806	0.0387949064175013	0.892014189583233	0.00075107583174879	0.282388881172009	0.0219837688444353	0.0861487345940713	0.212116071050019	0.0214008507135423	0.0206857693511777	0.0489763891835568	13968
cg13964393	15	45003702	R	B2M;B2M	5UTR;1stExon	chr15:45003460-45004345	Island	0.0555572234544838	0.0168035177336089	0.0387537057208748	1.29033239870284	0.000100473683996633	0.200622768764933	0.00841873022333572	0.0756294804677087	0.172992583535086	0.00760532498349404	0.0247177485829352	0.0340831680104099	13992
cg25949447	2	128169860	R	NA	NA	chr2:128173475-128173793	N_Shelf	0.644362235270254	0.554089803423669	0.0902724318465852	0.214164630681822	0.000615972119104116	0.790584466182778	0.5046162504668	0.0756471218716936	0.751189124039325	0.379903903212164	0.0806749972582948	0.0468612442052775	14011
cg11749010	18	47794623	R	NA	NA	chr18:47794450-47794996	Island	0.149317291035757	0.110660600278583	0.0386566907571737	0.400948189235052	0.000667649235768424	0.269632003940917	0.0447230408693523	0.0592202044830281	0.263110110093861	0.0291192029208863	0.0538249089488561	0.0477474335535942	14058
cg25667171	19	15236697	F	ILVBL	TSS200	chr19:15235912-15236631	S_Shore	0.0945529302907787	0.0559204659268908	0.0386324643638879	0.665435152051051	0.000202550799478493	0.282755479528235	0.0393235602011806	0.0769261187935843	0.233527790521163	0.025587341593656	0.0221322684136459	0.0371616052938037	14074
cg07155664	5	149829590	R	RPS14;RPS14;RPS14	TSS1500;TSS1500;TSS1500	chr5:149828881-149829631	Island	0.0625385878888215	0.0239426373097308	0.0385959505790907	1.09564999535798	2.67118420131972e-05	0.243674716049479	0.0165604586918777	0.077168596085951	0.266456126102444	0.0122753083109651	0.0314476831691607	0.0295684271350928	14095
cg09257332	19	36909913	R	ZFP82	TSS1500	chr19:36909281-36909854	S_Shore	0.084958041320427	0.0464093696047312	0.0385486717156958	0.751355362729281	0.000497753936992868	0.254892992691322	0.0194515772280665	0.0727910476875342	0.270590381972211	0.0223876770100525	0.0277480522266029	0.0443392223658216	14136
cg05832051	19	54369469	F	MYADM	TSS200	chr19:54369387-54369809	Island	0.112429972726181	0.150954249460171	-0.0385242767339901	-0.394693871829987	0.000294553028767653	0.172882249785658	0.017439275006085	0.0606948173390101	0.292693095526589	0.0195113284700157	0.0455422019227346	0.039328481132547	14159
cg14503796	3	15248442	F	DVWA;CAPN7	TSS1500;Body	chr3:15247446-15248320	S_Shore	0.0818591439578697	0.0433866852348327	0.038472458723037	0.782943363810469	0.000715611896921227	0.249547526562962	0.0226956872707376	0.0771490182050703	0.234969714499842	0.0167847641075233	0.0275176867283178	0.0484557638411077	14197
cg02656441	13	111367915	R	ING1;ING1;ING1;ING1	Body;Body;1stExon;5UTR	chr13:111364718-111368530	Island	0.0533744877839804	0.0149542280025685	0.0384202597814119	1.34461790922956	0.000186099014713586	0.237259540521338	0.00807245905113735	0.0783691440959717	0.217149492037391	0.00597855741669118	0.0229271396669961	0.0366872204448507	14230
cg26551299	12	4386468	R	CCND2	Body	chr12:4383193-4384405	S_Shelf	0.0885554603530439	0.0501557569770329	0.038399703376011	0.712232992730116	0.000638737960845587	0.245700043754813	0.0346708690537746	0.0627370628930271	0.22181902714153	0.0231055885463322	0.0221603867229675	0.047078715706039	14250
cg02892388	7	155260310	R	NA	NA	chr7:155258827-155261403	Island	0.108703186475687	0.0703301496680494	0.0383730368076376	0.563345193690832	2.5071707666965e-05	0.212689215603457	0.0364429550501709	0.0602312002982008	0.253864424889223	0.0286886088211864	0.0302946635007229	0.0292291602450124	14271
cg16773294	8	55048378	F	MRPL15	Body	chr8:55047705-55048005	S_Shore	0.0745832264467846	0.0362999673920254	0.0382832590547591	0.869360415923394	4.03483622650315e-05	0.20003939379897	0.0222248443663277	0.0706175464333649	0.184393579227946	0.0191067433465631	0.021260134835696	0.0305954302812116	14326
cg20367223	8	64081842	F	YTHDF3	Body	chr8:64080674-64081766	S_Shore	0.0580441545881011	0.0198646839272175	0.0381794706608836	1.18803077756198	0.000158320039461582	0.253415667547621	0.00756837590959446	0.0800572953043011	0.198568891948417	0.00950892785735523	0.019683732674777	0.0360737581911463	14402
cg03401506	16	2732168	R	KCTD5	TSS1500	chr16:2732272-2732940	N_Shore	0.0626598050251816	0.0244806644123196	0.038179140612862	1.07536992027113	0.000591576849378101	0.271455818415928	0.0162059833444195	0.0821552667195953	0.24890099981678	0.0126340535931565	0.0259239484372003	0.0464869476247468	14404
cg18888595	8	92082609	R	OTUD6B	1stExon	chr8:92082236-92082985	Island	0.0552415010702764	0.0170694516208909	0.0381720494493855	1.26912431441793	0.00032154503137631	0.272395506020968	0.00927535378748129	0.085551915342569	0.183422536074202	0.00814907360541257	0.0181109935535348	0.0400007126677472	14409
cg14508093	9	98862825	R	NA	NA	NA	NA	0.261183177353087	0.303933028473229	-0.0427498511201425	-0.211189136181852	0.000751950785439737	0.384218564832831	0.0415552825895473	0.106972716513079	0.435156539913305	0.109747472460783	0.0670262252569427	0.0489866363681623	14412
cg15132611	6	63921458	F	NA	NA	NA	NA	0.575955646107328	0.496174765039972	0.0797808810673565	0.211155879257031	0.000230969153151512	0.808923761733989	0.423040722195096	0.140477318798957	0.83371522757746	0.350602866129094	0.0726351786776337	0.0380633479702722	14416
cg01269597	2	175200286	F	SP9	Body	chr2:175199463-175202639	Island	0.0673314167573734	0.0292112605162905	0.0381201562410829	0.979786623698422	8.09876669646837e-05	0.235482138787491	0.0166801073911765	0.0766838470367812	0.258480944658	0.015857661997715	0.0257843567537766	0.0325235874785364	14446
cg10256349	16	3185592	F	ZNF213;ZNF213	5UTR;5UTR	chr16:3184276-3185312	S_Shore	0.058626975567659	0.0205165817114631	0.0381103938561959	1.16918240665503	0.000261193006340508	0.247646048106836	0.0124233007951092	0.0795978527468481	0.233610325497732	0.00943918768333849	0.0249883583094678	0.0385396181024121	14451
cg17772543	19	47925344	F	NA	NA	chr19:47925306-47925526	Island	0.100425167424596	0.0623385184696156	0.0380866489549803	0.610233063501209	0.000309668108379211	0.264725397796131	0.0392497663682091	0.0698189929693289	0.227972657697881	0.0298912256407468	0.0250353862364333	0.0397716097453871	14468
cg13606015	3	43732015	F	ABHD5	TSS1500	chr3:43731998-43733108	Island	0.0641076168991647	0.0260232049265138	0.038084411972651	1.04069529144324	0.00042909003935532	0.28134287164823	0.0173062774056635	0.0816427650283322	0.26359725428019	0.0151606369797473	0.0299188239658763	0.042778140050735	14472
cg26104781	11	2721383	R	KCNQ1OT1;KCNQ1;KCNQ1	TSS200;Body;Body	chr11:2720410-2722087	Island	0.59773181330153	0.515108106124046	0.0826237071774841	0.210820348677441	0.000532665719385447	0.923480631781306	0.475414155298479	0.137116270795775	0.934450766751875	0.380909334919255	0.0687409362401314	0.0451549974890762	14476
cg14660573	19	50879419	F	NR1H2	TSS1500	chr19:50879606-50880094	N_Shore	0.0769104783973986	0.0388347196051265	0.0380757587922721	0.83162291344701	9.10139714978563e-05	0.252924051456557	0.0199650789166564	0.0722990920702917	0.230067284805011	0.0194769536475272	0.0249503801985322	0.033145351831588	14477
cg16216537	12	50361573	R	NA	NA	chr12:50361367-50361652	Island	0.117784000059578	0.15584958728804	-0.0380655872284615	-0.376168215472207	0.000161126620036313	0.201667248788646	0.0140661691320952	0.0639680751146684	0.246156076060924	0.0247765610436254	0.0431632498915196	0.0361351478118795	14485
cg08196561	16	87525539	R	ZCCHC14	TSS200	NA	NA	0.6990126576335	0.602702465250021	0.0963101923834794	0.21062472726896	0.000170303252097825	0.899658528027653	0.547681894617595	0.128052965204465	0.889797662547762	0.415411365917619	0.0985444709426726	0.0362243341435253	14507
cg24292612	8	6735472	F	DEFB1;DEFB1	5UTR;1stExon	NA	NA	0.552337612843072	0.475963776836274	0.0763738360067974	0.210587765990959	0.000196009148955534	0.737625055693334	0.421377986624219	0.0846174837909773	0.754716171821995	0.341200501388269	0.065351075971727	0.0368075760643754	14514
cg12308746	2	172952415	R	DLX1;DLX1	Body;Body	chr2:172952809-172953160	N_Shore	0.0774923286071254	0.0395310639190965	0.0379612646880289	0.820822915751967	1.43604825199606e-05	0.236322525829827	0.0248592879930878	0.0709944796508315	0.170938847626095	0.0167775642516263	0.0205869076661812	0.0291091908974001	14545
cg09815927	17	655848	F	ELP2P;GEMIN4	TSS200;TSS1500	chr17:655026-656707	Island	0.0808822734173205	0.0429460165888035	0.037936256828517	0.779476777608324	0.000575689400081777	0.295291939084298	0.0239976305912663	0.077924909873513	0.304760256413067	0.0191861296183581	0.0322091620211005	0.0461042770328127	14558
cg08889949	3	49044473	F	P4HTM;WDR6;P4HTM	3UTR;TSS200;3UTR	chr3:49044132-49045576	Island	0.0562269784141562	0.0183788810762223	0.0378480973379339	1.22260132933212	0.000224419368641413	0.26617838011431	0.0103210333850883	0.0785571390576234	0.185269408152776	0.00794994029979528	0.023834743952787	0.0379121438245305	14618
cg07823935	2	183902842	R	NCKAP1;NCKAP1;NCKAP1;NCKAP1	5UTR;1stExon;5UTR;1stExon	chr2:183902402-183903625	Island	0.0822636601265762	0.0444159031770844	0.0378477569494918	0.761734181521212	0.000122419660918334	0.20432550506856	0.0356878677413481	0.069164050598317	0.22403658893387	0.0254774649050536	0.0279263829554837	0.0351969130971402	14619
cg07428804	11	62599512	F	STX5;STX5	5UTR;1stExon	chr11:62598679-62600064	Island	0.0673122363178407	0.0295340753128678	0.0377781610049729	0.967600088671132	0.000174473822487251	0.289307470995557	0.0198223540308826	0.0813429270578637	0.197114562846267	0.019097482586132	0.0190063841207304	0.0363831919254671	14687
cg00534022	2	8686087	R	NA	NA	NA	NA	0.526188890049317	0.45380329015942	0.0723855998898963	0.209228272365712	6.32616206295251e-05	0.609244544013271	0.385184014281537	0.053562571160723	0.592497452211462	0.258245810919499	0.0636036850265314	0.0318383848585315	14694
cg02247898	14	55033728	R	SAMD4A;SAMD4A	TSS1500;TSS1500	chr14:55031826-55035030	Island	0.0576634140148404	0.0199046748391479	0.0377587391756925	1.17800494045399	3.33766049103174e-05	0.220713019412099	0.0123838887020519	0.071720948264498	0.191650163033324	0.0113231186795762	0.0234392356029159	0.0305420978627353	14703
cg26951958	8	9912981	F	MSRA;MSRA	Body;Body	chr8:9911629-9912633	S_Shore	0.0568588106872122	0.0192119956626997	0.0376468150245125	1.19455677043562	0.000329027583972956	0.231252202349046	0.0119920602293318	0.0776223147737807	0.203721557783728	0.00863540401366386	0.0240999169371837	0.0402314463260449	14786
cg04090604	21	46222557	R	UBE2G2;UBE2G2	TSS1500;TSS1500	chr21:46221388-46222456	S_Shore	0.186821222866713	0.149236630846935	0.0375845920197788	0.305713540088322	0.000178272004036438	0.30503394654036	0.108197124076934	0.0651343705253487	0.373517490039716	0.0685679448417879	0.034756517947935	0.0365894861561909	14820
cg09447007	7	43769356	F	C7orf44	TSS1500	chr7:43768814-43769479	Island	0.0611565170966246	0.0235972595906729	0.0375592575059517	1.08265233434659	0.000421340877318887	0.239655103731149	0.0145274904127235	0.0788680412970031	0.19277399859187	0.0119096395474958	0.0202146048309261	0.0426426694937246	14834
cg08984405	17	685103	R	RNMTL1;GLOD4	TSS1500;Body	chr17:685150-685988	N_Shore	0.0510636460049269	0.0135130919809758	0.0375505540239512	1.37684946650848	0.000283866556325556	0.215054186809001	0.00782483597613541	0.0764047120001243	0.22164773189301	0.00712727731128143	0.0233107967728577	0.0390878646746987	14840
cg11884792	2	192542902	R	OBFC2A;OBFC2A;OBFC2A	Body;1stExon;5UTR	chr2:192542573-192543329	Island	0.0597095978815803	0.0221767318987245	0.0375328659828559	1.11533950251476	0.000120528743202354	0.213836139389365	0.0137271271537919	0.0747995289732805	0.218439646256264	0.00987386114977475	0.0265774556556467	0.0351969130971402	14853
cg13263114	17	37857070	R	ERBB2;ERBB2	5UTR;Body	chr17:37856448-37856891	S_Shore	0.082827806668267	0.0454343054582236	0.0373935012100434	0.743777968061739	0.000510494768222639	0.283342869698366	0.0276967523785808	0.0808839132960963	0.263232726351005	0.0194772914594933	0.0317123546567204	0.0446896771929705	14952
cg02855078	16	188863	R	C16orf35;C16orf35	TSS200;TSS1500	chr16:188614-188904	Island	0.0604070818712766	0.023021299851391	0.0373857820198856	1.09232363747069	0.000389090481540124	0.219763259452984	0.0142304844242768	0.0750166389519343	0.218133278316907	0.0125812432611237	0.0317249360835331	0.0419684936184188	14957
cg12116137	17	1576449	R	PRPF8	Body	NA	NA	0.739016846272177	0.638781926889237	0.10023491938294	0.207264535986151	1.28848547425384e-05	0.880343639746314	0.489609414587449	0.113724796142929	0.910277765350386	0.409648474932049	0.0769694203126337	0.0291091908974001	14969
cg00068160	13	95362971	F	SOX21;SOX21	1stExon;3UTR	chr13:95363152-95366051	N_Shore	0.0613448938090714	0.0239914201493313	0.0373534736597401	1.06963954054638	0.000222634931144368	0.233533490190332	0.0153105283562965	0.0735089979513718	0.0946302523041417	0.0151786610384931	0.0114846106791131	0.0379016249746725	14979
cg18456459	18	9707753	R	RAB31	TSS1500	chr18:9707752-9709311	Island	0.111755485515153	0.0744502612108766	0.0373052243042766	0.527812981776672	5.11294988258891e-05	0.175457557714488	0.0634871156475328	0.0349871160578433	0.205452529335349	0.0333826987026271	0.0319450738484597	0.0309903606372629	15013
cg00740088	18	19745316	R	NA	NA	chr18:19744936-19752363	Island	0.0724199556297228	0.0351948484566922	0.0372251071730306	0.866835350806431	0.000220130028170321	0.228253163471505	0.0210504622734389	0.0684988990517791	0.255432878800776	0.0160266717179263	0.0259345088155675	0.0379016249746725	15072
cg02465761	8	6735510	R	DEFB1;DEFB1	5UTR;1stExon	NA	NA	0.538034602252091	0.464963818145524	0.073070784106567	0.206449370286134	4.6573135838669e-05	0.740543437302559	0.434343497775463	0.0927039061653434	0.599044602574938	0.362696437473606	0.0493827360721139	0.0309903606372629	15097
cg06697439	19	59031463	F	ZBTB45	TSS1500	chr19:59030657-59031426	S_Shore	0.059468656814769	0.0223309813371578	0.0371376754776113	1.10344490488757	0.00026895278167747	0.24679066757278	0.0129739235890344	0.0770880703098339	0.185189921488169	0.00967672382394503	0.0294496520529212	0.0387697993265649	15124
cg19332102	11	124588484	F	NA	NA	chr11:124588083-124588431	S_Shore	0.0706316710340201	0.0335181291668729	0.0371135418671472	0.889730084412862	0.000621415380417254	0.236069729517245	0.0202794510423566	0.0777209971629659	0.234318887794679	0.0170434021115623	0.0348791616410139	0.0469530263470838	15135
cg01141445	4	186944988	R	NA	NA	NA	NA	0.785018747052634	0.907110236666867	-0.122091489614233	-0.206106275739274	0.000259811855186657	0.944134086793849	0.346347038894911	0.241747693659807	0.95307457952769	0.336852183873049	0.0941745468213644	0.0385237023994848	15156
cg08711175	12	57614182	R	NXPH4	Body	chr12:57609976-57611168	S_Shelf	0.104850560430424	0.0678069796513164	0.0370435807791073	0.561786413931887	0.000715232647342391	0.319239112568399	0.0530635275303502	0.0717551994555021	0.351269770126918	0.0254189163706333	0.034874169769908	0.0484557638411077	15181
cg15207422	19	19280969	F	LOC729991-MEF2B;LOC729991-MEF2B;MEF2B;LOC729991-MEF2B	Body;5UTR;5UTR;Body	chr19:19280998-19281560	N_Shore	0.07638841070687	0.039358706574201	0.037029704132669	0.807533193305593	2.07256090791127e-05	0.209585919392465	0.0262314540975963	0.0670820978120791	0.235116573835176	0.0191742478808805	0.0253523609517715	0.0291091908974001	15190
cg23541273	2	27631826	F	PPM1G;PPM1G	Body;Body	chr2:27631884-27632822	N_Shore	0.104614788173434	0.0676160170802828	0.036998771093151	0.562366892597596	0.000391247939453572	0.277604495459349	0.0450290448106195	0.0692761175029372	0.187478947092642	0.0301877337749753	0.0253805955083861	0.0420181812446668	15215
cg25097514	2	219157373	F	TMBIM1;PNKD	TSS200;Body	chr2:219156977-219157380	Island	0.0626691170342751	0.0256736908653126	0.0369954261689625	1.02648188957539	0.000329458998008802	0.202850989119854	0.015248912701298	0.0727578375155164	0.20939101150092	0.0103782861074217	0.0239134866909759	0.0402414853739638	15219
cg13353311	5	59996240	F	DEPDC1B;DEPDC1B	TSS1500;TSS1500	chr5:59995374-59996331	Island	0.065113248666658	0.0281441517315728	0.0369690969350852	0.977605516676951	0.000183488876573599	0.217679756575114	0.0179934640507773	0.0732827537653886	0.198165455814923	0.0157125644975152	0.0286348231460367	0.0366872204448507	15237
cg12955121	20	33680750	R	TRPC4AP;TRPC4AP	TSS200;TSS200	chr20:33680438-33681029	Island	0.0642370009403126	0.0273333746984044	0.0369036262419082	0.991672504056689	5.95943273198851e-05	0.243583904258761	0.0162398841566213	0.0709455326969849	0.181136869020457	0.0135056522784027	0.0272142920509657	0.0317183115105209	15291
cg12912869	13	114108515	F	ADPRHL1	TSS1500	NA	NA	0.80467722126477	0.929147409776573	-0.124470188511803	-0.205123052544931	0.000227546918973013	0.965674182662281	0.302929996072481	0.248883265786475	0.968893681964333	0.426566814733632	0.0787395030927897	0.0380335234494042	15302
cg12538369	19	40932019	R	SERTAD1	TSS200	chr19:40931261-40932113	Island	0.0636985273871076	0.0268226347284198	0.0368758926586878	1.00104293437359	0.000149285609266923	0.195621040099974	0.0172319175060096	0.0715798120397774	0.245325819627591	0.0158537887499032	0.0285254873810618	0.0357703252661694	15316
cg10435664	1	208418706	F	PLXNA2	TSS1500	chr1:208416489-208418016	S_Shore	0.0749013983407767	0.0381424357372463	0.0367589626035304	0.818479179475058	0.000281008191435647	0.231670312531612	0.0274790534549458	0.0733562181609828	0.233369571080422	0.0207471864360988	0.0265567600548032	0.0390238098123695	15403
cg10967735	10	93976087	R	CPEB3	Body	NA	NA	0.663280375548561	0.574237132558613	0.0890432429899481	0.20465335952119	0.000205627671824511	0.951979960065211	0.515762549323845	0.169662421848933	0.9560558304792	0.42197158672701	0.0901251530156315	0.0373892452461692	15403
cg03697411	14	101419376	R	SNORD114-4;SNORD114-3	TSS1500;TSS1500	NA	NA	0.646273865405276	0.559525101449254	0.0867487639560217	0.204538553056396	5.6179658133171e-05	0.899296569022259	0.525909445180749	0.135518165098625	0.896107625365927	0.446617390861383	0.0703629533009765	0.031361810045669	15424
cg10675058	11	63858880	F	MACROD1	Body	NA	NA	0.635579360186142	0.550247866401336	0.0853314937848063	0.204529205445172	0.00032031273259896	0.739847904356086	0.530677403180078	0.0546051298896997	0.738234941104323	0.378903389439828	0.0733309825770766	0.0400007126677472	15425
cg02722214	10	121578137	R	INPP5F;INPP5F	Body;TSS1500	chr10:121577529-121578385	Island	0.642354720512293	0.55618779624904	0.0861669242632533	0.204375995689671	5.21444848706154e-05	0.879680587391875	0.51187530155554	0.144594696061262	0.895793074068355	0.410583192869281	0.068801375380577	0.0309903606372629	15447
cg18241829	2	176952696	R	NA	NA	chr2:176952695-176953297	Island	0.0684873954367297	0.0318535014622837	0.036633893974446	0.907112661566774	4.8825231931588e-05	0.233583844280693	0.0172614581489908	0.0732462604748216	0.230557436647502	0.0159199255854628	0.02380064522123	0.0309903606372629	15494
cg23654174	1	47779667	F	STIL;STIL	5UTR;5UTR	chr1:47779707-47780211	N_Shore	0.0590235141040175	0.022428639057884	0.0365948750461335	1.08981944662917	0.000482531571989158	0.223979531218915	0.0148360939924256	0.0773397297811557	0.203748251226841	0.013996104075712	0.0196536150918483	0.0439959657990693	15518
cg04886198	3	183967409	R	ALG3;ECE2;ALG3;ECE2;ALG3;ALG3	TSS1500;TSS200;TSS1500;TSS200;TSS1500;TSS200	chr3:183967304-183967801	Island	0.0663055593936843	0.0297256693077889	0.0365798900858953	0.941716644655639	0.000298358270354198	0.232688285446479	0.0169423963165278	0.0727571925145341	0.250842363628757	0.0141733358854564	0.0305877058674436	0.0394143463783611	15528
cg03920172	3	170075494	R	SKIL;SKIL;SKIL;SKIL	1stExon;5UTR;5UTR;1stExon	chr3:170074786-170076070	Island	0.0700512031212774	0.0334729296896092	0.0365782734316683	0.880805762007325	4.62324593866339e-05	0.210685408803692	0.0264040765657659	0.0667944137590835	0.179527465301052	0.0208144643863464	0.0238828706603844	0.0309903606372629	15530
cg09779635	16	68344589	F	PRMT7;SLC7A6OS	TSS1500;Body	chr16:68344306-68345246	Island	0.0675809159364836	0.0310112385075823	0.0365696774289013	0.919682496134739	0.000271733543710359	0.281268376175783	0.018911941437048	0.0775205922673431	0.291215978709012	0.0197177288568266	0.0290518825661712	0.03883597773634	15535
cg01281426	5	180618016	F	NA	NA	chr5:180616157-180619114	Island	0.0533225513050316	0.0167954093064449	0.0365271419985867	1.24073352998999	0.00019826907883491	0.194880387344372	0.00766220049177315	0.0706105832231796	0.210131544127589	0.00588393161826975	0.0296301813542801	0.0369308763158523	15567
cg23037321	1	181003203	R	MR1	1stExon	NA	NA	0.0595365014765179	0.023035570266647	0.0365009312098709	1.07375023493427	0.000627073512044921	0.225848947701901	0.0144870318661158	0.0746489170842062	0.209983365572143	0.0106597073510736	0.025442209836034	0.0470340741885794	15588
cg12381575	19	36485972	F	SDHAF1	TSS200	chr19:36485937-36486852	Island	0.0579511828962794	0.0214649175022752	0.0364862653940042	1.11075450537153	5.08742615168938e-05	0.228989946728593	0.0130979336596631	0.0741687543128274	0.191752232715425	0.00974359579582626	0.0194671271053869	0.0309903606372629	15598
cg16677885	7	150778122	F	FASTK;FASTK	TSS200;TSS200	chr7:150777607-150780879	Island	0.0553594786642775	0.0189429702403576	0.0364165084239199	1.17518349151183	0.000131572161205648	0.24554155245128	0.0125616079413826	0.0765054562342795	0.196012472910316	0.0100506222560231	0.0211328105084425	0.0356945547040534	15637
cg19764399	13	48669116	F	MED4	1stExon	chr13:48668845-48669392	Island	0.0541906093251723	0.0177859425524799	0.0364046667726924	1.20800707564202	2.41950791637434e-05	0.22448533084455	0.0115713798175036	0.0733749368976765	0.171656115479133	0.0102170384536559	0.0171184027173632	0.0291348609141978	15648
cg24186506	10	125780810	F	CHST15	Body	NA	NA	0.67976267304474	0.589221878676664	0.0905407943680759	0.203009758362925	0.000215136687644141	0.832420537932046	0.557197667135741	0.0857077029648694	0.729511206398299	0.363174360089791	0.0756366529209152	0.037633223256218	15650
cg01494702	14	77606594	F	ZDHHC22	5UTR	chr14:77605885-77608304	Island	0.0558619698093437	0.0194679942316033	0.0363939755777404	1.16029679558308	5.45805313473524e-05	0.210906137134628	0.0110353092413211	0.0697816995811535	0.166142954552808	0.00882720621943636	0.021713293506315	0.0312790656364616	15660
cg00688900	17	34901364	R	GGNBP2	5UTR	chr17:34900150-34901450	Island	0.0627379559926925	0.0263442913067228	0.0363936646859697	1.00097961118804	0.00030165784682499	0.205165996461287	0.0186361184152249	0.0722264797527558	0.19799566761664	0.0168830487257846	0.0252134218893622	0.0395591951322463	15661
cg21331461	12	21927773	F	KCNJ8	TSS200	NA	NA	0.0987097334641277	0.062405505148913	0.0363042283152147	0.586309821831595	5.07879058663073e-05	0.215716926119857	0.0366472844238385	0.0522678861683428	0.191451894898611	0.0261378770248787	0.0237609016428632	0.0309903606372629	15724
cg05382772	11	65686513	F	DRAP1;C11orf68;C11orf68;C11orf68;C11orf68	TSS1500;1stExon;1stExon;5UTR;5UTR	chr11:65686287-65687554	Island	0.0646309705826476	0.0283799527028107	0.0362510178798369	0.959421514985386	0.000640035164108351	0.229654188253202	0.0180295150196512	0.0708659891484807	0.205615901442995	0.0147167805504817	0.0221526175083843	0.0471137262176705	15769
cg10272977	6	101674899	R	NA	NA	NA	NA	0.439416831470018	0.507037602504509	-0.0676207710344919	-0.202215049930955	0.000425669212215884	0.554718339794525	0.217378502185214	0.124946214087955	0.58605031243267	0.234026280211207	0.0572749745880378	0.0427034868740479	15785
cg11718315	15	65579480	F	PARP16	TSS1500	chr15:65578613-65579490	Island	0.061307237480225	0.0250920054642343	0.0362152320159906	1.02290611519862	0.000561145411140613	0.246996440528562	0.017940105265673	0.0791970118186133	0.214752815939369	0.0161828679627775	0.0205608042393146	0.0457663947953594	15792
cg08022717	2	127955187	R	CYP27C1	Body	NA	NA	0.690642708038323	0.599145531117426	0.0914971769208974	0.201891987082895	2.43792642000442e-05	0.952938967388577	0.493597824520607	0.136412402588116	0.913167856489536	0.469741497311769	0.0684973025700807	0.0291348609141978	15827
cg01699425	16	31192719	R	FUS;FUS;FUS;FUS	Body;Body;Body;Body	chr16:31190820-31192225	S_Shore	0.0723189159570636	0.0361760607909374	0.0361428551661263	0.83407887951074	0.000236004165669339	0.256586920528563	0.0252735996785191	0.0746092801300655	0.217047480823556	0.0203470532340261	0.0206166411677211	0.0381323518270264	15853
cg11734183	5	98105073	R	RGMB;RGMB	5UTR;1stExon	chr5:98104578-98106270	Island	0.0940381919534583	0.0579614586126977	0.0360767333407606	0.614324510879818	1.1254795636467e-05	0.21127743625988	0.0502117334682294	0.0513011308610178	0.305300351585189	0.0268714167337339	0.0306540998236116	0.0291091908974001	15897
cg26089007	18	44256337	F	NA	NA	chr18:44259905-44260451	N_Shelf	0.818721270576889	0.942904901250911	-0.124183630674022	-0.201445290175944	0.000227874816366119	0.968203616269136	0.405538274091472	0.239157439739292	0.977365578535005	0.482449852598806	0.0848072128218436	0.0380395198048981	15898
cg24367316	1	70671693	R	SFRS11;LRRC40	5UTR;TSS1500	chr1:70671183-70671442	S_Shore	0.0587804827918014	0.0227327607558967	0.0360477220359048	1.07126395491634	0.000391889303594079	0.244548996496435	0.0143617561559848	0.0766934048959624	0.188980137683383	0.0121406296373107	0.0187548257923021	0.0420185390827083	15926
cg19356022	1	154943932	F	SHC1;SHC1;SHC1;SHC1	5UTR;5UTR;TSS1500;TSS1500	chr1:154946237-154946498	N_Shelf	0.68687884800626	0.596166322273335	0.0907125257329253	0.201194165882756	1.03925761870968e-05	0.814305460491769	0.513985035635356	0.0795971416198094	0.750988940200341	0.423936068241683	0.0641603277902478	0.0291091908974001	15949
cg18117780	17	66194407	F	LOC440461	TSS1500	chr17:66192363-66195873	Island	0.111526483262401	0.147517189226065	-0.0359907059636634	-0.374238530087736	0.00038004257793628	0.187007450438132	0.0225915511033053	0.0609309862545188	0.223927036333145	0.0168894719001964	0.0422681948689609	0.0417476689617366	15968
cg02554391	12	12871536	R	CDKN1B	Body	chr12:12869798-12871248	S_Shore	0.0753260819460495	0.039339460154293	0.0359866217917564	0.790244872469842	0.000658780969896645	0.265356497960981	0.025364848692581	0.0779940261043486	0.195030630630293	0.0221293080728127	0.0190998248465762	0.0474899536769969	15973
cg03876032	10	26501065	F	MYO3A	3UTR	chr10:26500607-26501126	Island	0.130137087137827	0.166070781274167	-0.0359336941363405	-0.329316701517394	0.00013135268544914	0.218268548347855	0.02436998259539	0.0696453576038172	0.250901852414636	0.02105082879041	0.0397369160497406	0.0356945547040534	16012
cg23788167	9	74979561	F	ZFAND5;ZFAND5;ZFAND5	5UTR;5UTR;5UTR	chr9:74979145-74980744	Island	0.0598893558690205	0.0239606865123464	0.0359286693566741	1.04120712710455	6.26292491924662e-05	0.218419818942632	0.014317307387559	0.0679039855528474	0.190435483913034	0.0147710003819823	0.0227341324851055	0.0318383848585315	16018
cg10102256	11	18034688	R	SERGEF	TSS200	chr11:18034129-18035268	Island	0.0708162624161096	0.0349120037399573	0.0359042586761523	0.847544542321384	0.000541708914655332	0.288556443412594	0.026190290204579	0.0797717139624238	0.254809445772364	0.0243126394481176	0.0246612435074538	0.0453886795950714	16035
cg03912954	9	140773129	R	CACNA1B	Body	chr9:140771300-140773513	Island	0.059947354752216	0.0241179908944042	0.0358293638578119	1.03573680582226	5.14128827296892e-05	0.230747510345544	0.0135612539614412	0.0702996981266447	0.203336482201356	0.00664959333226679	0.0270152548576243	0.0309903606372629	16087
cg06812225	1	204485782	R	MDM4;MDM4	Body;5UTR	chr1:204485473-204485831	Island	0.182318612308115	0.218146355918578	-0.0358277436104625	-0.246461219127926	9.07579018747156e-06	0.257189576995416	0.0894002122357489	0.0491692305465704	0.281659676184388	0.109485326713932	0.0318659557195521	0.0287966615070562	16089
cg09366641	1	153643528	F	ILF2	TSS200	chr1:153643318-153643529	Island	0.0743638895723952	0.0385559118183062	0.0358079777540891	0.796978653195146	7.27805136802431e-05	0.206004380924389	0.0230065274596434	0.0678274229099481	0.224992607704564	0.0161539568067089	0.0235073011673981	0.0318383848585315	16106
cg04120645	15	91260188	F	BLM	TSS1500	chr15:91260384-91260919	N_Shore	0.0687343902002986	0.032952618698838	0.0357817715014606	0.874247833553031	0.000208569973992097	0.218519523699083	0.0226788396281187	0.0723216656582114	0.242959365130212	0.0183998162001425	0.023985741544182	0.0373892452461692	16121
cg14186336	9	124045139	R	GSN;GSN;GSN;GSN;GSN;GSN;GSN	5UTR;5UTR;5UTR;5UTR;5UTR;5UTR;5UTR	NA	NA	0.495545880690514	0.430088726195347	0.0654571544951664	0.200047614981853	0.000488417706429398	0.595362947572364	0.382467325057401	0.0564565488969288	0.590190281742096	0.29485849451657	0.0557181707789643	0.0441407514026516	16127
cg17787710	17	79989039	R	RAC3	TSS1500	chr17:79987983-79990315	Island	0.14335086107707	0.107575045386548	0.0357758156905212	0.383254378365124	0.000700299157957667	0.274971701350739	0.0566745369786109	0.0601452045534078	0.239676901259129	0.0579296328033567	0.0260264842192484	0.0483034148319109	16128
cg12056353	17	72453936	R	NA	NA	chr17:72449982-72450617	S_Shelf	0.0907697446717948	0.0550100763609141	0.0357596683108808	0.632327292083555	0.000248653432463295	0.267594966710647	0.0391015030658142	0.073130562283715	0.275915313096545	0.0330868603937986	0.0259093876131752	0.0383575471713803	16134
cg18193219	3	53164697	R	RFT1	TSS1500	chr3:53164206-53164698	Island	0.0706662035142888	0.0349374892126315	0.0357287143016573	0.844044839095415	0.000684153813521333	0.255654443920991	0.0226192598566737	0.0700552321234105	0.252376427192169	0.0161973516059116	0.0279424925652138	0.0479997156776591	16156
cg05028467	5	176057097	F	SNCB;EIF4E1B;SNCB	5UTR;TSS1500;5UTR	chr5:176056520-176057494	Island	0.0507705169193287	0.0150594219229261	0.0357110949964026	1.27801842903523	0.000180414274667962	0.204736200174784	0.00937526186466193	0.0729005004928418	0.230129437001359	0.00706266345338736	0.0246205918006455	0.0366135000848238	16168
cg12847429	14	54948899	R	GMFB	Body	NA	NA	0.62382299711466	0.542027783727723	0.0817952133869366	0.199339126120579	0.000589538466711631	0.93522356752122	0.444961002529244	0.190764915565587	0.963834550926495	0.440127949782026	0.0814984756165573	0.0464671175455502	16239
cg21467692	17	26176717	F	NA	NA	NA	NA	0.817310492843235	0.939893832424495	-0.12258333958126	-0.199337395473503	2.21187454180059e-05	0.978200771053835	0.410206859470949	0.21156640395722	0.976808096762521	0.465754576943803	0.0693805202732811	0.0291091908974001	16241
cg22601762	1	19526929	R	UBR4	Body	NA	NA	0.814103664331346	0.936158439050819	-0.122054774719473	-0.199255964415923	0.000274994249770122	0.968271662913357	0.404146586634009	0.23604581947335	0.978964892336997	0.423748662395145	0.0883385973243039	0.0388768159063987	16257
cg22756211	11	134118834	F	THYN1;THYN1;THYN1;THYN1;THYN1	Body;Body;Body;Body;Body	chr11:134122762-134122981	N_Shelf	0.820928807661601	0.943917971617319	-0.122989163955718	-0.199140337711276	0.000616962952800765	0.972314133382314	0.387850524098489	0.245760220379026	0.986569617712607	0.362017756252665	0.104985364428581	0.0468612442052775	16276
cg15111708	5	154146853	R	LARP1;LARP1	Body;Body	NA	NA	0.772353945618613	0.888118846154246	-0.115764900535632	-0.199084919873686	0.000169422973448111	0.926459340011547	0.358268094969692	0.219214568420141	0.939405147168254	0.399574582410813	0.0871182813292411	0.0362243341435253	16287
cg24211400	6	139695257	F	CITED2;CITED2;CITED2	5UTR;5UTR;5UTR	chr6:139694811-139696578	Island	0.0526191931745712	0.017053382645095	0.0355658105294761	1.21079592593845	8.00919176673808e-05	0.185095840477416	0.00911716807199011	0.0675186765476192	0.195679315381592	0.00725237889377864	0.0247065236003598	0.0325235874785364	16290
cg17378273	11	45169082	R	PRDM11	Body	chr11:45168618-45169101	Island	0.056123007264619	0.0205664260031634	0.0355565812614556	1.11320446553645	4.54208084528815e-05	0.17037938191744	0.0103359080137198	0.0658081234043877	0.20540134799855	0.00708047006776674	0.0297317700199872	0.0309903606372629	16296
cg18428563	13	51796223	F	FAM124A	TSS1500	chr13:51796492-51796888	N_Shore	0.054780221670139	0.0192485648937782	0.0355316567763608	1.14718756552244	0.000683284553381557	0.217349507531061	0.0103693226482186	0.0737683658653772	0.231063228744236	0.00687773330997367	0.0348411932080287	0.0479800623623171	16316
cg05745632	11	94706668	F	KDM4D;CWC15;CWC15	TSS200;1stExon;5UTR	chr11:94706291-94707060	Island	0.0537260174549489	0.0182400822613453	0.0354859351936036	1.17413821153863	0.000370502191728213	0.264958947554771	0.0123640520273123	0.074809772042416	0.12015527681552	0.0101791242966929	0.0116264509605653	0.0414354796458242	16352
cg19103838	6	29562688	F	NA	NA	NA	NA	0.74215998899639	0.853235197880453	-0.111075208884062	-0.198714126483237	0.000650654400786532	0.904350673140862	0.406660675798323	0.200472762006999	0.971532807459203	0.413760843257907	0.0877336834163275	0.0473098566926286	16352
cg25819026	19	41060392	F	SPTBN4;SPTBN4	Body;Body	chr19:41060058-41060565	Island	0.128989952842763	0.164435591689069	-0.0354456388463058	-0.327713837693416	0.000721854494401216	0.239852184457299	0.0300191827184858	0.0557793164428397	0.584178110817209	0.0322758465781925	0.058345497319991	0.0485490252967249	16386
cg19025435	13	44361624	R	ENOX1	TSS1500	chr13:44359858-44361696	Island	0.0637582774095084	0.0284066046696955	0.0353516727398129	0.941450534423714	0.000120408371780524	0.209614793576983	0.0168897681693495	0.0724828055122033	0.256242002122802	0.0143428191184995	0.0252983169646093	0.0351969130971402	16443
cg27284288	11	60739005	R	CD6	TSS200	NA	NA	0.065509888056969	0.0302149682518692	0.0352949198050999	0.908932997342195	0.000593040439230971	0.255731730836345	0.0187867092413409	0.07305575789297	0.195371431361187	0.0145430850499412	0.0201249560982501	0.0465273025749354	16489
cg13369981	7	100027501	R	MEPCE;ZCWPW1	TSS200;TSS1500	chr7:100025804-100028002	Island	0.216048898768016	0.251336680388703	-0.0352877816206866	-0.209274741613004	0.000408140477999361	0.27554718592511	0.109791538460764	0.0596976349526483	0.307329218195115	0.0900201143754918	0.0364494521209121	0.0424191470680681	16495
cg07552700	16	28875725	R	SH2B1;SH2B1;SH2B1;SH2B1;SH2B1;SH2B1	5UTR;5UTR;5UTR;5UTR;5UTR;1stExon	chr16:28874665-28875558	S_Shore	0.0726967933190957	0.0374440433839293	0.0352527499351664	0.80160442025991	0.000744304829692574	0.243203997924893	0.02588213098355	0.0756457264707766	0.312009298246204	0.0235497439610006	0.0300389213293935	0.0488925444756193	16527
cg22945975	19	39390591	R	SIRT2;SIRT2;NFKBIB;NFKBIB	TSS1500;TSS1500;TSS200;TSS200	chr19:39390033-39390895	Island	0.0585238191041617	0.0232769905861422	0.0352468285180195	1.04208059192544	0.000693150742332152	0.310488716806083	0.0135738232915589	0.0812566746577995	0.294885193651732	0.00990418310596325	0.0299121777555888	0.0481725589798603	16531
cg03359362	19	47289611	R	SLC1A5;SLC1A5;SLC1A5	TSS1500;Body;5UTR	chr19:47290585-47291983	N_Shore	0.0796201662721658	0.0444476402568146	0.0351725260153512	0.718953878764097	0.000124240643679137	0.206052586013636	0.0250470197637871	0.0598369704363343	0.184181514503672	0.0163974131591044	0.020334085032339	0.0352846136783713	16583
cg00597055	15	41523239	R	CHP;EXD1	TSS200;TSS1500	chr15:41522828-41523732	Island	0.0574992813324509	0.0223614840245287	0.0351377973079222	1.06059437379408	0.000231531410421426	0.258278169330389	0.0151978043694947	0.0743716719901033	0.252602575725977	0.0114772630926302	0.0310187043027711	0.0380633479702722	16615
cg23637167	4	122302674	R	QRFPR	TSS1500	chr4:122301567-122302290	S_Shore	0.818044632980188	0.939274763641179	-0.121230130660992	-0.197117196306757	0.000585799008388434	0.969075702096367	0.374325552646917	0.237137156544008	0.977259081690886	0.446748036930811	0.0873159986112472	0.0464325939305409	16626
cg26737766	1	24127303	F	GALE;GALE;GALE	TSS200;TSS1500;TSS1500	chr1:24126799-24127549	Island	0.0531897726956954	0.0181031874667748	0.0350865852289206	1.16895730583525	2.99651045993436e-05	0.181482492764173	0.00944573231201642	0.0660953598575964	0.18632201031932	0.00934271251753137	0.0230345689411006	0.0297785517210137	16658
cg06873806	8	65492792	F	BHLHE22	TSS200	chr8:65492935-65494452	N_Shore	0.0623175898630704	0.0272772381984636	0.0350403516646068	0.956051620336876	0.000476794823185944	0.243608523233796	0.0142664872291991	0.0764617788913	0.220037104674866	0.0131365651688397	0.026264476962232	0.0438997148024744	16688
cg13941441	2	190649374	R	PMS1;PMS1;PMS1;ORMDL1;ORMDL1	5UTR;5UTR;5UTR;TSS1500;TSS1500	chr2:190648566-190649484	Island	0.0780783139772485	0.043040704322684	0.0350376096545645	0.731686919651174	0.000784233485458933	0.218076989377024	0.0212431038685257	0.0656266386630934	0.260587763949752	0.0175876619497108	0.0338458031017342	0.0497674977398571	16690
cg21853021	11	2920146	F	SLC22A18AS;SLC22A18	Body;TSS1500	chr11:2923301-2923817	N_Shelf	0.0595922250064548	0.0245942299783289	0.0349979950281259	1.00839470534007	0.000729330398361668	0.201202472915588	0.0120340189383795	0.0701109052142545	0.174078266045858	0.0132046186492659	0.0265367678259824	0.048686853157595	16720
cg09229181	1	150521241	F	ADAMTSL4;ADAMTSL4	TSS1500;TSS1500	chr1:150521349-150522368	N_Shore	0.0590395432125725	0.0241234030822762	0.0349161401302963	1.01666138730523	0.000584728462229281	0.203025534007381	0.0164730229084489	0.0712446901766826	0.199271339284518	0.0129464229039074	0.0194502546974585	0.0464169512656023	16789
cg03165700	11	108093220	F	ATM;NPAT	TSS1500;Body	chr11:108093211-108093969	Island	0.0591076594475644	0.024197109472388	0.0349105499751764	1.01497123274337	0.00015392864350774	0.251677468843616	0.015791739435654	0.0732571589106607	0.238462672284337	0.0108535053723062	0.0239754001204287	0.0357703252661694	16795
cg06722917	19	11801729	R	NA	NA	chr19:11805261-11805900	N_Shelf	0.809958945289318	0.929324278602631	-0.119365333313313	-0.196071621933034	0.000493903519026763	0.966959392616006	0.358152077832739	0.233534053030581	0.972256081460533	0.367183355565483	0.0988374124132472	0.0442231268490983	16797
cg10777361	12	125052341	F	NA	NA	chr12:125050796-125052051	S_Shore	0.0586454213777652	0.0237451096170649	0.0349003117607002	1.0244850562315	0.00021831147722954	0.250317201806466	0.0146894058116884	0.0717429926963256	0.191401473461341	0.0147363318400902	0.0242042340761059	0.0378665278526853	16808
cg10757852	3	141319363	F	RASA2	Body	NA	NA	0.669979791376479	0.583631590537017	0.0863482008394617	0.195924002833078	8.89103400155516e-05	0.899502918741424	0.526545956277818	0.13705016684083	0.908633910723684	0.402035188439104	0.0846262830621285	0.0330475238637517	16823
cg23819679	1	150266488	R	MRPS21;MRPS21;MRPS21	5UTR;1stExon;5UTR	chr1:150266476-150266689	Island	0.0640612291928365	0.0291849646286864	0.0348762645641501	0.918418299358384	0.000715516043003986	0.186551063698465	0.0189101280601086	0.0683985817623109	0.251950159961235	0.014259428831441	0.0312490186808555	0.0484557638411077	16829
cg20281962	10	8089733	R	NA	NA	chr10:8091374-8098329	N_Shore	0.0663097676076171	0.0314380203379249	0.0348717472696922	0.880912651753334	0.000280441075893474	0.24157655204322	0.019814243145144	0.070972434256173	0.285134140745439	0.0174225764344713	0.0297252433530993	0.0390238098123695	16835
cg21603823	4	177713180	F	VEGFC	Body	chr4:177713243-177714457	N_Shore	0.0903640688574084	0.0555461584832662	0.0348179103741422	0.61465973046985	0.00013600734191392	0.236480802964138	0.0435811900194888	0.0594986829502684	0.274286721990227	0.0277872329509072	0.027519277954691	0.0357703252661694	16878
cg06999776	2	74881146	R	SEMA4F	TSS1500	chr2:74881359-74882019	N_Shore	0.0526327366895708	0.0178484071463925	0.0347843295431783	1.16932210610857	0.000210910284973075	0.229346845831212	0.00819204555445177	0.0749706955120619	0.183955213384477	0.00947254768488565	0.0190587227490155	0.0374380226307427	16911
cg07899956	17	74261249	F	FAM100B	TSS200	chr17:74261127-74262282	Island	0.116534312733509	0.151276032335814	-0.034741719602305	-0.350003393218727	0.000236161076757081	0.203362776354205	0.0163308539627203	0.0624163767565377	0.195629895494241	0.0222314600819836	0.0321085751385837	0.0381323518270264	16946
cg05339414	12	125423730	R	NA	NA	NA	NA	0.0805933639204461	0.0458738903342342	0.0347194735862119	0.697231100497568	7.09506704060026e-05	0.221854310333782	0.0211733444444739	0.0652849628593652	0.194223221801024	0.0169341622766988	0.0257356988819827	0.0318383848585315	16965
cg25596486	8	1279421	R	NA	NA	NA	NA	0.829924724467897	0.951468397751875	-0.121543673283979	-0.194979401970059	0.000118527917199557	0.976438602597775	0.412589848117721	0.231525957863399	0.984735846494128	0.42511471185854	0.0827449254868487	0.0351969130971402	16972
cg06774087	5	79647614	R	LOC441089	Body	NA	NA	0.622932461155877	0.542927668038208	0.0800047931176683	0.19496079627206	0.000358083932923523	0.883123391047618	0.438347800629727	0.151169011958931	0.923690852834101	0.368046250407653	0.0901053376440441	0.0410684481786743	16978
cg26398467	3	147087237	R	NA	NA	NA	NA	0.0714999245211524	0.0368096956470944	0.034690228874058	0.799991338440833	0.000413057487552853	0.239360626232857	0.0204050309544853	0.0725155631423797	0.358962818975941	0.0162725307769879	0.0360200085601209	0.0425118505104863	16989
cg15872458	12	54784747	R	ZNF385A;ZNF385A	Body;Body	chr12:54784900-54785238	N_Shore	0.0921495757784934	0.0574838266590418	0.0346657491194517	0.598069523813997	0.000524107945402494	0.229711369610366	0.0428500412485521	0.0554049221229299	0.189165202871925	0.0250008920588088	0.0256762220194325	0.0449438954415741	17012
cg06464744	22	32340387	R	YWHAH;C22orf24	TSS200;5UTR	chr22:32339933-32341192	Island	0.0639388014372029	0.0293117382840138	0.0346270631531891	0.911371499166209	0.000101823349101087	0.240038491483429	0.0185789828430087	0.0698119501111914	0.196155059201916	0.0151538266286793	0.0252953505773238	0.0341421017349588	17042
cg06664668	16	84328391	R	WFDC1	TSS200	chr16:84328519-84328720	N_Shore	0.0684002658850357	0.0338038360419487	0.034596429843087	0.839801330299434	0.000576842426724588	0.198116749670482	0.0218663947088526	0.068352384994636	0.238105215925248	0.0200883170763347	0.0250766368895937	0.0461364145338563	17060
cg10651618	6	90122152	F	RRAGD	TSS200	chr6:90120874-90122370	Island	0.0850826970034182	0.050495151636285	0.0345875453671332	0.652363302935029	0.000504907748894596	0.225030609560084	0.0366047151871122	0.0617246507621329	0.241826733159788	0.0278513036619786	0.0253950272184289	0.044562666115165	17066
cg18928683	6	32146006	F	AGPAT1;RNF5P1;RNF5	TSS200;TSS1500;TSS200	NA	NA	0.0515053340724764	0.0169384009824632	0.0345669330900132	1.19104731670529	0.000422285236575868	0.196705685618164	0.00923880687494197	0.0678204005082051	0.198532889813223	0.00750887452849151	0.0270259046746815	0.0426426694937246	17084
cg08306333	19	33071691	F	PDCD5	TSS1500	chr19:33071875-33072808	N_Shore	0.0696503975005828	0.0350874530258404	0.0345629444747423	0.820955546685372	0.000710531024381786	0.25604440324843	0.0222444473890208	0.0739584145232699	0.253739498557601	0.0223062324754995	0.0243540292825861	0.0484160919660131	17090
cg13703070	9	102583386	R	NR4A3;NR4A3;NR4A3	TSS1500;TSS1500;TSS1500	chr9:102581791-102587561	Island	0.0572812091405981	0.0227241351769774	0.0345570739636207	1.03984856755242	0.000729092658023839	0.27390234345401	0.0153715883968093	0.0770308556221975	0.194228316905875	0.0112525530583988	0.018784549301889	0.048686853157595	17097
cg05337391	16	25122981	R	LCMT1;LCMT1	TSS200;TSS200	chr16:25122810-25123442	Island	0.0564129006507972	0.0218638202241807	0.0345490804266165	1.05954426596203	8.37515847470816e-05	0.219764417396551	0.014929716974782	0.0702824707183535	0.239829516148514	0.0121378946874624	0.0240918749079389	0.0327615095483928	17102
cg01899038	5	145722391	F	NA	NA	chr5:145722467-145722925	N_Shore	0.0789236153045376	0.113456187819326	-0.034532572514788	-0.473360639147481	0.000127281941027834	0.118489232016731	0.0342643018052349	0.0266823786373063	0.189490010104063	0.0493863314397897	0.0333105662862352	0.0355369566086145	17116
cg06963844	1	11724238	R	FBXO6;FBXO6	5UTR;1stExon	chr1:11724113-11724885	Island	0.0662276286786196	0.0317019028724042	0.0345257258062153	0.870200780990786	0.000143264754280179	0.220450680605101	0.0218644364644005	0.0667363567197186	0.25356280967133	0.0207140630558798	0.0252489250680309	0.0357703252661694	17126
cg21878514	5	118787985	F	HSD17B4	TSS200	chr5:118788125-118788428	N_Shore	0.497751317465052	0.433828789060909	0.0639225284041422	0.194118826564642	2.79993595884722e-05	0.661829318668937	0.394538953995481	0.0753878605333777	0.60616972044019	0.360453059068797	0.0452649590949487	0.0297785517210137	17127
cg14019672	1	145507353	F	RBM8A	TSS1500	chr1:145507588-145507931	N_Shore	0.0555349982549467	0.0210125811749282	0.0345224170800185	1.07941196173397	3.96568997918002e-05	0.198799712901112	0.0134040233739308	0.0673027395913382	0.195309674340706	0.0123185768109437	0.0194370573310761	0.0305954302812116	17130
cg18331263	5	68630796	R	NA	NA	chr5:68628422-68628739	S_Shelf	0.107816685582666	0.142323889612176	-0.0345072040295101	-0.370598350844279	0.000246442600390777	0.162170524135934	0.0479874221452243	0.0381926401624878	0.233102261790023	0.0373843432646015	0.0396506027584508	0.0383575471713803	17139
cg07144026	17	62402398	F	PECAM1	TSS1500	NA	NA	0.831033948464623	0.95212486504824	-0.121090916583617	-0.194060103570161	0.000425740736828041	0.978482601619478	0.424398156462897	0.239540406823062	0.980928020991068	0.446493003973712	0.0886726281935558	0.0427034868740479	17140
cg09597195	6	116575322	R	TSPYL4	TSS200	chr6:116574906-116575367	Island	0.0604488591839408	0.0259792446385251	0.0344696145454157	0.969411445953756	0.000466768046441169	0.194901882056868	0.0113185454580106	0.0694055833697513	0.167329169571883	0.0129290002118626	0.0234481789199232	0.0436589000872678	17169
cg12699433	20	42142897	R	L3MBTL;L3MBTL	TSS200;TSS200	chr20:42143210-42143591	N_Shore	0.580950765929249	0.506822136040273	0.0741286298889766	0.193370076180659	0.000208442244516337	0.815640070572387	0.457142842810549	0.105160773247824	0.896218612421314	0.396640102840546	0.065729320492249	0.0373892452461692	17270
cg02772733	9	139703466	R	C9orf86;C9orf86;LOC100131193	Body;Body;TSS200	chr9:139701953-139703088	S_Shore	0.0713067278410875	0.037006448243358	0.0343002795977295	0.790516058932127	0.000438062323621157	0.226562052247406	0.0200432517691315	0.0677059213285892	0.222677313169685	0.0150714848500426	0.0216843488459881	0.0429276273009371	17296
cg04915173	10	12292492	F	CDC123	3UTR	NA	NA	0.81676732065435	0.935213778200105	-0.118446457545756	-0.193159294371247	0.000421179235583597	0.963134501239561	0.32078634965779	0.236916279864816	0.976818407633774	0.396071391028631	0.0768903723008233	0.0426426694937246	17298
cg14178837	14	39639234	F	TRAPPC6B;TRAPPC6B	1stExon;1stExon	chr14:39639364-39639635	N_Shore	0.0530757022163328	0.0188181838503328	0.034257518366	1.13010494434176	0.000294745028102563	0.260228618796914	0.0124475026486956	0.0754384615588631	0.262159715288051	0.0086403840007477	0.0259539820856025	0.039328481132547	17332
cg01557215	20	3185377	F	DDRGK1	TSS200	chr20:3184874-3185385	Island	0.0577905205950526	0.0235413868658266	0.0342491337292259	1.01514120741762	0.000238732452892213	0.233082059992004	0.0136646027251812	0.0734100333075594	0.21873681798956	0.0128472859373435	0.0211089410184014	0.038243430433685	17342
cg01601016	7	23145033	R	KLHL7;KLHL7	TSS1500;TSS1500	chr7:23145211-23146037	N_Shore	0.053213741522981	0.019014878735275	0.034198862787706	1.12344530897059	0.000150207170243997	0.205439520498201	0.00947306620526066	0.0723404073777574	0.227197737348424	0.00828401186536211	0.0276342953520088	0.0357703252661694	17374
cg20547575	7	69065351	R	AUTS2;AUTS2;AUTS2	Body;Body;Body	chr7:69062374-69065037	S_Shore	0.078875194109811	0.0447025898174262	0.0341726042923848	0.700171668676254	0.000274485281887321	0.207699510547242	0.0342330349057971	0.0646856232075322	0.247423121489232	0.0246193849450577	0.030350428277516	0.0388768159063987	17399
cg18338181	19	13044658	R	FARSA	TSS200	chr19:13044191-13044665	Island	0.0576439882541559	0.0234775888439842	0.0341663994101716	1.01476609837959	7.36120014876714e-05	0.205827709254058	0.0120970317577766	0.0682696401746018	0.213970946767058	0.00939497144229136	0.0226388395413697	0.0318383848585315	17403
cg10560393	11	44327015	F	ALX4	Body	chr11:44327240-44327932	N_Shore	0.0683181151236281	0.0341543116095572	0.0341638035140709	0.826791722126618	3.78901794674421e-05	0.210226430418133	0.0263715727385444	0.0647487116345063	0.215720598571623	0.0200801803386106	0.0200830723332471	0.0305954302812116	17408
cg08347423	9	102861153	R	ERP44;INVS;INVS;ERP44	5UTR;TSS1500;TSS1500;1stExon	chr9:102860775-102861677	Island	0.0582254847264451	0.0240911517084996	0.0341343330179456	1.00091340038462	0.000423433866361553	0.253427078332556	0.0145484998833937	0.0730322009614534	0.2439756832774	0.0108702613223282	0.0253456774459838	0.0426474264177064	17444
cg24590655	3	186335202	R	AHSG	Body	NA	NA	0.0602934030146683	0.0261651785477025	0.0341282244669658	0.958788025485322	0.000701992207285049	0.232007434776704	0.0183889939993545	0.0703894414298607	0.247348713351762	0.0161289817537059	0.0246962672832674	0.0483239577805962	17449
cg07479707	1	11396967	F	NA	NA	NA	NA	0.835056408825296	0.955493386757883	-0.120436977932588	-0.192218730588318	8.95172383031788e-05	0.981044789390981	0.41011157539196	0.226826751722852	0.987832014723826	0.439825300781525	0.0830051386808126	0.0330475238637517	17460
cg08818829	5	13810279	F	DNAH5	Body	chr5:13810126-13810333	Island	0.761594881554015	0.665375690866635	0.0962191906873794	0.192153320528536	0.000377078516482187	0.883803628887435	0.615856297506118	0.0863951132751812	0.916507733294961	0.349049373670602	0.129316486168857	0.0416826166457331	17478
cg18884741	7	66204797	F	RABGEF1	TSS1500	chr7:66205245-66206565	N_Shore	0.623985920941874	0.544998597125683	0.0789873238161919	0.191966677733737	3.29007321863141e-05	0.80601718697272	0.474126524018174	0.088212958959699	0.752860507798031	0.425024400258123	0.0573969876587529	0.0305420978627353	17514
cg16941144	14	45603841	R	FKBP3;FANCM	TSS200;TSS1500	chr14:45603373-45603906	Island	0.0505457015240722	0.0164886339520689	0.0340570675720033	1.19265109435537	0.000260485580876524	0.250927336990491	0.00987760224941829	0.0724365341402546	0.225130737841802	0.00824627121450808	0.0243866420518734	0.0385237023994848	17516
cg16341945	7	111846878	R	ZNF277;DOCK4	Body;TSS1500	chr7:111845860-111846887	Island	0.0600569311584754	0.026005608029452	0.0340513231290234	0.960306162256518	9.70793582198983e-05	0.242541810193684	0.0169268452128027	0.0688330387852383	0.228225882442468	0.0149269630243078	0.0221650470048867	0.03384305297573	17524
cg16294566	11	32458656	R	WIT1	Body	chr11:32459422-32459878	N_Shore	0.0680960672125656	0.0340813149141338	0.0340147522984318	0.825082639371818	0.00016270819496066	0.227854778581929	0.023652685047456	0.0691860960886513	0.197123419753244	0.0176074497667284	0.018257805518573	0.0361351478118795	17555
cg07956897	2	20647393	R	RHOB	1stExon	chr2:20646428-20647988	Island	0.0668758934486273	0.0328705688948367	0.0340053245537906	0.842543710456572	8.33783567434411e-05	0.19524957562643	0.0217134103891474	0.0599690280786128	0.185025917036295	0.0144430400155805	0.0204310245410238	0.0327615095483928	17561
cg07116631	16	3345463	R	NA	NA	chr16:3345145-3345605	Island	0.546563203788371	0.477305330230542	0.0692578735578298	0.191719527474035	0.000143492671599538	0.78690643503488	0.238408926189556	0.149588393187167	0.811888873187693	0.249461630921342	0.069277324685023	0.0357703252661694	17564
cg21973370	17	1957919	R	HIC1	TSS1500	chr17:1952919-1962328	Island	0.468128879487748	0.408637734661354	0.0594911448263945	0.191697191263061	0.000623524748916925	0.701831052454765	0.34601712110405	0.105699221708199	0.535221493880022	0.303539294059967	0.0393360011890039	0.0470245740104863	17567
cg22957474	5	141256648	R	PCDH1;PCDH1	Body;Body	chr5:141255564-141257968	Island	0.0710958339677195	0.0371196391888931	0.0339761947788263	0.783299310619993	0.000155265911842664	0.289542760214008	0.0246477798920623	0.0740799738940215	0.255444554742873	0.0189729718489921	0.0243016873677183	0.0358671152071733	17584
cg06655810	7	27260102	F	NA	NA	chr7:27260101-27260467	Island	0.0661940106790587	0.100125631477419	-0.0339316207983606	-0.531400789279606	0.000140741946554502	0.104156630588425	0.0110584252101936	0.0342949332155073	0.179885601492967	0.0183233322168146	0.0308095422417926	0.0357703252661694	17621
cg20772904	16	46654722	F	SHCBP1	Body	chr16:46655002-46655374	N_Shore	0.0534512488677732	0.0195528143142475	0.0338984345535256	1.10235303515001	0.000122256272463777	0.217848821724478	0.0153847696150757	0.0722546663590035	0.218711720967154	0.0104143813958506	0.0213692450926235	0.0351969130971402	17652
cg11597277	20	52492248	F	SUMO1P1	TSS200	NA	NA	0.804170635243416	0.703070403206908	0.101100232036508	0.191286664064527	0.000435409302460014	0.95362265855632	0.642327445969192	0.0928588090022077	0.932508878313274	0.435508087856416	0.0994613813208713	0.0428610072916435	17658
cg18782774	5	34483876	R	NA	NA	NA	NA	0.724659926553913	0.828790909825774	-0.10413098327186	-0.191234644515068	0.00019604039036168	0.88069749975142	0.349609778321359	0.186377947643778	0.91009159891896	0.477027994609427	0.0651289866692211	0.0368075760643754	17673
cg02720442	12	125423824	F	NA	NA	NA	NA	0.0635075619126828	0.0297021042337073	0.0338054576789755	0.888677198309259	0.000344880056130231	0.249096501440854	0.0204643419084152	0.0712295082445299	0.220743908181502	0.0147267871696233	0.0210472546086489	0.0407635555926704	17751
cg12572049	4	81106414	R	PRDM8	TSS200	chr4:81104761-81105527	S_Shore	0.05029647340483	0.0164968072881822	0.0337996661166479	1.18625509109136	0.00031207667275279	0.197843474276004	0.0100649756420739	0.067850913363769	0.183769237942581	0.00659150877128882	0.0252724326915435	0.0398499654407975	17757
cg02526522	11	128563716	R	FLI1;FLI1	TSS200;5UTR	chr11:128562671-128565011	Island	0.0645300171184749	0.030805798274651	0.0337242188438239	0.86904742540405	0.00027346775842179	0.201312861726701	0.0200950541175517	0.0662078014155435	0.229694404209397	0.0163169288233267	0.0220067442071477	0.0388717577444467	17818
cg04678950	7	130131403	R	MEST;MEST;MEST;MESTIT1	TSS1500;5UTR;5UTR;TSS1500	chr7:130130739-130133111	Island	0.628952831498674	0.549958953761216	0.0789938777374578	0.190388354804379	0.000109988043035836	0.916953707730592	0.489203685549834	0.159200901248213	0.908989711084902	0.433609321629823	0.0651372564959293	0.0349335213828076	17831
cg00338893	7	140714614	R	MRPS33;MRPS33	5UTR;TSS200	chr7:140714478-140714943	Island	0.046633329200132	0.0129208104734686	0.0337125187266634	1.30499328310668	0.000239972137235107	0.200668143888436	0.00791335176552391	0.0707489840649209	0.189086399100044	0.00700311972674639	0.0198443945927257	0.0382547148163996	17835
cg21488156	13	111288822	F	CARKD	Body	chr13:111290666-111290970	N_Shore	0.840675580489128	0.960643932295106	-0.119968351805978	-0.190333118711155	0.000134453582710431	0.98503145372447	0.397070746077266	0.241357899374097	0.987477698612533	0.399060329017896	0.0955375364756531	0.0357703252661694	17849
cg12401058	13	23423130	F	NA	NA	chr13:23422687-23422896	S_Shore	0.637958444138077	0.557981509116076	0.0799769350220007	0.190057328019116	0.00024937941472695	0.901773080436377	0.507890199332852	0.162686194971484	0.918899113028283	0.408475535918809	0.0771995394386083	0.0383901782777855	17920
cg14239588	19	23258573	F	NA	NA	chr19:23257957-23258518	S_Shore	0.192321059827065	0.225868870014859	-0.0335478101877935	-0.221338524713563	0.00069543462632082	0.330017906197637	0.0990316458384893	0.0647549890687546	0.31948887277879	0.115209752550667	0.0412487358086112	0.0481849065876306	17956
cg24916116	12	76424973	R	PHLDA1	1stExon	chr12:76424634-76426316	Island	0.0744065645138124	0.0408787673385897	0.0335277971752227	0.730291487106049	0.000330024442705848	0.213023455991309	0.0119374594329454	0.0643494632016516	0.180422878683525	0.0165665723625842	0.0266707357248149	0.0402414853739638	17974
cg17235505	3	9439402	F	SETD5;SETD5;LOC440944	5UTR;1stExon;TSS1500	chr3:9437945-9439760	Island	0.0556239403224317	0.0221143800775342	0.0335095602448974	1.03100277407046	0.000348769094293945	0.230620255321449	0.0137782479096421	0.0688412271735999	0.157558755177661	0.011827748298518	0.0152815805061719	0.0409195928402727	17989
cg18046087	11	66035276	F	KLC2;RAB1B;KLC2;KLC2;KLC2	3UTR;TSS1500;3UTR;3UTR;3UTR	chr11:66035216-66035447	Island	0.0572824006873346	0.023782413500963	0.0334999871863716	0.993956781370448	9.91233217512912e-05	0.18538552720264	0.0143712834254497	0.063771822050393	0.238009145649778	0.0110766158455066	0.0315183784546887	0.0339717948801589	18001
cg04260368	19	1401775	F	GAMT;GAMT	TSS1500;TSS1500	chr19:1401092-1401784	Island	0.065565764827857	0.0320812038144617	0.0334845610133953	0.844556791208516	0.000344759663683104	0.219650489927458	0.0111613362116816	0.064622562777288	0.286177811300603	0.0115671315007561	0.0288219836695378	0.0407635555926704	18012
cg21055684	5	107005047	F	EFNA5	Body	chr5:107005130-107008191	N_Shore	0.0577959533863548	0.0243274054014164	0.0334685479849384	0.981838347239806	0.000100037141254194	0.224356722490817	0.0141312847479438	0.0664374585799719	0.233115577663366	0.0110782481832273	0.0275709088014657	0.0339969250138328	18024
cg18249244	8	27950725	R	ELP3;ELP3	1stExon;5UTR	chr8:27950470-27950868	Island	0.0564380783708105	0.0230415455194146	0.0333965328513959	1.00772917550717	0.000420696791448816	0.249104290167323	0.0130349237470238	0.0756486274390064	0.20092449151599	0.0111758042012095	0.0212024294717321	0.0426426694937246	18068
cg04504578	17	36831313	F	C17orf96	TSS200	chr17:36829692-36831500	Island	0.0633511422832126	0.0299766083592825	0.0333745339239302	0.8756633547702	0.000414224543377641	0.238519235445387	0.0215830401473366	0.0704389023713299	0.287642990871047	0.0190965641172403	0.0283036735354226	0.0425249389754544	18088
cg25617092	4	93225157	F	GRID2	TSS1500	chr4:93226348-93227007	N_Shore	0.0612414801835911	0.027875284264542	0.033366195919049	0.911460775159043	0.000331516349119254	0.21993466168667	0.0183425228457905	0.0693161777204498	0.242173268520787	0.0148234105705788	0.024577786656517	0.0402711468832035	18098
cg11649040	6	24403712	F	MRS2	Body	chr6:24403089-24403686	S_Shore	0.0521043976154335	0.0187569670434591	0.0333474305719743	1.11078390456902	0.000328902217131274	0.247114297609373	0.0102495116075735	0.0755882023097722	0.235724841412113	0.00839178173802895	0.0235789590620245	0.0402314463260449	18114
cg14102832	19	12943497	F	RTBDN	Body	chr19:12943346-12943661	Island	0.0661168983472451	0.0327925598902143	0.0333243384570307	0.830856790203254	0.000609220592059871	0.186054040203067	0.0144567323581904	0.0660537429611315	0.258529086480829	0.0133219338651167	0.0370999784235554	0.0467823712928475	18139
cg25616607	19	12474098	R	ZNF442	Body	chr19:12476049-12476372	N_Shore	0.81703243743693	0.932722129577479	-0.115689692140549	-0.188888679347291	0.000289096901631363	0.969049312349864	0.439459299794049	0.224258347236117	0.978720208997043	0.405518850606725	0.0892453642692949	0.0392678516141122	18139
cg11509669	2	17720758	R	VSNL1	TSS1500	chr2:17721537-17722021	N_Shore	0.0572238235259222	0.0239225246473123	0.0333012988786099	0.986729057009712	0.000115686183582192	0.252248898742511	0.0155509053852883	0.0724595256827202	0.188430844793551	0.0138737886022027	0.0180506838920207	0.035081962665067	18162
cg12032620	15	43802735	F	TP53BP1	TSS200	chr15:43802881-43803407	N_Shore	0.0518737721383277	0.018600357936885	0.0332734142014428	1.11329478800784	0.000141622401838258	0.181157809134341	0.0101151060807285	0.0649037425698443	0.185540466463301	0.00935796399095927	0.0261743482535566	0.0357703252661694	18186
cg06163994	8	132854760	F	NA	NA	NA	NA	0.806114646361153	0.920081444286151	-0.113966797924998	-0.188585220272731	0.000181285792762216	0.952724489008641	0.363790658062585	0.221313858232952	0.979847280755646	0.426893840359639	0.0838912820264038	0.0366638496957737	18194
cg03231163	19	39360465	F	RINL	Body	chr19:39359916-39361160	Island	0.0613549472749623	0.0281282408111447	0.0332267064638176	0.904153491523761	0.000794627252023556	0.214369472482269	0.0172294474925746	0.0701515151939339	0.236418463245736	0.0155780082962776	0.0228164955564204	0.0499978786279491	18225
cg08748100	2	173100097	F	NA	NA	chr2:173099482-173100098	Island	0.0497413236938382	0.0165481339937143	0.0331931897001239	1.1701187429949	0.000602147384291013	0.223101288024745	0.00902042056756315	0.0737148275303387	0.209397797664536	0.00790324162682093	0.0241037828033322	0.0466724176457537	18257
cg10096454	10	103880868	R	LDB1	TSS1500	chr10:103879633-103880628	S_Shore	0.0976800641001844	0.0645020753130688	0.0331779887871156	0.531398655237883	0.000153059933761212	0.275199664185449	0.0455205089102126	0.0599912402963147	0.144068253043544	0.0361347807746367	0.0208460858670904	0.0357703252661694	18271
cg13581475	14	64854533	R	MTHFD1	TSS1500	chr14:64854203-64855024	Island	0.0561513812654382	0.0229764051566652	0.033174976108773	1.00433714540326	0.000381683903419452	0.248105342373022	0.0172054669911988	0.0721576111058028	0.260846961208485	0.0140208281449407	0.0255859101013581	0.041760354581207	18278
cg27202037	11	130298544	R	ADAMTS8	TSS200	chr11:130297401-130298517	S_Shore	0.14767712313894	0.180841310807998	-0.033164187669058	-0.27540014134972	0.000733703516470504	0.217286553822254	0.0268960293900665	0.0683936993420649	0.225157150561031	0.024606961629179	0.0332756952446429	0.0487290611983275	18287
cg01986883	4	164087009	R	NAF1;NAF1	Body;Body	chr4:164087461-164088146	N_Shore	0.0486160623705703	0.0154605254601677	0.0331555369104026	1.20303386167625	0.000499455882199301	0.221253014089006	0.00906347589152541	0.0720095472402915	0.140758384391787	0.00777032882166672	0.0141557852241159	0.0443895532947505	18296
cg15057440	2	74685383	R	WBP1	TSS200	chr2:74684565-74685789	Island	0.0587478619016361	0.0256088642682741	0.0331389976333621	0.94907842336702	0.000312522487027446	0.231612249254443	0.0157326131719683	0.0686723784142813	0.169003404685082	0.0108791952777292	0.0191164696132337	0.0398499654407975	18315
cg26605427	16	88729918	R	MGC23284;MVD;MGC23284	Body;TSS1500;Body	chr16:88729108-88730410	Island	0.0666685289073656	0.0335474928996588	0.0331210360077068	0.816044835207935	0.000170498519300799	0.261236306564724	0.0258501631711674	0.0692471622587482	0.209615543493748	0.0189038069140919	0.0202645647517781	0.0362243341435253	18330
cg21446224	1	100595852	F	SASS6	Body	chr1:100598130-100598754	N_Shelf	0.829600546203311	0.946302357728806	-0.116701811525495	-0.187763727494453	0.000417602863898111	0.975176020056314	0.397332551495897	0.230681801231237	0.984465042148776	0.443874996409127	0.0806450240012759	0.0426426694937246	18352
cg14033806	11	40315861	F	LRRC4C	TSS200	NA	NA	0.171656693174169	0.204745394910697	-0.033088701736528	-0.241412670848698	0.000182776197696914	0.215564532765731	0.0721096742663296	0.0337511289800535	0.330349683062606	0.0698993039525981	0.04382328060795	0.0366872204448507	18360
cg12331160	2	135290945	F	TMEM163	Body	NA	NA	0.817136162030051	0.93205730067039	-0.114921138640339	-0.187689971044298	0.000527264069965228	0.960876194830698	0.374704788488903	0.224413310847307	0.977845728689074	0.310370299692884	0.0782170371113157	0.0449493769872386	18362
cg11963430	19	19729565	F	PBX4	TSS200	chr19:19729127-19729814	Island	0.057636635365833	0.0245608602112214	0.0330757751546116	0.968665767337842	0.000232566178561118	0.193496145807785	0.0176283926079999	0.066684530693802	0.196383943106734	0.0155558612193321	0.0198999158637962	0.0380633479702722	18373
cg01209226	1	173447015	R	PRDX6	Body	chr1:173445978-173447105	Island	0.0527258067935858	0.0196622627333772	0.0330635440602086	1.08043046658925	0.000382938480231144	0.189816917704747	0.0126191745606586	0.0623059941168909	0.142143535298366	0.00821193361740028	0.0201261458280664	0.0417849082659111	18380
cg10205979	3	51534186	F	VPRBP	TSS200	chr3:51533342-51534260	Island	0.108743402670981	0.0756883318236043	0.0330550708473771	0.470676689091078	0.000220986533967112	0.167077905602154	0.0459767051611706	0.032696612904592	0.176520432532754	0.0271614200453368	0.0236644884398024	0.0379016249746725	18388
cg12174077	18	77897878	F	ADNP2	3UTR	NA	NA	0.848831352734342	0.96793342009179	-0.119102067357448	-0.187361387014277	1.99897047875157e-05	0.985246375462502	0.339408461770817	0.197250695101902	0.988773140928328	0.584328142706096	0.0433952297354765	0.0291091908974001	18427
cg11244758	20	57463900	F	GNAS;GNAS;GNAS;GNAS	3UTR;3UTR;TSS1500;Body	chr20:57463652-57467739	Island	0.535219573803626	0.46897392273264	0.0662456510709861	0.186890244961349	0.000471283202233796	0.779320825571663	0.323717682883571	0.126682682590593	0.81975748745758	0.291315024528184	0.0642041932809395	0.0438369540920096	18510
cg19312157	10	70715590	F	DDX21	TSS1500	chr10:70715938-70716494	N_Shore	0.0496475108681017	0.0167564593122265	0.0328910515558752	1.15657471803643	0.000565797901705541	0.234775976609227	0.00919738113489174	0.0726824187618084	0.166241529279713	0.00807179303078508	0.0169200884763619	0.0458737699419696	18524
cg08370882	2	219522648	R	ZNF142	5UTR	chr2:219523901-219524577	N_Shore	0.836054512102201	0.953030674170619	-0.116976162068418	-0.186831130537349	0.000640437642138195	0.980021182968446	0.365102856185196	0.232495588441444	0.981818518964224	0.421311746858315	0.0772433265982421	0.0471149670290397	18529
cg25040466	20	61636172	R	NA	NA	chr20:61636171-61639055	Island	0.0603994637716647	0.0275205184971523	0.0328789452745124	0.907884675349675	4.74552090322892e-05	0.225607246092712	0.0190740496369491	0.065580284612476	0.160751573266715	0.0155465934222801	0.0171075547670909	0.0309903606372629	18529
cg22881914	14	52536147	R	NID2	TSS1500	chr14:52534581-52536722	Island	0.0559004271257696	0.0230249087614725	0.032875518364297	0.996733240202427	0.00017722384486349	0.182411541770817	0.0137491389221448	0.0639632221555204	0.195896491469856	0.0114055926389912	0.0213271124068134	0.0365278347376944	18533
cg13713450	6	42185633	F	MRPS10	TSS200	NA	NA	0.0517025793415766	0.0188343322539596	0.032868247087617	1.09754318652933	0.000378658921140318	0.229273694291914	0.0133330628852339	0.0724321169196986	0.154295296591927	0.00944055033218941	0.0150123078772963	0.0417320179642743	18539
cg21731345	19	7554201	F	PEX11G	TSS1500	chr19:7553699-7554033	S_Shore	0.106832442388675	0.07397442428177	0.0328580181069053	0.476419037137507	0.000238541130423599	0.277744358237707	0.0568116887763876	0.0682977010150005	0.25617215434801	0.046056126053485	0.0239137788208237	0.038243430433685	18547
cg10124442	11	4209120	R	NA	NA	chr11:4208448-4209153	Island	0.053898739474006	0.0210444845202544	0.0328542549537516	1.04145049491695	0.000100743514173341	0.19817455637935	0.0142385569477086	0.0672264169862343	0.176035346192698	0.0104485350419656	0.0176432805543138	0.0341110587024869	18551
cg17751438	2	145275197	R	ZEB2;ZEB2;ZEB2	Body;5UTR;5UTR	chr2:145273456-145275378	Island	0.0615578092081393	0.0287236913288296	0.0328341178793097	0.885892735148708	2.42329633655228e-05	0.191350006727572	0.019721821069803	0.0602203315271515	0.213489279415746	0.0164696165149914	0.0250658851266686	0.0291348609141978	18568
cg17222941	7	77648567	R	MAGI2	3UTR	chr7:77648451-77648668	Island	0.0570893160486492	0.0242963767996025	0.0327929392490467	0.968026863382903	0.000558174318325369	0.250407140194043	0.013764190109861	0.0720249768881886	0.236463554000819	0.0130750381742751	0.0240460598715997	0.0456983256407749	18616
cg17079530	11	117014700	F	PAFAH1B2	TSS1500	chr11:117014699-117015560	Island	0.0591127278666329	0.0263448597592652	0.0327678681073677	0.927200084471787	0.000599578417390263	0.23245202511302	0.0154062027951017	0.06996263191373	0.20205598697356	0.0142096176399405	0.0202268629545277	0.0466260652604583	18651
cg00976619	3	156876725	R	CCNL1	Body	chr3:156877175-156878364	N_Shore	0.61763390099574	0.70409816575897	-0.0864642647632298	-0.186199132425606	0.00033377588029565	0.803936591935956	0.401469625350756	0.116824573709039	0.840085774928563	0.41325818820637	0.0728065736841334	0.0403463739257354	18664
cg26646397	5	149910186	F	NDST1	Body	chr5:149907465-149907687	S_Shelf	0.810253593986315	0.923242668622154	-0.112989074635839	-0.186182260028209	0.000742228772369214	0.954899399084279	0.296904943778677	0.235183984714348	0.965785117103587	0.307415096293978	0.0886268786209366	0.0488799048311169	18667
cg09201151	15	84116151	R	SH3GL3;SH3GL3;SH3GL3	Body;1stExon;5UTR	chr15:84115762-84116921	Island	0.0539837536309993	0.0212399227570706	0.0327438308739286	1.03431474486582	0.000133491641922559	0.190300514552675	0.0117289715619635	0.0651986373589543	0.216191729717149	0.012495464936386	0.0232299494790302	0.0357703252661694	18668
cg26480745	17	7184899	F	SLC2A4	TSS200	chr17:7184024-7185687	Island	0.0922848815984642	0.0595472043168646	0.0327376772815996	0.556528493616607	1.30978051814059e-05	0.175961490013222	0.0418457476992443	0.0484634311753964	0.168682312177928	0.0315885458122019	0.0200284243481494	0.0291091908974001	18675
cg10315922	12	66563928	F	TMBIM4	TSS200	chr12:66563202-66563945	Island	0.052111902310719	0.0193834969506831	0.0327284053600359	1.0798636518371	0.000540834079907564	0.223787067391335	0.0138280559832288	0.0675710156393111	0.198502222898778	0.010494970414335	0.0202537025743943	0.0453655063580694	18685
cg03041046	12	53473136	F	SPRYD3;SPRYD3	5UTR;1stExon	chr12:53472814-53473491	Island	0.059152463032226	0.0264493784781634	0.0327030845540625	0.923886422924853	0.000303815602029622	0.252514753112719	0.019097739502134	0.0715583767110515	0.263980781206005	0.0162366904049717	0.0257664285957661	0.039647602618755	18711
cg26534993	2	3291401	R	TSSC1	Body	chr2:3291107-3291503	Island	0.669932914170555	0.587756431049347	0.0821764831212081	0.185834662886864	0.000217059432153832	0.950870441009308	0.416896292839363	0.169368467395079	0.966629580716661	0.46455243519636	0.0740604107432474	0.0377666982694122	18733
cg03600697	3	142315064	R	PLS1	TSS200	chr3:142315171-142315567	N_Shore	0.0601466293098197	0.0275009474660048	0.0326456818438149	0.903446735104281	0.0001076533518108	0.200597744672037	0.0193475611638451	0.0655002442865607	0.19760615505375	0.0173723278436367	0.0207915480875904	0.0347902894491769	18755
cg17859659	15	43785369	F	TP53BP1;TP53BP1;TP53BP1	TSS200;TSS200;5UTR	chr15:43785243-43785490	Island	0.0658326891759202	0.0332202729503252	0.032612416225595	0.811111701297824	0.0004039551570817	0.267751669646332	0.0223611548282014	0.0711024592822139	0.183197432253592	0.0179132996743098	0.0174496722791454	0.0423500305869122	18787
cg07023494	7	158965466	F	NA	NA	chr7:158963839-158965023	S_Shore	0.818410376655662	0.932079814952035	-0.113669438296373	-0.185503668278772	0.000514154681622036	0.969938433204254	0.336412594876937	0.231304698460648	0.97117955747763	0.375117897626487	0.0750962316459837	0.0448003313177085	18793
cg24306142	1	17231793	F	NA	NA	chr1:17231298-17231680	S_Shore	0.0435727510784994	0.0109681380708741	0.0326046130076253	1.35330062486047	1.31461259233666e-05	0.190932766704151	0.00626667656049118	0.0646113181145401	0.154162585932847	0.00367095964827878	0.0161030207181884	0.0291091908974001	18794
cg20260127	7	56355681	R	NA	NA	chr7:56355508-56355798	Island	0.133729825643729	0.166329448898133	-0.0325996232544049	-0.294913971039884	0.000481652298447445	0.213624209277484	0.0342325035682408	0.0541865954799612	0.279763775114336	0.04761472005412	0.041654744603187	0.0439716106803017	18797
cg13300911	15	42119951	R	JMJD7;MAPKBP1;MAPKBP1;JMJD7-PLA2G4B;JMJD7-PLA2G4B	TSS1500;3UTR;3UTR;TSS1500;TSS1500	chr15:42119817-42120128	Island	0.0552163714862659	0.0226328927957942	0.0325834786904717	0.99890729139212	0.000471470528990359	0.230798583909615	0.0105955495791957	0.0680574369358778	0.169014935656029	0.0100494148503811	0.019702320988251	0.0438369540920096	18810
cg10105218	1	111414984	F	CD53;CD53	TSS1500;5UTR	NA	NA	0.78696260169652	0.896169021857733	-0.109206420161212	-0.185268146132789	0.000747014703122572	0.935657727794106	0.420471930690115	0.1995699628532	0.949021864754573	0.379834430305529	0.0869921263237951	0.0489342052401897	18847
cg09276368	10	98945791	F	SLIT1	TSS200	chr10:98945062-98946239	Island	0.0721841621475963	0.0396749241847122	0.0325092379628842	0.726342630835411	0.000721424711326758	0.256877983319232	0.0271235891929779	0.0684634977974454	0.290032671400059	0.0260141366698638	0.0272720139511432	0.0485413088482095	18882
cg02521996	16	30134825	F	MAPK3;MAPK3;MAPK3	TSS200;TSS200;TSS200	chr16:30134220-30134488	S_Shore	0.0511971822671093	0.0186890765677333	0.032508105699376	1.09296369573212	0.000345201000917062	0.221977405182981	0.0122512000517499	0.0700002344432478	0.238361854369592	0.0113800598261893	0.0234922740495783	0.0407635555926704	18884
cg26228464	1	18155029	F	NA	NA	chr1:18152378-18152842	S_Shelf	0.819433889991765	0.932922948988312	-0.113489058996547	-0.185012890005251	0.000356002494314832	0.963914245200225	0.368317052964345	0.217409641192236	0.974092312748978	0.455676842743053	0.0739859927596828	0.0410125141573994	18903
cg09399869	10	80740615	R	LOC283050;LOC283050;LOC283050	Body;Body;Body	NA	NA	0.760731780190601	0.866116442479154	-0.105384662288553	-0.18489374764796	0.000180684280891162	0.911699885787915	0.443958445446773	0.185014075940655	0.915723059623561	0.492177782145945	0.0499068022529588	0.0366244253975596	18928
cg17111597	15	59397237	R	CCNB2	TSS200	chr15:59397270-59397749	N_Shore	0.0555960538433571	0.0231542650201009	0.0324417888232563	0.984414554183445	0.000115570219880528	0.240445168163619	0.0155749022561042	0.0679906439841134	0.220554051917121	0.0122979345450833	0.0213486068842465	0.035081962665067	18932
cg03290977	4	15402686	F	C1QTNF7;C1QTNF7	Body;5UTR	NA	NA	0.0544975303689067	0.0220730286405752	0.0324245017283315	1.00788332713153	3.0154566843151e-05	0.223977961426466	0.0156654762389834	0.063703308615216	0.150852399371661	0.0109485647423865	0.0151988361803721	0.0297785517210137	18946
cg14433314	7	1233469	R	NA	NA	NA	NA	0.50952012421329	0.447056979340824	0.0624631448724658	0.184805603552116	0.000229172053375128	0.769790675356372	0.379283527485615	0.102236028104187	0.667707431269322	0.322770508816751	0.0650461663464176	0.0380633479702722	18949
cg06035645	16	89190857	R	ACSF3;ACSF3;ACSF3	Body;Body;Body	NA	NA	0.800668202573338	0.911444141650687	-0.110775939077349	-0.184785155392065	0.000295502446599322	0.95971829506572	0.439888394592242	0.201588895365526	0.98102576899016	0.440508788958247	0.0915970166107706	0.0393453201360168	18953
cg11576176	4	54967061	F	GSX2	1stExon	chr4:54966163-54968063	Island	0.141815100694533	0.109430393797617	0.0323847068969163	0.346145265140244	0.000453437073722277	0.279509344225178	0.0466441278404097	0.0542507465800134	0.233989101239711	0.0477067863889828	0.0356614948406991	0.043409435014382	18984
cg26788107	19	34895122	R	PDCD2L	TSS200	chr19:34895152-34895812	N_Shore	0.0536714175084549	0.0212904812110539	0.032380936297401	1.02492203739651	0.000739712384415682	0.242448261542306	0.0136769842226085	0.0718903460041167	0.233407913386723	0.0109752263379143	0.0232044340026321	0.0488357157098957	18987
cg02620147	8	26726143	R	NA	NA	chr8:26721642-26724566	S_Shore	0.809531163439711	0.921369297767689	-0.111838134327978	-0.184554514855076	0.000569107306407542	0.956776469994351	0.402268103369686	0.226462642979877	0.966421315412435	0.449752467794354	0.0801238045206222	0.0459462705587593	19017
cg08030545	16	22308466	R	POLR3E	TSS1500	chr16:22308591-22309365	N_Shore	0.0475005999445968	0.0151464779614473	0.0323541219831495	1.19322065979566	9.03611060358001e-05	0.188249321733863	0.0101564628749365	0.0666486694068436	0.162687351716814	0.00789220802095855	0.0165341062301161	0.0331075823133768	19019
cg06328061	8	116681622	F	TRPS1	TSS1500	chr8:116681380-116681623	Island	0.0476402971161835	0.0153070926610749	0.0323332044551086	1.18753599540091	0.000616409578180899	0.188719711118973	0.0093886987645301	0.0662181962810683	0.155296186742416	0.00730536881814637	0.0156535807236593	0.0468612442052775	19040
cg24640510	15	80988694	R	FAM108C1	Body	chr15:80987196-80988664	S_Shore	0.0705871054197676	0.0383152876690797	0.0322718177506879	0.738069263225891	0.0003375100266227	0.198891430041332	0.0235265491189102	0.0624071592330336	0.245849947016421	0.0207267291975343	0.0273362536158829	0.0405117225803278	19104
cg25298189	19	935259	R	ARID3A	Body	chr19:932598-932845	S_Shelf	0.521996699295055	0.458286082131854	0.0637106171632014	0.184027134211424	0.000206302081586141	0.58907891493617	0.439305621284892	0.0479136179650668	0.678642299900229	0.303647308993576	0.0615636825487439	0.0373892452461692	19122
cg23539780	8	10696689	F	PINX1	Body	chr8:10697016-10697634	N_Shore	0.057137725676949	0.0248932235881195	0.0322445020888295	0.944176779721434	0.000188955708979234	0.223606246407766	0.0216043651025154	0.067631912859564	0.18527111292611	0.0135365638679708	0.0180457943410025	0.0366872204448507	19131
cg10454248	13	51796265	F	FAM124A	TSS1500	chr13:51796492-51796888	N_Shore	0.0574760132695831	0.0252317029629239	0.0322443103066592	0.937500525665503	0.000469383533156358	0.193289344518065	0.00858872579191288	0.0656914950737503	0.189388319855194	0.0124026363923239	0.0277617013453855	0.0437569138290967	19132
cg06198398	18	44526707	R	KATNAL2	TSS200	chr18:44526866-44527137	N_Shore	0.04961820054202	0.0173799734562771	0.0322382270857429	1.12263178311261	0.000305929202484632	0.186250471494777	0.0107091169663707	0.0637756295747987	0.123012355436374	0.00754634631026607	0.013332068637202	0.0396714449837617	19139
cg20947377	7	121512781	F	PTPRZ1	TSS1500	chr7:121513046-121513911	N_Shore	0.0834476822774224	0.0512195121396239	0.0322281701377985	0.610167334154971	0.000482643243968223	0.223552318233374	0.0434675993832	0.061042926094238	0.234985517757593	0.0283761653633	0.0222807244825814	0.0439959657990693	19151
cg23551132	14	32030686	R	NUBPL	1stExon	NA	NA	0.0524985433796686	0.0202866273810435	0.0322119159986251	1.04514163272503	0.000613189665597908	0.229834254699225	0.00977601518575198	0.0706295279956825	0.209799136404695	0.011689267458298	0.0210668539855604	0.046836623274743	19170
cg16506172	14	50778832	F	L2HGDH;ATP5S;ATP5S;ATP5S	1stExon;TSS1500;TSS1500;TSS1500	chr14:50778680-50779544	Island	0.0583090236747761	0.0261032441538984	0.0322057795208777	0.919947692061297	0.000293179517873473	0.225687708251265	0.0195963770467778	0.0684611608117373	0.227611661993974	0.0153482560187527	0.0222685451022311	0.0393058693600296	19179
cg14823789	17	72322612	F	KIF19	Body	chr17:72321948-72322461	S_Shore	0.132290642317283	0.16446603446958	-0.0321753921522967	-0.294105409141275	0.000340569270037685	0.209300157193853	0.0314395474103785	0.0640832248258692	0.256964284259306	0.0301291182207054	0.0340607413448359	0.0407626472680603	19211
cg06371280	2	172017419	R	TLK1;TLK1	TSS200;5UTR	chr2:172016538-172017028	S_Shore	0.0647560024394064	0.0325815471379786	0.0321744553014278	0.811961054401466	0.000325556306540508	0.216716252446707	0.0205654929525876	0.0671433489656675	0.211587248880079	0.0193346355433131	0.0214749877496219	0.0400859213919197	19212
cg13228701	11	78614522	R	ODZ4	Body	chr11:78614205-78614597	Island	0.702532594733457	0.61744278036404	0.0850898143694164	0.183472113109809	9.10019694507953e-05	0.947605523743825	0.35005075470338	0.166977553919088	0.929957344930218	0.359825133326914	0.0963085214507299	0.033145351831588	19216
cg03670816	5	53606426	R	ARL15	TSS200	chr5:53605932-53606798	Island	0.100939851503004	0.133104207921309	-0.0321643564183049	-0.367288395074199	0.000704933950311528	0.201051408608408	0.0215987507660954	0.0524330750501509	0.205985876057751	0.0296496828736931	0.0370850546676855	0.0483338051489716	19223
cg05491930	6	99872786	F	SFRS18;SFRS18	5UTR;5UTR	chr6:99872726-99873206	Island	0.20982346159245	0.241971379434032	-0.0321479178415819	-0.196914499983356	0.000682014032543122	0.268936544484125	0.0805178689146752	0.0705327392157956	0.297809998012904	0.0745438346922024	0.0323403079540848	0.0479787970720845	19230
cg20777266	5	173000377	F	NA	NA	NA	NA	0.0795139888307799	0.047366655929651	0.0321473329011289	0.641900736158861	0.000628165142673973	0.260393712895036	0.0352804515936537	0.0657828142274917	0.242485124622793	0.028637646496117	0.0247570202874771	0.0470340741885794	19231
cg05033322	11	108093245	F	ATM;NPAT	TSS1500;1stExon	chr11:108093211-108093969	Island	0.0494340171246036	0.0173096661497328	0.0321243509748708	1.12187721768791	0.000704952312925969	0.215639621116431	0.00923148603798219	0.0689389607715904	0.212653737874266	0.00923625742159812	0.0214075987087203	0.0483338051489716	19249
cg20918563	3	196263520	R	NA	NA	NA	NA	0.606664703034338	0.533142359496682	0.0735223435376557	0.183155888003123	0.000591693371287916	0.874034646785878	0.448405141286095	0.130885732182704	0.899631065308267	0.281436229732954	0.077448985246292	0.0464869476247468	19282
cg17423711	1	167190178	F	POU2F1;POU2F1	1stExon;5UTR	chr1:167189130-167191361	Island	0.0536919229213833	0.0216319194201372	0.0320600035012461	1.00972932796419	0.000145776917772048	0.185609111873904	0.0119941293936134	0.0639427396773014	0.213302275772801	0.0101386928807679	0.0271351466821158	0.0357703252661694	19313
cg20544562	6	12012554	R	HIVEP1	TSS200	chr6:12012543-12013379	Island	0.0645972132831083	0.0326206426266495	0.0319765706564588	0.807569390955264	4.92646947801964e-05	0.212898705188236	0.0161377200608954	0.0611014198148497	0.260731020439452	0.0179280050979426	0.0262463550226644	0.0309903606372629	19382
cg12094974	21	46323812	F	ITGB2;ITGB2	Body;Body	chr21:46323660-46323952	Island	0.835544134073912	0.949643473114418	-0.114099339040507	-0.182618455498829	0.000324085738383666	0.974012688052673	0.429091440981864	0.223671286407982	0.982961975621794	0.414205628312082	0.0827555596572256	0.0400713537371539	19405
cg03396963	15	88932280	F	NA	NA	NA	NA	0.807049509530152	0.91727372853083	-0.110224219000678	-0.182571779279647	0.000507022037816736	0.963795749011783	0.399137158021432	0.219337093824875	0.970558209111807	0.356995209214146	0.0867907972348837	0.0445958019114924	19412
cg17132070	6	52101605	R	IL17F	3UTR	NA	NA	0.829377953083938	0.942612889293417	-0.113234936209479	-0.182569498953885	0.000182680594356303	0.970297185380545	0.414024281441355	0.210068851108656	0.981277611614556	0.419425035666973	0.0905425490835867	0.0366872204448507	19413
cg23533254	3	171176940	R	TNIK;TNIK;TNIK;TNIK;TNIK;TNIK;TNIK;TNIK;TNIK	Body;Body;Body;Body;Body;Body;Body;Body;Body	chr3:171177829-171178964	N_Shore	0.0662073540967404	0.0342989249809703	0.0319084291157701	0.78265853738601	0.000722144376625678	0.249291606923852	0.024025174907995	0.0687145774231794	0.246654107498671	0.0209834110180109	0.02352992654091	0.0485490252967249	19462
cg21485120	6	31707746	R	MSH5;MSH5;MSH5;MSH5;MSH5;MSH5;MSH5;MSH5	1stExon;5UTR;5UTR;5UTR;1stExon;1stExon;1stExon;5UTR	chr6:31707489-31708336	Island	0.252341188725777	0.287669084395529	-0.0353278956697517	-0.182265057653376	0.000198659579499845	0.321465955595598	0.0953535198465243	0.0665359500886827	0.351449561892022	0.131075340438829	0.0359030797227468	0.0369331974757402	19468
cg02284587	1	64971218	R	CACHD1	Body	chr1:64971358-64971604	N_Shore	0.0880146004736458	0.0561440905238653	0.0318705099497805	0.567384403979858	1.53900853520946e-05	0.256779433808097	0.0402324866597491	0.0566033242941302	0.124780208149622	0.0351798517718612	0.0133828550822467	0.0291091908974001	19499
cg03429512	2	203140700	F	NOP58;SNORD70	Body;TSS1500	NA	NA	0.795170589999791	0.903351355397261	-0.10818076539747	-0.181875477864436	0.000472844417924716	0.951941885083881	0.410404887454052	0.219726374405281	0.966947635863349	0.424527340778199	0.0890958016795517	0.0438567117053665	19551
cg18849799	19	9929547	R	FBXL12;FBXL12	1stExon;5UTR	chr19:9929166-9930494	Island	0.101626461658576	0.133440824777554	-0.0318143631189778	-0.361776622367621	9.56367832378264e-05	0.151099895428743	0.0196092406226297	0.0498768756938849	0.174416989540868	0.022259933887477	0.0270121604854795	0.0336699203704148	19555
cg11437328	19	14171165	R	PALM3	TSS1500	chr19:14168142-14168512	S_Shelf	0.833504162870419	0.946727619626513	-0.113223456756094	-0.181713059325998	0.000106737853880442	0.973005969113457	0.462341753396439	0.211933264391479	0.984558369292766	0.489229536391683	0.0816463592231986	0.034761239131005	19574
cg00969153	22	31884264	R	EIF4ENIF1;EIF4ENIF1;EIF4ENIF1	Body;Body;Body	chr22:31885140-31886292	N_Shore	0.84106031725833	0.955295396503635	-0.114235079245305	-0.181709114946476	0.000551447844896537	0.98163827611234	0.411547342663469	0.225180110429098	0.98621880330305	0.452999191527528	0.0847535690547162	0.0455907942780088	19575
cg12205564	11	61355776	F	NA	NA	chr11:61355038-61355363	S_Shore	0.0713251877450072	0.0395390171169802	0.0317861706280271	0.715137002878454	7.78361464233796e-05	0.213578948561181	0.026710144520117	0.0585146606333625	0.211700374414896	0.0185669090092209	0.0224198755644988	0.0320543747909996	19590
cg10450178	12	89920041	F	WDR51B	TSS1500	chr12:89919012-89919904	S_Shore	0.0503505846605704	0.0185709858121665	0.0317795988484039	1.07881693167179	0.000128122651963543	0.212607341338003	0.0134046106057392	0.0657334031011689	0.23204901149965	0.00956260262139826	0.0235635991865719	0.0355503241052772	19595
cg17534202	9	96721102	F	NA	NA	chr9:96720586-96723189	Island	0.0936321132935677	0.0618599203481883	0.0317721929453794	0.528211890178155	3.80180167130693e-05	0.196832594472472	0.0449526487332733	0.0509854700220942	0.182265313220304	0.0300381251539281	0.0226549274088692	0.0305954302812116	19603
cg05529097	17	7518511	F	FXR2;SHBG	TSS1500;Body	chr17:7517690-7518748	Island	0.0667044122375716	0.0349438404454074	0.0317605717921642	0.771186159799878	0.000662478143506957	0.206462708224738	0.0234232402735036	0.0633879546645686	0.273265579922006	0.0231392532478928	0.0270544058745719	0.0476156228002018	19615
cg23815043	16	88729854	R	MGC23284;MVD;MGC23284	Body;TSS1500;Body	chr16:88729108-88730410	Island	0.0600177932632174	0.0282759250411798	0.0317418682220376	0.871284348580608	0.00046460830916079	0.209658581258699	0.0184461563914959	0.0621919590020973	0.166659209996436	0.0152398064774491	0.0203727528337156	0.0435820660854579	19631
cg17789542	5	71604139	F	MRPS27	Body	chr5:71603816-71604401	Island	0.0529240001743882	0.0212086013654202	0.031715398808968	1.01166668463502	0.000406059159008747	0.233118966686551	0.0148924529200539	0.0694316320845305	0.220002103813747	0.012872137430253	0.021661858358875	0.0423504173416432	19657
cg06032540	15	43941563	R	CATSPER2;CATSPER2;CATSPER2	TSS1500;TSS1500;TSS1500	chr15:43940866-43941702	Island	0.615435190328241	0.541587098878032	0.0738480914502094	0.181271681366319	0.000304680337172002	0.897113927439015	0.471272092957741	0.154680747977799	0.891298724540218	0.416379678494113	0.0624224458757416	0.0396643460033344	19668
cg11056409	2	9143142	F	MBOAT2	Body	chr2:9143127-9144630	Island	0.0697790554476613	0.0380860194966577	0.0316930359510036	0.7303925360083	0.000408959942799941	0.242761779262219	0.026321228729688	0.0666426527980711	0.254862398127896	0.0220022392303526	0.0240623553305976	0.0424335437857877	19675
cg08510077	3	113666901	R	ZDHHC23;ZDHHC23	1stExon;5UTR	chr3:113666359-113667390	Island	0.120598059629827	0.15228299771658	-0.0316849380867528	-0.313378395491379	0.000594760502497281	0.189675893139237	0.0243648573388216	0.0617418334066173	0.241836621423518	0.0198650661917148	0.0432958021100316	0.0465466553390639	19689
cg05181221	16	11351158	R	SOCS1	TSS1500	chr16:11348541-11350803	S_Shore	0.0539903168128964	0.0223200111984285	0.031670305614468	0.98542591116588	0.000446380565299515	0.223487219860156	0.0159564049566363	0.0682017016881703	0.261578861799687	0.0123830610020468	0.0267178195506128	0.0431282738633452	19701
cg09915889	11	129993935	R	APLP2;APLP2;APLP2;APLP2;APLP2;APLP2	Body;Body;Body;Body;Body;Body	chr11:129993524-129993797	S_Shore	0.830613128307461	0.943070693061078	-0.112457564753617	-0.181141240548817	0.000624284228794894	0.974621182219386	0.415122578984334	0.228727955603191	0.985342593154973	0.405327122069863	0.0898366460338615	0.0470340741885794	19701
cg10261325	10	29874759	F	SVIL;SVIL	5UTR;5UTR	NA	NA	0.68743224245076	0.605146036531975	0.0822862059187849	0.181124112835818	6.40187001058104e-05	0.959537306812145	0.57122606705243	0.163504983050989	0.954789879855892	0.524954711544938	0.0695956840501303	0.0318383848585315	19705
cg13965224	4	1218386	R	CTBP1;CTBP1	Body;Body	chr4:1218943-1219718	N_Shore	0.804774892799897	0.913715382012026	-0.108940489212129	-0.181046868038465	0.000396242067647999	0.959053299285429	0.419838794645545	0.209121036452352	0.983527369965287	0.376779839618568	0.0869341604096986	0.0420726935844864	19716
cg14311811	18	29077863	F	DSG2	TSS200	chr18:29077552-29078526	Island	0.0823124556913914	0.0506926399568887	0.0316198157345027	0.60500374830002	0.000662130528500924	0.203439291991989	0.033492888317026	0.0577443368795976	0.234475611667587	0.0317431395103904	0.0293525064702346	0.0476146380172751	19754
cg04110544	5	42424942	R	GHR	5UTR	chr5:42424338-42425047	Island	0.0508385347680418	0.0192200167043653	0.0316185180636765	1.05802840479707	0.000428764207435571	0.197712835806644	0.0131213806718769	0.0663337355211957	0.163078774613939	0.0106230428789321	0.017163497422336	0.042778140050735	19757
cg05162533	17	74137399	F	FOXJ1	TSS200	chr17:74135922-74137802	Island	0.0516997046247488	0.0200829012565228	0.0316168033682259	1.03631987258565	9.9701132044255e-05	0.182617003866784	0.0128236028840156	0.0632585142124571	0.221911877209417	0.0108993707025783	0.0222023028502126	0.0339969250138328	19760
cg27536708	12	21654836	F	RECQL;GOLT1B;RECQL;GOLT1B	TSS1500;5UTR;TSS1500;1stExon	chr12:21654396-21654956	Island	0.0602670504576842	0.0286559670588406	0.0316110833988436	0.862157210641108	0.000129891932045526	0.203788339324187	0.0129421732551344	0.0611057705546566	0.235805513269643	0.0130202617420389	0.0266486757538639	0.0356211076829999	19766
cg19769760	1	38511105	R	POU3F1	1stExon	chr1:38510102-38513642	Island	0.0530257872211736	0.021425440964369	0.0316003462568046	1.00400924432019	6.04680863880787e-05	0.2020497598414	0.0135896110266588	0.0626315521619335	0.15338557874673	0.0118254692801928	0.0204483076297099	0.0317183115105209	19776
cg11639815	8	37379119	R	NA	NA	NA	NA	0.661391790572098	0.582322304128518	0.07906948644358	0.180772484219424	0.000230136203556232	0.844612691301371	0.488766803440783	0.096505762627418	0.842737053345012	0.459900192862599	0.0673423120634955	0.0380633479702722	19781
cg13807351	1	212458736	F	PPP2R5A	TSS200	chr1:212457967-212459694	Island	0.0523595187841015	0.0207729376642311	0.0315865811198704	1.01894762144432	2.15935237707114e-05	0.19917261178373	0.0129428714778574	0.0594462760730308	0.193505246079002	0.00997148119262523	0.0245329494010786	0.0291091908974001	19789
cg12168153	19	55770892	F	SAPS1	TSS1500	chr19:55769269-55770875	S_Shore	0.0604746146987639	0.0289068092639043	0.0315678054348596	0.857081015103447	0.000652918268576039	0.219603840018681	0.016767575587238	0.0687188298602401	0.267461260547875	0.0132291657504218	0.0280375360390608	0.0473518022390277	19810
cg20290850	1	182070049	R	NA	NA	NA	NA	0.829630288358639	0.941558879321156	-0.111928590962517	-0.180538717914474	0.000192516420082158	0.968614493159972	0.414080966353504	0.216255061199666	0.97495177094799	0.524651647766245	0.0719805598943632	0.0366872204448507	19822
cg10589950	19	36231534	F	TMEM149	Body	chr19:36231186-36232219	Island	0.0576332816097281	0.0261019457962753	0.0315313358134528	0.905656759407373	0.000422660890278115	0.186174372161812	0.0177129291632333	0.0620496072464681	0.240146426161063	0.0142907556814758	0.0246107273281619	0.0426426694937246	19841
cg23077498	10	76801843	R	DUPD1	Body	chr10:76803360-76803857	N_Shore	0.83753929633733	0.950472029558314	-0.112932733220984	-0.180463340317524	0.000250604872581098	0.975537510402509	0.387744230227772	0.223069152160836	0.983434172841973	0.380652926961628	0.0934755421077852	0.0383901782777855	19843
cg04410446	8	101662246	R	SNX31	TSS1500	chr8:101661671-101662022	S_Shore	0.805681407881435	0.914328367616652	-0.108646959735217	-0.180399691462312	7.46791381900364e-05	0.947003363443615	0.428750694391908	0.195766521084176	0.959260312411147	0.468143923289283	0.0835931408314329	0.0318383848585315	19864
cg16873290	10	75683563	F	C10orf55	TSS1500	NA	NA	0.816403105147207	0.926444895870581	-0.110041790723374	-0.180348428040685	0.000202041423923358	0.960523160739988	0.418261191888042	0.207049881874124	0.970785378588205	0.447105878263319	0.084829074026365	0.0371029896291058	19879
cg18951125	12	9720090	F	NA	NA	chr12:9722337-9722661	N_Shelf	0.702123914580437	0.618470890774045	0.0836530238063918	0.180282378034006	0.000682867198058227	0.908599365393062	0.614403326456215	0.0966343821886369	0.896515664255512	0.45025423976475	0.0787652779472822	0.0479800623623171	19895
cg02599068	2	25195213	R	DNAJC27	TSS1500	chr2:25194140-25195214	Island	0.0526855655382279	0.0212100284413453	0.0314755370968826	1.0061236032136	0.000630693540848562	0.210453869932192	0.0119459224191873	0.0676003198512082	0.226541785999701	0.0110803677618591	0.0227158293476826	0.0470340741885794	19897
cg01326135	16	87351364	R	NA	NA	chr16:87350634-87351570	Island	0.0530215722416875	0.0215628714246724	0.0314587008170151	0.997617286533187	9.25900613948231e-05	0.212013679528447	0.0163543015916849	0.0647953652598576	0.203641396017936	0.014501539386124	0.0199488450039998	0.0331674178633344	19915
cg15703773	7	156813342	R	NA	NA	chr7:156810572-156814593	Island	0.0725778410202801	0.0411232684377255	0.0314545725825546	0.691774625742373	0.000582652645882957	0.194078186700008	0.0218240096467519	0.0608479934070269	0.254720107010878	0.0198514079705652	0.0247284740165556	0.0463581494333647	19919
cg26547359	10	16859530	F	RSU1;RSU1	TSS200;TSS200	chr10:16859089-16859975	Island	0.104633306767058	0.136046124695259	-0.0314128179282017	-0.349397796251378	0.000500681392719845	0.191737392888872	0.0134227222364685	0.0630458149813967	0.228550358642134	0.0128655308130349	0.0455327168841708	0.0444580275884594	19962
cg10137155	3	67049254	F	KBTBD8	Body	chr3:67048455-67049273	Island	0.0533640751064654	0.0219589389511795	0.0314051361552859	0.987445610784089	0.000586448798158979	0.212057504350071	0.0136905191639029	0.068675327706415	0.166086597885724	0.0103410038300073	0.022518445530079	0.0464325939305409	19972
cg22692790	10	70748415	R	KIAA1279	TSS200	chr10:70748435-70749334	N_Shore	0.0528623060405518	0.0214769662438814	0.0313853397966704	0.997898696608308	0.000150244771071877	0.249522642126881	0.0155232390786598	0.0696382897310862	0.244026242242277	0.0101473765472784	0.0241516515575889	0.0357703252661694	19991
cg00545295	22	39549491	R	CBX7	TSS1500	chr22:39548613-39549666	Island	0.115309182861211	0.0839468803824483	0.0313623024787623	0.415574980424378	0.00016178497364448	0.180092890317278	0.0657861947566113	0.0411775708748818	0.215704046926476	0.0373477844695948	0.0267442171911859	0.0361351478118795	20014
cg12446198	13	111089028	R	COL4A2	Body	chr13:111090637-111090860	N_Shore	0.827863824346487	0.938853380628582	-0.110989556282095	-0.179469389552943	0.00061549405060571	0.96865403150303	0.397055347243428	0.226483041546175	0.977478042301188	0.370648490876196	0.0898789727541055	0.0468612442052775	20052
cg20666307	5	144490992	F	NA	NA	NA	NA	0.775495229067288	0.879537348398726	-0.104042119331438	-0.179452667298045	6.76236959894519e-05	0.927915159337972	0.370798689923751	0.201993032674445	0.937790113648721	0.392115891573164	0.0764735567134799	0.0318383848585315	20056
cg00343633	11	105481306	R	GRIA4;GRIA4;GRIA4;GRIA4	5UTR;5UTR;5UTR;TSS200	chr11:105481126-105481422	Island	0.060473735332713	0.0291670891432142	0.0313066461894988	0.847443770838018	0.000634061787260712	0.219169197195243	0.0168152356343889	0.0625665578105531	0.208825106037227	0.0140616087353079	0.0219313133082621	0.047078715706039	20068
cg01599714	8	142285223	F	NA	NA	NA	NA	0.758169827574167	0.668356381832554	0.0898134457416134	0.179381890427171	0.000134114232703317	0.866002518051534	0.528769541892017	0.0954840170597069	0.876265122755475	0.373000208870746	0.0923264272642197	0.0357703252661694	20075
cg22461434	19	41640676	R	NA	NA	chr19:41640631-41640836	Island	0.705424909708209	0.621811557021115	0.083613352687094	0.179306024121155	8.0388298657747e-05	0.967257082089368	0.583574679461831	0.161247180728367	0.968794764576701	0.54448595949041	0.0696664516855599	0.0325235874785364	20090
cg21630044	7	92462936	F	CDK6;CDK6	5UTR;5UTR	chr7:92462201-92466387	Island	0.0584033723883757	0.0271400077343042	0.0312633646540714	0.881093338173197	0.000267697127738401	0.221418676587411	0.0194257858573043	0.0654416767038467	0.226491017489138	0.0174160917726857	0.0230230041363566	0.0387445388345308	20110
cg17059694	2	105473800	R	NA	NA	chr2:105468851-105473488	S_Shore	0.0525914305301574	0.0213422871545391	0.0312491433756182	0.997854687449956	0.000277108881602845	0.197903906661305	0.0127041096658661	0.0650262893119894	0.165382061644953	0.0103616001642433	0.0164308804094106	0.0389004737146453	20122
cg22175779	15	57998734	R	GRINL1A;GCOM1;GCOM1;GRINL1A;GRINL1A	TSS200;Body;Body;TSS200;TSS200	chr15:57998704-57999385	Island	0.0584257791250221	0.0271813408601235	0.0312444382648986	0.879961158126464	6.83322851501053e-05	0.179584427533177	0.0141112531869391	0.0560962623024563	0.215818029421661	0.0133028557660468	0.0226960593249753	0.0318383848585315	20126
cg15465092	8	128747754	R	MYC	TSS1500	chr8:128747805-128751279	N_Shore	0.0532316949270804	0.0219908291234101	0.0312408658036702	0.982989507468658	0.000113066253817675	0.236633864910192	0.0154634345553761	0.0649324888168537	0.170349094962504	0.0138830201920201	0.0212838825618603	0.035081962665067	20127
cg00476608	12	7044787	F	ATN1;ATN1	Body;Body	chr12:7046237-7047257	N_Shore	0.777046106521306	0.685170537534693	0.0918755689866133	0.179081214106965	2.90342972179447e-05	0.955532774659772	0.571755625516362	0.0965027668785311	0.903227294699057	0.52339243954025	0.0727792429619966	0.0297785517210137	20146
cg18720393	8	129526327	F	NA	NA	NA	NA	0.803047585739957	0.910480560347231	-0.107432974607274	-0.179047461304846	0.000259885997293264	0.946565606351067	0.387307569723388	0.208937451684462	0.96565453697978	0.494475885100971	0.077360708400996	0.0385237023994848	20152
cg00089798	12	62585204	R	FAM19A2;FAM19A2	5UTR;1stExon	chr12:62584768-62586268	Island	0.0476858480012775	0.0164823976412374	0.0312034503600401	1.12318368208522	0.000551379378591879	0.203681309099839	0.0116015933273894	0.0674072518807372	0.228757580605876	0.00831269321701563	0.0228589615028224	0.0455907942780088	20158
cg14161438	18	72920197	F	ZADH2	Body	chr18:72919914-72921785	Island	0.0483869960377866	0.0171933338649351	0.0311936621728515	1.10239405297155	0.000585495155298386	0.183857707003068	0.00900690011563073	0.0642401409947898	0.181236266048904	0.00774636094054036	0.0245574652727554	0.0464325939305409	20170
cg27656754	6	137366492	R	IL20RA	TSS200	chr6:137365299-137366126	S_Shore	0.826180211425029	0.936566141190473	-0.110385929765444	-0.17888941581722	2.3318675992302e-05	0.959308053077307	0.461825638731228	0.18201432041651	0.977094679144705	0.530151080248757	0.0532445817471026	0.0291091908974001	20182
cg22897353	20	18548235	R	LOC388789	Body	chr20:18547890-18548298	Island	0.044281505855174	0.0131164553307872	0.0311650505243867	1.2315405515208	7.20742132807081e-06	0.180758048994659	0.00876780058782105	0.061207332529227	0.133324309515796	0.00761149616342804	0.0134332945087718	0.0287966615070562	20193
cg20498962	7	150705760	F	NOS3	Body	chr7:150705759-150706129	Island	0.736597195233371	0.649568544962144	0.0870286502712273	0.178807491009035	0.000113220057585101	0.924432483009391	0.526686193050153	0.118196355231317	0.929331940029514	0.513172826437716	0.0723537682403451	0.035081962665067	20199
cg18003751	8	1350552	R	NA	NA	chr8:1350139-1350577	Island	0.783192673357525	0.88784808352509	-0.104655410167565	-0.178800009087352	0.000230366888998586	0.921932025975618	0.429933083657683	0.205389192328257	0.939475353706727	0.424794238382395	0.0821415695632636	0.0380633479702722	20201
cg10342490	11	106698562	R	GUCY1A2	Body	NA	NA	0.694250889526814	0.612236782736054	0.0820141067907605	0.178625800368264	0.000717100207291483	0.941546086397167	0.251332296671658	0.179696393552013	0.945326973383677	0.385676310186606	0.109285587637273	0.0484689071857076	20241
cg02020650	2	88991579	R	RPIA	Body	chr2:88990969-88991587	Island	0.0551028184102997	0.0239848654318941	0.0311179529784055	0.937827591171681	0.000634707686145837	0.195455635789436	0.0173023663133333	0.0646695006629207	0.225091570391115	0.0147782322540905	0.0236858680320057	0.047078715706039	20243
cg15993354	19	12912590	R	PRDX2;PRDX2;PRDX2;PRDX2	5UTR;5UTR;1stExon;1stExon	chr19:12911931-12912918	Island	0.117138738350889	0.148218706975714	-0.031079968624825	-0.31551650965559	0.000184809808321927	0.169964052042458	0.0381396086001155	0.0433127169659373	0.21459357010738	0.0581522802178195	0.0314865586873081	0.0366872204448507	20296
cg23937960	6	30509585	R	GNL1	3UTR	NA	NA	0.0451488071594449	0.0140996102853412	0.0310491968741037	1.19431986456594	0.000200747512488505	0.210780422475694	0.00779852842433938	0.0647262624711755	0.175390816789654	0.00722518511624781	0.0173833679312732	0.0371029896291058	20336
cg06204665	1	24744118	R	NIPAL3	5UTR	chr1:24742671-24743039	S_Shore	0.779774800038943	0.883611893198509	-0.103837093159566	-0.178207051631729	0.000598197451780189	0.925747162407683	0.411387408372209	0.192135342017325	0.946849810934668	0.423038042995487	0.0695063477107682	0.046600389276336	20358
cg10689404	17	35300645	R	NA	NA	chr17:35291899-35300875	Island	0.0966205793497778	0.127651430300486	-0.0310308509507078	-0.368533674214547	0.000675671153293429	0.179756219772937	0.0207562591256861	0.057946329996178	0.194611816122983	0.0231833463680255	0.0341711702647873	0.0478786264956026	20358
cg27428051	1	6534879	F	PLEKHG5;PLEKHG5;PLEKHG5;PLEKHG5;PLEKHG5	Body;Body;Body;Body;Body	chr1:6530536-6531814	S_Shelf	0.830512386251538	0.941012028984736	-0.110499642733198	-0.178194509331432	0.000281026066861968	0.971869853757974	0.400925872550676	0.222658657775444	0.979110167771583	0.489385635117656	0.0689276497852426	0.0390238098123695	20360
cg23416197	3	187458630	R	BCL6	5UTR	chr3:187457731-187457948	S_Shore	0.0571196001102721	0.0261003920656746	0.0310192080445975	0.894719614934722	0.0001142103364302	0.226695160695501	0.0162348355883547	0.0632186627045463	0.227674243031275	0.0157580297086972	0.0235946200673203	0.035081962665067	20364
cg22560083	21	36038533	F	NA	NA	chr21:36041305-36043224	N_Shelf	0.766628741493031	0.868693872527862	-0.102065131034831	-0.178135533979932	0.000492371101713369	0.917113199668903	0.394862645205412	0.208640097940451	0.937197911732988	0.385370166824336	0.0908820613153016	0.044171768991107	20368
cg07079059	17	33569328	F	SLFN5	TSS1500	chr17:33569141-33570527	Island	0.0475609861554817	0.0165461827162503	0.0310148034392315	1.11658688954695	0.000646926563396138	0.208308265077398	0.00944341933518772	0.068502747422281	0.180480507823911	0.00936581575556694	0.0196624912374942	0.0472333894621814	20372
cg05186320	10	124904911	R	NA	NA	chr10:124905634-124906161	N_Shore	0.189753427166179	0.220706529944839	-0.0309531027786597	-0.207838583149356	0.000163557971314344	0.254560751427929	0.059564777090387	0.0681653343585594	0.289918435519942	0.0773940586959533	0.0353304016412264	0.0361351478118795	20436
cg07740693	6	41339616	R	NA	NA	chr6:41339236-41340027	Island	0.0584350576086995	0.02749382030986	0.0309412372988395	0.868082740117114	0.000112918935893958	0.190102431164098	0.019789525131507	0.0584109234101679	0.215635022968523	0.0154683206240821	0.0259114957000021	0.035081962665067	20455
cg22774605	6	47247047	F	TNFRSF21	Body	NA	NA	0.715943902588367	0.631810445923858	0.0841334566645086	0.177710797373083	0.000594516369568206	0.853766406403481	0.575430344188255	0.0686856014293924	0.776237559672322	0.451575181461574	0.0752854247389954	0.0465466553390639	20467
cg10486610	20	61298677	F	LOC100127888;SLCO4A1	TSS1500;Body	NA	NA	0.731495287739197	0.645559562025614	0.0859357257135825	0.177710659252344	0.000480198522141082	0.900500751871552	0.488887139715758	0.101914768111947	0.89712672601284	0.346078195235741	0.0928187452775743	0.0439576809257313	20469
cg05862124	5	172024736	R	NA	NA	NA	NA	0.846961523940253	0.959106900836024	-0.112145376895771	-0.177425384773114	8.25484192258362e-05	0.982445035746002	0.436181938159383	0.220057324536181	0.98783086979369	0.399465376359707	0.0743511257266624	0.0326176431789756	20529
cg18202003	8	21967328	F	NUDT18	TSS1500	chr8:21966485-21967329	Island	0.051102210723	0.0202670730560389	0.0308351376669611	1.01347541108181	5.03410251076853e-05	0.167784089510921	0.0131957408299338	0.0580485748878532	0.212358178462993	0.00974298014542247	0.0240504492759553	0.0309903606372629	20558
cg08579753	1	39174525	F	NA	NA	chr1:39174379-39174940	Island	0.627960702508678	0.554182126078645	0.0737785764300329	0.177306598267126	0.000137770368713619	0.86876509811411	0.487915354349428	0.149711586537363	0.896039311722538	0.446660452051084	0.070136622130975	0.0357703252661694	20559
cg05419696	17	7761198	F	CYB5D1;CYB5D1;LSMD1	1stExon;5UTR;TSS200	chr17:7760281-7761680	Island	0.0527902091485186	0.021967698483358	0.0308225106651606	0.973924736880814	0.000388307277347404	0.205225729962685	0.0132570824857818	0.0647367847890814	0.188634708493687	0.0110863321757404	0.0216538279843866	0.0419075823633759	20574
cg15359093	2	66894360	F	NA	NA	NA	NA	0.80169070559105	0.90772498692236	-0.10603428133131	-0.177131794676157	6.92136724488477e-05	0.941390973479945	0.396518451983402	0.20316976665043	0.959672651717041	0.444118308583902	0.0734969588800716	0.0318383848585315	20594
cg14085017	11	63775226	F	MACROD1	Body	chr11:63775346-63775613	N_Shore	0.0812685074422448	0.0504816871990189	0.0307868202432259	0.593618752886337	0.000478276041330029	0.172942559264865	0.0373365455162777	0.0377108338326117	0.175379720809546	0.0193815066189688	0.0283857877670759	0.0439234868723421	20618
cg01559375	17	12924257	F	NA	NA	chr17:12920956-12921566	S_Shelf	0.844933281256081	0.956555050439282	-0.111621769183202	-0.177040067023786	0.000695829353257665	0.983146309930931	0.454078658635249	0.222735055256769	0.985059332992791	0.459187157823666	0.0925174335571353	0.0481849065876306	20620
cg09719331	20	44486197	R	ZSWIM3;ACOT8	TSS200;TSS200	NA	NA	0.0515890842670253	0.0208314739822228	0.0307576102848026	0.99827081467465	0.000234852963180335	0.170386466795752	0.0124524751196933	0.0599507009610231	0.151337674517565	0.0132217933551915	0.0202405019760885	0.0381148359659952	20648
cg10959711	1	153509096	R	S100A6	TSS1500	chr1:153508424-153508840	S_Shore	0.15626245369788	0.186998786385704	-0.0307363326878245	-0.244724333888224	0.000149408117856195	0.264556457134702	0.0252420232529314	0.0815734741052305	0.268775260933821	0.0432144421877244	0.0427372014531634	0.0357703252661694	20670
cg07394719	10	128192896	R	C10orf90	Body	chr10:128193311-128193531	N_Shore	0.0927666717565261	0.0620335894004746	0.0307330823560515	0.512630760157654	0.000719947442807958	0.236875815161127	0.0331820647991007	0.0587815683272388	0.249572051071806	0.0374957571224827	0.0244385591306173	0.0485413088482095	20674
cg12664119	1	119532352	F	TBX15	TSS200	chr1:119529819-119530712	S_Shore	0.21852579740221	0.24924087950349	-0.0307150821012799	-0.181936198885317	0.000486736217722722	0.255303159788366	0.182326426354964	0.022254874761633	0.349814183880547	0.186299560020964	0.0241333440947638	0.0441015966415973	20701
cg12994003	1	225616475	F	LBR;LBR;LBR	1stExon;TSS1500;5UTR	chr1:225614721-225616512	Island	0.0474451309171576	0.0167385237076356	0.030706607209522	1.10326480109726	5.59943865425866e-05	0.177818812474274	0.0110609655034998	0.0610169936640412	0.204565144547369	0.0100930755113405	0.0201810166280316	0.031361810045669	20706
cg04371703	4	76602474	R	NA	NA	chr4:76597635-76598920	S_Shelf	0.846484482426872	0.958033664819595	-0.111549182392723	-0.17663011209606	0.000240603351837271	0.984735051100336	0.42799537722539	0.217610557899863	0.986016621475355	0.458120056024665	0.0729458213492451	0.0382752531679241	20712
cg27209571	2	230563222	R	DNER	Body	NA	NA	0.731111536808744	0.827591312821459	-0.0964797760127147	-0.176555795716699	0.000242297189774075	0.867772107787607	0.407985168408433	0.160950331394445	0.918704570648479	0.392484965130669	0.0688913774166506	0.0383242377675609	20727
cg17859110	20	41818770	F	PTPRT;PTPRT	TSS1500;TSS1500	chr20:41817475-41819212	Island	0.060560881213521	0.0298759133008318	0.0306849679126891	0.823351016265354	0.000696447740742018	0.187413629270709	0.0210221607729497	0.0625837005653596	0.224412702091926	0.018468377838776	0.029215180821863	0.0481959842857006	20736
cg18778933	5	52760204	R	NA	NA	NA	NA	0.832409532023802	0.942010237896103	-0.1096007058723	-0.176455327501481	0.000748608218985479	0.974751096576408	0.393885141426035	0.223990529414812	0.977723311106484	0.456769333686488	0.0885355109333598	0.0489488089324518	20748
cg13485564	2	223167617	R	CCDC140	5UTR	chr2:223168653-223169008	N_Shore	0.0606629625419071	0.0300202566088316	0.0306427059330755	0.820223817633064	3.99371585189258e-06	0.19591494850532	0.0220730790977672	0.053837899117173	0.170456574657536	0.0151353427966935	0.0161817344751606	0.0287966615070562	20779
cg05257528	19	846179	F	PRTN3	Body	chr19:846011-846435	Island	0.659447432171353	0.582458644582325	0.0769887875890279	0.176256320495376	0.000153456297310286	0.805820022788875	0.503855327663171	0.0817380662882715	0.802808305080647	0.45730221644096	0.0573001360884951	0.0357703252661694	20794
cg20117626	22	32150034	R	DEPDC5;DEPDC5;DEPDC5	TSS200;TSS1500;TSS200	chr22:32149762-32150064	Island	0.141244024561608	0.171870709499608	-0.0306266849379991	-0.266035069230939	1.83634043033666e-05	0.20271244018305	0.063732301945884	0.0479769926172262	0.245729128589082	0.0573340030083464	0.0284870852065482	0.0291091908974001	20797
cg13597574	9	107696634	F	NA	NA	NA	NA	0.823760512927271	0.932022786773505	-0.108262273846234	-0.176128910468198	0.00048298768409092	0.964339955807555	0.33107423420942	0.22149084319637	0.967010796903994	0.340805828223415	0.0719848529410902	0.0439965753153469	20834
cg10544564	1	159141860	R	CADM3;CADM3	Body;Body	chr1:159141202-159141718	S_Shore	0.0455527220958428	0.0150130296537524	0.0305396924420904	1.15117779404068	0.000262231969165591	0.223355910905763	0.0100091273660535	0.0668770662668818	0.151885166383599	0.00656942449595618	0.0170289289804973	0.0385396181024121	20892
cg18704595	20	43280957	F	ADA	TSS1500	chr20:43280061-43280727	S_Shore	0.0488531911757038	0.0183255337462636	0.0305276574294401	1.05501750270214	8.08586190065491e-05	0.226354226490178	0.014014753174814	0.0637386938915216	0.168156296619312	0.00946808517497434	0.0164009341051865	0.0325235874785364	20906
cg14375163	1	1296488	F	NA	NA	NA	NA	0.836359394298302	0.946029985031445	-0.109670590733143	-0.175785454690644	0.000243744694486933	0.972377995786878	0.384760483664422	0.219347107915137	0.981091717860522	0.422381382089066	0.0665633813026657	0.0383242377675609	20908
cg06360784	16	15534699	F	C16orf45	Body	NA	NA	0.809489571026831	0.915597618695967	-0.106108047669136	-0.175659563356615	0.000681094004329261	0.961140357471531	0.460200055486513	0.21266033569528	0.962397251208081	0.426702690564759	0.0862918095777989	0.0479652308945592	20935
cg03511856	7	105439677	F	ATXN7L1;ATXN7L1	Body;Body	NA	NA	0.838798626768181	0.948669805618306	-0.109871178850126	-0.175611671550702	0.000412891566096826	0.983284654916709	0.447381490866677	0.21222996318342	0.979102969086732	0.415161383949857	0.0816401255131339	0.0425059685037619	20943
cg07600884	1	90286190	R	LRRC8D;LRRC8D	TSS1500;TSS1500	chr1:90286189-90287222	Island	0.0932194080010146	0.0627853819856987	0.0304340260153159	0.503993623646628	0.000487220400057501	0.20052629235903	0.0358935629934084	0.0540172893364331	0.170961733035963	0.0330796387962551	0.021633335489655	0.0441121936368916	21004
cg19628553	1	201124117	R	TMEM9	TSS1500	chr1:201123245-201123746	S_Shore	0.837093388311328	0.946533226091883	-0.109439837780555	-0.175294053733916	0.000632317965273717	0.979188475648825	0.408269928639254	0.219141906100629	0.976178138214979	0.394608883385119	0.0838666274523104	0.04706697918008	21021
cg14976391	11	119181492	F	MCAM	Body	chr11:119181396-119181670	Island	0.606544177752295	0.536019825855267	0.0705243518970281	0.175250936934614	0.000273213620331986	0.837344565876186	0.413917013678975	0.123760569159384	0.87507526600893	0.386955478771167	0.0630426969899375	0.0388717577444467	21032
cg27254601	16	29817104	F	MAZ;MAZ	TSS1500;TSS1500	chr16:29816247-29817272	Island	0.0469742814438779	0.0165912833805278	0.0303829980633501	1.09935741646387	0.000144779068388146	0.204290940283836	0.0112385062123429	0.0639599831533122	0.200458008148606	0.00827330395825005	0.0200716941235237	0.0357703252661694	21061
cg05898188	10	126916492	R	NA	NA	chr10:126916576-126917326	N_Shore	0.70843280277571	0.62633028729266	0.0821025154830496	0.175077432391728	0.000104416031780921	0.90397339233897	0.475072244297655	0.117358266727492	0.906661492091464	0.408342943625591	0.0716410777642457	0.0345179515066237	21075
cg25307556	1	246729459	F	CNST;TFB2M;CNST;TFB2M	TSS200;1stExon;TSS200;5UTR	chr1:246729207-246730276	Island	0.0465047719319975	0.016150021828425	0.0303547501035724	1.11156056017907	0.000519762460757841	0.193859036207136	0.00811707614258091	0.0636705480311782	0.201740326784664	0.00726426172766525	0.0207044149876826	0.0448950242632088	21096
cg02811222	7	57927758	R	NA	NA	chr7:57927782-57929148	N_Shore	0.507014087379416	0.573630330702366	-0.0666162433229501	-0.174851269651301	0.000412051841310076	0.606465721525721	0.280213630194452	0.102681035406109	0.708770925565904	0.365145976264075	0.0546150760429354	0.0424740944553797	21124
cg00861839	18	23670297	F	SS18;SS18	Body;Body	chr18:23669971-23671275	Island	0.047153834208632	0.0168344631261928	0.0303193710824393	1.09076326140807	0.000499066815631292	0.211647824133621	0.0112505597159416	0.0623568318578623	0.192502858884207	0.00836487767806421	0.0199593951095972	0.0443751589715826	21126
cg22746765	11	57480041	R	TMX2;TMX2;MED19;TMX2;TMX2;TMX2	5UTR;1stExon;TSS1500;5UTR;Body;1stExon	chr11:57479486-57480308	Island	0.0563612358634893	0.0260564753984414	0.0303047604650479	0.880082377271363	0.000393447921691738	0.197523377502747	0.0182512693985951	0.0635599070992976	0.24098164078191	0.0167416124226377	0.0237766033936838	0.0420185390827083	21139
cg07551879	3	9745426	R	CPNE9	TSS200	chr3:9745499-9746782	N_Shore	0.173818545412906	0.204108939829908	-0.0302903944170023	-0.220062707608502	0.000509471732990226	0.240519680429886	0.0603040399981714	0.0614662193304723	0.239329665287566	0.0615548700603093	0.0279816506543814	0.0446601458322233	21154
cg00291003	10	75541506	F	CHCHD1	TSS1500	chr10:75541557-75542206	N_Shore	0.0539772721436126	0.0236927677864248	0.0302845043571878	0.925120532743777	0.000495838091847363	0.184953604833761	0.0158594196023889	0.0631271635900569	0.201586270607678	0.0134450948042962	0.0196790887111491	0.0442426723738096	21162
cg19001845	4	190597946	F	NA	NA	NA	NA	0.627605355333755	0.554948891413295	0.0726564639204607	0.174543387985361	0.000330744579591257	0.934819370367289	0.385980582420781	0.18094368598566	0.933954761516042	0.425287908779545	0.0843582418330033	0.0402414853739638	21197
cg01808706	15	41786623	R	ITPKA	Body	chr15:41785616-41788539	Island	0.148805192573723	0.179058631094106	-0.0302534385203827	-0.251575628043405	4.08267535820854e-05	0.213303283435829	0.0584829333090277	0.0499942862975583	0.229525543948235	0.0530069610256308	0.0301115386205736	0.0307409721620085	21204
cg19406736	19	37096010	F	ZNF529;ZNF529;ZNF529;ZNF382	Body;5UTR;5UTR;TSS1500	chr19:37095680-37096589	Island	0.0514035749764497	0.0211600319775958	0.0302435429988539	0.97862593921487	0.000323819052480922	0.227100109978248	0.0135847343161307	0.0628315344891694	0.196097699299755	0.0114903865614687	0.0211545910058732	0.040058333669472	21217
cg14032528	1	11866380	R	CLCN6;CLCN6;CLCN6;CLCN6;MTHFR	1stExon;1stExon;1stExon;1stExon;TSS1500	chr1:11865462-11866566	Island	0.0467692550162485	0.0166287817197568	0.0301404732964917	1.09212338319928	0.000222198677401554	0.208535981371797	0.0115327570979925	0.0663385404573516	0.126356121151566	0.00820924913432558	0.0153850606151245	0.0379016249746725	21333
cg08970083	3	184871070	F	C3orf70	TSS1500	chr3:184870185-184871525	Island	0.0476445396552351	0.0175111055326291	0.030133434122606	1.06716984045953	0.000151379537558736	0.19589588981231	0.0117637257404075	0.0621034625283845	0.217230736955256	0.00976636988745111	0.0218296969583541	0.0357703252661694	21340
cg20177522	20	62410437	R	ZBTB46	Body	chr20:62406463-62407179	S_Shelf	0.622514718494113	0.550701330212227	0.0718133882818853	0.173866558960421	0.000245152439473977	0.841749360913051	0.477729117199515	0.0966297451402944	0.815499104678669	0.437411571724692	0.0581627685645528	0.0383573220671785	21355
cg14996805	17	56430170	R	SUPT4H1	TSS1500	chr17:56429455-56429906	S_Shore	0.0480641232655137	0.0179546323469012	0.0301094909186125	1.05455965357185	0.000196138837583506	0.204687187747903	0.0106712283671208	0.0609358686568164	0.186936146275943	0.00862790154685289	0.0183174601937107	0.0368075760643754	21378
cg04856689	17	43862032	R	CRHR1;CRHR1;CRHR1;CRHR1	Body;Body;Body;Body	chr17:43860684-43862928	Island	0.0728034232577557	0.0427114943528692	0.0300919289048865	0.651572820272989	0.000471164549088156	0.231493937707116	0.0325615712824684	0.0617234400108138	0.287539842689472	0.0253450271707396	0.028239744106492	0.0438369540920096	21386
cg04732357	2	96658324	F	NA	NA	chr2:96657486-96658496	Island	0.0929980296716463	0.123088068830508	-0.0300900391588613	-0.36976450209112	0.000466542817625227	0.176998239323934	0.0259812651687938	0.0428423791336789	0.197607601729024	0.0472784972247366	0.0345589014779341	0.0436587327756967	21392
cg16662489	10	14541114	R	NA	NA	NA	NA	0.0494580715616165	0.0194096301940832	0.0300484413675333	1.01558402879398	0.000524151952558662	0.23435710116961	0.0115291804140474	0.0703744777233329	0.194252884695747	0.00798361322866903	0.0195101018275748	0.0449438954415741	21431
cg13498858	19	44952618	F	ZNF229;ZNF229	5UTR;1stExon	chr19:44952416-44952809	Island	0.0459061642880628	0.0158665472785805	0.0300396170094823	1.11191987242399	0.000579109946715565	0.225948501771374	0.0110952205120142	0.0672031203873413	0.218894268245101	0.00877319538890434	0.0218619997873461	0.0462675929214958	21441
cg12090740	18	60988058	R	BCL2;BCL2	TSS1500;TSS1500	chr18:60986621-60988286	Island	0.0619785407156079	0.0319469881134425	0.0300315526021654	0.778999627843233	0.000643912671749157	0.190703063004853	0.0232614712310684	0.0619070788986209	0.21663507366926	0.0187928491628607	0.0207132886462582	0.0471758131090115	21452
cg10092158	1	151584907	R	SNX27	1stExon	chr1:151584374-151585205	Island	0.167734067105976	0.197710440320319	-0.0299763732143423	-0.224853497505265	9.77174918115373e-06	0.230859596420712	0.0845001891349583	0.0460257408935528	0.254938571576065	0.0852626550328857	0.0284515968267532	0.0289861980609345	21509
cg00275103	16	87102642	F	NA	NA	NA	NA	0.753979388890943	0.667569133054734	0.0864102558362089	0.173165563274779	0.000285513613177846	0.958345645006286	0.445103966006332	0.133976472325763	0.944203696702923	0.493902856577735	0.0825980065483679	0.0391628670947459	21547
cg06620390	8	10192943	F	MSRA;MSRA;MSRA	Body;Body;Body	chr8:10191940-10192620	S_Shore	0.760301755636998	0.673186983647141	0.0871147719898567	0.173143225029491	2.11974846685195e-05	0.935662381087237	0.606256939623295	0.100618641304456	0.932204020582909	0.484832732555845	0.0703303792601684	0.0291091908974001	21557
cg13247671	7	130794778	R	MKLN1;FLJ43663	TSS200;TSS1500	chr7:130794689-130795032	Island	0.0692218247331456	0.0392922619943756	0.02992956273877	0.684536744529097	0.000608024926193196	0.188974741364875	0.0213823677303293	0.0600498017982575	0.236712741273922	0.0169172867825812	0.0293401118959352	0.0467823712928475	21564
cg08737296	20	61808691	R	MIR124-3	TSS1500	chr20:61806254-61810867	Island	0.083223057816719	0.0532978459133891	0.02992521190333	0.558530431416055	0.000346207193632238	0.228876565536936	0.0374963535721067	0.0591893549112956	0.234768369684903	0.0203456649889746	0.0243473952651752	0.0407931751528395	21568
cg11450001	12	10365596	F	GABARAPL1;GABARAPL1	1stExon;5UTR	chr12:10365369-10365721	Island	0.0847173699053263	0.114618759630066	-0.0299013897247396	-0.395820336345127	1.72801220873248e-05	0.148813094644744	0.0315851324657108	0.0370865927185539	0.208636410733517	0.0358964556256341	0.0315678696157358	0.0291091908974001	21597
cg11239120	2	7560931	F	NA	NA	NA	NA	0.822336204570058	0.928168572417445	-0.105832367847387	-0.172680780818	0.000691240718413819	0.962861856712963	0.354653409511111	0.218645195274725	0.978466383852803	0.437762542374803	0.0855123365873573	0.0481201965252742	21676
cg05270381	1	202976926	R	TMEM183A;TMEM183B	Body;Body	chr1:202976328-202977028	Island	0.0756819718280872	0.04584785813649	0.0298341136915972	0.617489729818021	0.000151719127514803	0.231504619136585	0.0351161818785666	0.0602365096761426	0.258636865843921	0.0277395800660015	0.0244555040663894	0.0357703252661694	21677
cg07214490	10	102510568	R	PAX2;PAX2;PAX2;PAX2;PAX2	Body;Body;Body;Body;Body	chr10:102507482-102509646	S_Shore	0.538782360181157	0.476920473201971	0.0618618869791854	0.172547947037122	3.85603792633636e-05	0.745212367493599	0.437380997104702	0.101219260601252	0.625254434165873	0.311625686612405	0.0509125983805831	0.0305954302812116	21713
cg05960932	3	119118715	R	CDGAP	Body	chr3:119120847-119121138	N_Shelf	0.84732169714786	0.956234198279489	-0.108912501131629	-0.172536259833289	0.00056528394620941	0.983482628670967	0.463276117940515	0.215129986484475	0.983297024729578	0.461572058120453	0.081003282667347	0.0458737699419696	21717
cg17416146	5	139927242	R	EIF4EBP3;ANKHD1-EIF4EBP3	TSS200;Body	chr5:139927157-139927491	Island	0.0552780591476854	0.0254960241383586	0.0297820350093269	0.878940724279374	0.00026497036576784	0.214606651818315	0.0133529092009465	0.0603193458591737	0.155292381894068	0.0101148506968788	0.0167083007917965	0.0385793496003417	21739
cg20712426	7	92464980	F	CDK6	5UTR	chr7:92462201-92466387	Island	0.0622562369385459	0.0324823812437632	0.0297738556947827	0.766257486959573	0.000678589908380469	0.218329038332383	0.0239183685270848	0.0630538366224178	0.26481294621728	0.0164311888855183	0.0257585425239951	0.0479474159253004	21744
cg04784101	11	66824465	R	RHOD	1stExon	chr11:66824118-66824621	Island	0.0950912809942038	0.124864941117648	-0.0297736601234438	-0.359872380929537	0.00029685233336883	0.167275718292737	0.0158395931247016	0.0514605717761978	0.210880473433687	0.025952730705868	0.0336015530464194	0.0393908430560968	21745
cg23237418	14	23790594	R	PABPN1;PABPN1	1stExon;5UTR	chr14:23790212-23790659	Island	0.0472733439433693	0.0175260228563351	0.0297473210870342	1.05706766388507	0.000187003298669429	0.233147236078718	0.00987428021739931	0.0651137870385176	0.135672656766807	0.00948732574949733	0.0134647455091355	0.0366872204448507	21781
cg07362168	5	50684985	R	ISL1	Body	chr5:50685453-50686148	N_Shore	0.0573235612324075	0.027617025723247	0.0297065355091605	0.839725709946195	0.000472362726552008	0.213578402274855	0.0129001854489533	0.0595474218867301	0.209331051949762	0.0135816308926356	0.0209591854819829	0.0438385819735927	21831
cg17018879	8	144816792	F	FAM83H	TSS1500	chr8:144815203-144816518	S_Shore	0.778686456510549	0.878559114110367	-0.0998726575998172	-0.172015890515389	0.000138708678780347	0.923848995265675	0.43539746085847	0.173324501549923	0.956765098358092	0.403445293257679	0.0743275478353876	0.0357703252661694	21850
cg06849960	6	134638742	R	SGK1;SGK1	1stExon;5UTR	chr6:134638797-134639021	N_Shore	0.146905246713483	0.176582520106473	-0.02967727339299	-0.249920239315849	0.000239628008218968	0.21942987289684	0.0584467147932744	0.0486810899037827	0.236858725068111	0.0872251639295169	0.0264185104972392	0.038243430433685	21862
cg23635580	17	41476114	R	ARL4D	TSS1500	chr17:41476220-41476715	N_Shore	0.0503447791687001	0.0206894683510853	0.0296553108176148	0.97548530566431	0.000554591841569637	0.183321931505408	0.0120370063935653	0.0632886118103519	0.182967685824956	0.0120939345551842	0.0181067850503766	0.0456243051315105	21885
cg10539167	2	677574	R	TMEM18	TSS200	chr2:676651-677678	Island	0.048550135323174	0.0189161742520413	0.0296339610711327	1.01779581566841	0.000222332276782556	0.207278880614701	0.0136618911774878	0.0651183980595082	0.19225879839896	0.00869448669678919	0.0186460143545721	0.0379016249746725	21902
cg12117658	17	56406294	R	BZRAP1;BZRAP1	TSS200;TSS200	chr17:56401728-56402343	S_Shelf	0.0473364897639659	0.0177153666932262	0.0296211230707398	1.0487674874811	0.000155824854307462	0.215386493965799	0.0111231948625072	0.0637448543437731	0.18561129421462	0.00994668035071903	0.0196042761052124	0.0359258568379057	21914
cg14182566	15	64126660	F	HERC1	TSS1500	chr15:64125514-64126665	Island	0.0542983209724215	0.0246901753903264	0.0296081455820951	0.890253930049807	0.0004678403223182	0.212348897802067	0.0147327274219234	0.0648553329007192	0.211210185469084	0.0140239780820144	0.0204936501258348	0.0436964426476488	21930
cg21532408	13	101241430	F	NA	NA	chr13:101240689-101241226	S_Shore	0.823219861145795	0.928525015851144	-0.10530515470535	-0.171697971022493	0.000379507287032246	0.967272711165528	0.475208789627108	0.205500096024183	0.97731681507441	0.432600048935319	0.0879526430780207	0.0417320179642743	21935
cg17663463	19	57349709	F	PEG3;PEG3;ZIM2;PEG3;PEG3;ZIM2;ZIM2	5UTR;5UTR;5UTR;5UTR;5UTR;5UTR;5UTR	chr19:57349997-57350470	N_Shore	0.702449987679065	0.622512847942684	0.0799371397363811	0.171693958999695	8.01769181229347e-05	0.945702879961306	0.563739654802895	0.137982421304268	0.955596625277855	0.509139443515942	0.0608467082367225	0.0325235874785364	21936
cg05380570	1	17866686	R	ARHGEF10L	5UTR	chr1:17865863-17866630	S_Shore	0.0669647148909487	0.0374073452312546	0.029557369659694	0.699086576222823	6.50822058223311e-05	0.190137592345137	0.0297828413719397	0.0527663403618764	0.218425827092852	0.0166295840986066	0.0234778065502985	0.0318383848585315	21991
cg14175330	9	138949384	R	NACC2	5UTR	NA	NA	0.783927314894681	0.695028773274106	0.0888985416205751	0.171324795511531	3.49488088208258e-06	0.923396692204418	0.655675591797657	0.0842231413295971	0.930201331620431	0.566817201928976	0.0595068129190362	0.0287966615070562	22024
cg08445687	19	30155590	R	PLEKHF1	TSS1500	chr19:30156038-30156795	N_Shore	0.815852291595492	0.919942058047641	-0.104089766452148	-0.171257058479365	6.11163333775588e-05	0.952029191373493	0.399198812296307	0.191146922754189	0.961269559563623	0.41939817952164	0.0674129522855924	0.0317696169151578	22044
cg17238015	7	106780208	R	PRKAR2B	Body	NA	NA	0.835489214503609	0.942041288704168	-0.10655207420056	-0.171237791572961	0.00054491567859989	0.971808405974921	0.419748208403358	0.217744014081171	0.981191311356649	0.454172937606983	0.0791249264653314	0.0454002063847632	22052
cg15918160	5	126186280	R	NA	NA	NA	NA	0.843418239279683	0.950928392191375	-0.107510152911692	-0.171175982044332	0.000667439384405621	0.979136443895111	0.452139594468156	0.21545248737066	0.980915923094993	0.488166559060397	0.0809404756994811	0.0477442128342887	22063
cg06333233	2	101966951	R	CREG2	3UTR	NA	NA	0.711568914275287	0.802465577632888	-0.0908966633576014	-0.171169502971356	0.00065600005188331	0.879507261422314	0.466492708761998	0.119514155301682	0.889379376434429	0.551095705975647	0.0601239430165209	0.0474031605538689	22065
cg01993847	17	72244690	F	TTYH2;TTYH2;TTYH2	1stExon;5UTR;Body	NA	NA	0.815113427766716	0.918899938482569	-0.103786510715854	-0.170930737950244	7.14071435891543e-05	0.940138555230894	0.502101047332346	0.173472938220587	0.965670467609624	0.459629725978437	0.0697180565744698	0.0318383848585315	22123
cg11942548	13	22248814	R	FGF9	Body	chr13:22247803-22249755	Island	0.0475686875026611	0.0181423748605456	0.0294263126421155	1.03254024197649	0.000207515789405186	0.208890778416321	0.0104755452534718	0.0623811582239628	0.220894587947886	0.00940579846741284	0.0219905640796733	0.0373892452461692	22142
cg07546255	12	131200134	F	NA	NA	chr12:131199824-131200157	Island	0.0521873072564068	0.0227684076228133	0.0294188996335935	0.924314582079462	0.000113616194289667	0.184819088148086	0.0137094102875422	0.0567671327080707	0.229126888076978	0.0105875754084122	0.0255441274986321	0.035081962665067	22146
cg22583333	2	198670143	R	PLCL1	Body	chr2:198669079-198670154	Island	0.0536821334370098	0.0242762176217511	0.0294059158152587	0.893680751977416	3.76754051772037e-05	0.194543715450365	0.0167115696537861	0.0584773266859651	0.150420164539841	0.0117569234739141	0.0156378815504445	0.0305954302812116	22169
cg03913859	2	177399921	F	NA	NA	NA	NA	0.850480504504526	0.958599562597624	-0.108119058093098	-0.17075784526037	0.000450264132088523	0.98213513239379	0.384460797359207	0.218081361052509	0.98628238763303	0.55300765484578	0.0704400380096356	0.0432433938035089	22178
cg09935271	19	19643534	R	YJEFN3	Body	chr19:19643124-19643327	S_Shore	0.606897854300617	0.538039246617842	0.0688586076827751	0.17075241598494	0.000654668816622337	0.829341294038657	0.290499614076603	0.146747872236154	0.854633862549138	0.320581781707429	0.0856078964911455	0.0473595081157707	22179
cg05688084	1	19578805	R	MRTO4;KIAA0090	Body;TSS1500	chr1:19577884-19578708	S_Shore	0.0460314609728993	0.0166430290350248	0.0293884319378745	1.07247899897009	0.000358152321834969	0.202792900916491	0.0107562510595866	0.0629351476937917	0.153703381831476	0.00680051394518263	0.0182152982832908	0.0410684481786743	22199
cg09535750	10	122702484	R	NA	NA	NA	NA	0.0540663550728744	0.0246945351213247	0.0293718199515497	0.884858477708795	0.000509360078282793	0.207881751563276	0.0132558730183756	0.0610130511627703	0.205472195349724	0.0139995241905833	0.0207920864874945	0.0446601458322233	22221
cg07887985	15	40398402	F	BMF;BMF;BMF;BMF	TSS200;5UTR;TSS200;5UTR	chr15:40401053-40401298	N_Shelf	0.832709769191764	0.938460106145867	-0.105750336954103	-0.170551242832666	0.000476974874958245	0.967450050865927	0.405346032533979	0.213388097247079	0.974586787525971	0.427714156923811	0.0704190652648007	0.0438997148024744	22234
cg15488009	19	681445	F	FSTL3	Body	chr19:681345-681576	Island	0.171448431195614	0.20080436791994	-0.029355936724326	-0.216345176971874	0.00024882194668566	0.261150817553126	0.0712141658806183	0.0594324618395135	0.366001889384693	0.0915425070876717	0.0585018275366532	0.0383575471713803	22235
cg02792022	3	195622553	F	TNK2;TNK2	TSS200;5UTR	chr3:195622187-195623033	Island	0.0774940180097328	0.0481399910301891	0.0293540269795437	0.589653533961	0.000792106129083212	0.209596757683692	0.0317598314101244	0.0541817432582565	0.11558439642177	0.0196602157068316	0.0173315672290809	0.0499668729404425	22236
cg06470943	1	40839093	F	SMAP2	TSS1500	chr1:40839215-40840022	N_Shore	0.437262197038006	0.387395204822784	0.0498669922152216	0.170546361361791	0.000285060581449078	0.630644685556239	0.332110547298975	0.0882424773059746	0.533008560743102	0.304407036234043	0.0452883518795481	0.0391419428821999	22238
cg02389555	6	28890725	R	TRIM27	Body	chr6:28890951-28892013	N_Shore	0.050158940923378	0.0208098892456273	0.0293490516777507	0.965385672875225	0.000550323560248257	0.245839352273852	0.0143594681224915	0.0683639137789996	0.221282848138821	0.00941197287394837	0.0219461183583725	0.0455538425140527	22243
cg06875740	19	51307921	F	C19orf48;C19orf48;C19orf48;C19orf48	1stExon;5UTR;1stExon;5UTR	chr19:51307439-51308380	Island	0.0868404290612215	0.11617176698319	-0.029331337921969	-0.381707743121426	0.000259630288801823	0.153021221589096	0.0170366091939504	0.0530568939284241	0.211952651383428	0.0303191579918511	0.0390865154165167	0.0385237023994848	22265
cg25855565	3	73436384	F	PDZRN3	Body	chr3:73432739-73434073	S_Shelf	0.828218351965407	0.933253852596116	-0.105035500630709	-0.170319979343696	0.000208793759952303	0.96562146447722	0.437972137048965	0.204345569119967	0.969536292003293	0.474335420380147	0.0776361742226273	0.0373892452461692	22290
cg09391093	10	38265555	F	ZNF25	TSS200	chr10:38265075-38265723	Island	0.0439413917725109	0.014639412934917	0.0293019788375939	1.13042486343481	0.000169112397815409	0.212513138089554	0.0109558094264687	0.0630850152376025	0.199338731209955	0.0085900339482992	0.0199213643218146	0.0362243341435253	22298
cg12025181	14	61679927	R	NA	NA	NA	NA	0.842921448177133	0.949665415880332	-0.106743967703199	-0.170118623481065	0.000607668887021122	0.97535710970286	0.400452946294823	0.217066278779766	0.982155074695446	0.420220467178253	0.0605216574543127	0.0467823712928475	22340
cg11836369	1	160254759	F	PEX19;PEX19	5UTR;Body	NA	NA	0.0647071351812712	0.0354497268075062	0.0292574083737649	0.716974416930991	0.000615788310588494	0.216587910607435	0.0280391963664583	0.0646609411123134	0.250354616861156	0.0242859773751133	0.023859692260528	0.0468612442052775	22344
cg03274669	13	74805233	R	NA	NA	NA	NA	0.757519484331925	0.853557591187499	-0.0960381068555742	-0.170089019824565	7.34180595904996e-05	0.896199247800506	0.466463511835143	0.138797342366276	0.945357856106314	0.504851248171592	0.0678763491652499	0.0318383848585315	22349
cg25554283	17	63558259	R	AXIN2	TSS1500	chr17:63555902-63557362	S_Shore	0.0554884947170849	0.0262383496388532	0.0292501450782317	0.853724216535075	0.000351967814588483	0.191502965476022	0.017954884623008	0.058466899646347	0.174870806096075	0.0150757906784106	0.0173941939490127	0.0410006198180555	22356
cg03104467	1	181700689	R	CACNA1E	Body	NA	NA	0.852721435021277	0.960557508986649	-0.107836073965372	-0.169918898923536	0.000230888738633435	0.979816641303894	0.423492701161559	0.22016366424644	0.983710044958651	0.464206189620403	0.0615611860753438	0.0380633479702722	22394
cg15069926	1	160001653	F	PIGM;PIGM	1stExon;5UTR	chr1:160001295-160001989	Island	0.0449482681701691	0.0157381016157616	0.0292101665544076	1.09416836425293	0.000666402323119078	0.190183291487721	0.00957813056853728	0.0625708807649187	0.174732843482628	0.0058596436651276	0.017539733329258	0.0477214988584777	22410
cg27388345	9	131709804	F	NUP188;DOLK;DOLK	TSS200;5UTR;1stExon	chr9:131709353-131710564	Island	0.0495823790986659	0.0203895417594397	0.0291928373392262	0.971310810143248	7.09882398770751e-05	0.171006584357591	0.0133457632050081	0.0563554991550131	0.218949456891582	0.00935242633172367	0.0214868191170962	0.0318383848585315	22435
cg13883366	10	29747149	R	SVIL;SVIL	3UTR;3UTR	NA	NA	0.843135655789247	0.949655448758766	-0.106519792969519	-0.16974135825442	0.000369040857750615	0.973782652329956	0.481045606890759	0.212218943180375	0.979445041603226	0.482671821955707	0.0765359668331998	0.041351580325528	22451
cg13594432	14	23451963	R	JUB	TSS200	chr14:23449886-23452174	Island	0.0507556979847495	0.0216032097701691	0.0291524882145805	0.94294862577685	0.000233497486916209	0.181169911660783	0.0130481535693296	0.0595050494896635	0.208352950535266	0.00713160211662871	0.0227032410320929	0.0380633479702722	22480
cg26433561	1	110426090	R	NA	NA	NA	NA	0.545414491005529	0.483816988030805	0.0615975029747247	0.16958835002256	0.000712168489027911	0.690356026669972	0.383493474118209	0.076734167753852	0.731489257338028	0.30483642644061	0.0560900949173735	0.0484257778425226	22492
cg16186938	6	28555324	R	SCAND3	TSS1500	chr6:28554863-28555124	S_Shore	0.0488850248218465	0.0197899567523492	0.0290950680694973	0.983074756648831	0.000231261684836654	0.207782199148983	0.0102194739449675	0.0617537467274271	0.171377911008738	0.00679930943070323	0.0274113397357199	0.0380633479702722	22536
cg00662647	1	234350051	R	SLC35F3	Body	chr1:234349884-234350471	Island	0.0595313644359504	0.0304390640574557	0.0290923003784947	0.78191429311914	0.000381454665229902	0.223220991448991	0.0251197791579286	0.0618577860533025	0.249180567306219	0.0176132418493171	0.0242483110389396	0.041760354581207	22538
cg10038259	5	177631514	R	HNRNPAB;HNRNPAB;HNRNPAB;HNRNPAB	1stExon;5UTR;1stExon;5UTR	chr5:177631219-177632508	Island	0.0462302582075795	0.017155795209854	0.0290744629977255	1.05008656102857	0.000791167990221319	0.252988035877084	0.0107522920886767	0.0694275377226336	0.187956666924493	0.00805709200285059	0.0188545141601983	0.0499320123978899	22557
cg24770256	17	80486771	R	FOXK2	Body	NA	NA	0.821970342815528	0.925572445576206	-0.103602102760678	-0.169317270506911	0.000344091741450077	0.961789398618051	0.398358368887748	0.217279923074515	0.978079292845099	0.373475374917865	0.0698227023779015	0.0407635555926704	22557
cg06425430	11	118888778	F	RPS25;TRAPPC4	Body;TSS1500	chr11:118888878-118890115	N_Shore	0.0571443784662126	0.0280812026055722	0.0290631758606404	0.81818757812476	0.000205335325378574	0.238463647611265	0.0209690993544114	0.0637696668516839	0.238889639046224	0.014113108266251	0.0228103846045566	0.0373892452461692	22578
cg08968978	12	130524707	F	LOC100190940	Body	chr12:130526915-130527117	N_Shelf	0.820763024243335	0.924172325822679	-0.103409301579344	-0.169251701107638	0.000149207009110928	0.956391950389586	0.44022089083209	0.197111615366437	0.967990190498071	0.509984961411267	0.0762998871172206	0.0357703252661694	22584
cg01996304	16	31085596	R	ZNF668;ZNF646	TSS200;TSS200	chr16:31084343-31086048	Island	0.0510488056489396	0.0219986818450794	0.0290501238038601	0.931950594884538	0.000171512016121346	0.208745515504432	0.0151009079675046	0.0600622866002868	0.120206020396308	0.0120356970700307	0.0125706775505753	0.0362562745138513	22593
cg17629148	17	47113596	R	IGF2BP1;IGF2BP1	Body;Body	chr17:47113256-47113490	S_Shore	0.817468681980133	0.920427900831051	-0.102959218850919	-0.169189649837856	0.000592839252730569	0.955982934520746	0.423932651506438	0.21285060880985	0.978211449838271	0.383958673262073	0.082170932557157	0.0465208580435383	22596
cg22962425	14	58891595	F	TIMM9	5UTR	chr14:58893618-58893953	N_Shelf	0.818486093573342	0.921543733364824	-0.103057639791482	-0.169146019728587	0.000638431693251855	0.959740871394217	0.417667726382363	0.21484755680252	0.962521978442416	0.426318511332608	0.0844615460961983	0.047078715706039	22606
cg00904258	7	968194	F	ADAP1	Body	chr7:965987-966266	S_Shore	0.632598290196765	0.561512529629687	0.0710857605670775	0.169132014241643	0.000277137787745167	0.795497954838461	0.435407623297329	0.0899002106575661	0.721835025231281	0.380605953152337	0.0629103817332145	0.0389004737146453	22611
cg07175191	17	26988607	R	SUPT6H;SDF2	TSS1500;Body	chr17:26988721-26989391	N_Shore	0.0640901516519212	0.0350752379996666	0.0290149136522546	0.716946677513852	0.000475767925811242	0.184140950164466	0.0240525426935693	0.0599859765250689	0.213783534268964	0.021197828275545	0.0204234477953884	0.0438906889918586	22641
cg00321149	16	19730298	R	C16orf88;IQCK	TSS1500;Body	chr16:19729194-19729896	S_Shore	0.0611102248970053	0.0320956491601395	0.0290145757368658	0.756385889281793	2.67552325591909e-05	0.169205128739746	0.019904238051552	0.0515495740202558	0.123816049031602	0.0187501456789061	0.0135195310530535	0.0295684271350928	22642
cg22347355	4	291309	F	ZNF732	TSS1500	NA	NA	0.84911780882041	0.955884123487536	-0.106766314667125	-0.168994141889477	0.000540689327697872	0.984886406276063	0.468865766106426	0.213379207751013	0.984812362959441	0.431329776931648	0.083748352491868	0.0453655063580694	22650
cg09840840	17	64961117	F	CACNG4	1stExon	chr17:64961007-64962321	Island	0.0520116059384121	0.0230061892762815	0.0290054166621306	0.909801669921205	0.000457335877603602	0.184981473312038	0.01324116500496	0.0583992415080112	0.242875791724024	0.0106971547686025	0.0269421744054055	0.0435276456769134	22655
cg22115706	7	130125719	R	MEST	TSS1500	chr7:130126017-130126801	N_Shore	0.846176243110758	0.952552001848586	-0.106375758737828	-0.168956679689563	0.000396419124969722	0.979988501775686	0.455435665705755	0.209781210786808	0.984182927419784	0.501363656855766	0.0778664955945181	0.0420726935844864	22659
cg25626611	12	115102065	F	NA	NA	chr12:115102687-115103982	N_Shore	0.653446685400011	0.735823372996676	-0.0823766875966642	-0.168853474512577	0.000552875267820367	0.767713962572118	0.398629419728282	0.127454167254197	0.858036453314376	0.467181826637161	0.0619931497315202	0.045595250894285	22682
cg22878414	14	78870133	F	NRXN3;NRXN3	5UTR;1stExon	NA	NA	0.0734619944369753	0.102428641029672	-0.0289666465926972	-0.42981830553285	5.02586087969546e-05	0.10796254911857	0.041255423875794	0.0260216829993351	0.248872694538399	0.0484723961993677	0.0320251717539176	0.0309903606372629	22697
cg07988989	2	120981274	R	TMEM185B	TSS1500	chr2:120980332-120981451	Island	0.0469506756380199	0.0180505082331085	0.0289001674049114	1.02168604700105	4.75297002105678e-05	0.190524488462928	0.012561863843016	0.0590498512329959	0.188786993960487	0.0109295055256308	0.0188666644257966	0.0309903606372629	22760
cg07991055	11	115027871	F	NA	NA	chr11:115024607-115024944	S_Shelf	0.840643434160283	0.946060442425111	-0.105417008264828	-0.168547307325101	9.7903053383509e-05	0.968976246149481	0.446104058918139	0.196820471555164	0.982079548643412	0.522240755857236	0.0701989814373136	0.0338452661154658	22774
cg19935945	11	44338782	F	NA	NA	chr11:44337697-44338783	Island	0.04789050001221	0.0190140260139321	0.0288764739982779	0.996576118308955	0.000183176751197317	0.158578494329528	0.0107527907871494	0.0557073502218173	0.174403358832825	0.00918887872512573	0.0243309374727559	0.0366872204448507	22797
cg18437209	11	35105199	F	NA	NA	NA	NA	0.0497271881369769	0.0208647132894209	0.028862474847556	0.95242941369909	0.000407666510854086	0.219779559814484	0.0123094451950156	0.0650366745583826	0.246156112538827	0.00934402338071557	0.024551337519054	0.0423961467468819	22820
cg14595269	7	151216272	F	RHEB	Body	chr7:151216068-151217901	Island	0.108852087267752	0.137700572049607	-0.028848484781855	-0.313508173762968	0.000478974934184247	0.246263330485245	0.0327812420499362	0.0580067374946348	0.258125452398965	0.0363514585017665	0.0436433132672834	0.0439234868723421	22840
cg17522466	8	23386187	F	SLC25A37	TSS200	chr8:23386220-23387386	N_Shore	0.0499957845639887	0.0211625216319646	0.0288332629320241	0.945049158162835	0.000138660473075679	0.176628765886341	0.0148893955887827	0.0587818664909488	0.208497051425428	0.0100673810455289	0.0204886557901542	0.0357703252661694	22861
cg00138804	7	57706707	F	NA	NA	NA	NA	0.621162925973679	0.551778510177298	0.069384415796381	0.168011027214025	4.61409056497612e-05	0.846594915259234	0.412637754530511	0.128432786904228	0.82188537794607	0.306881694548973	0.0720445478778816	0.0309903606372629	22911
cg21245277	2	185463218	F	ZNF804A;ZNF804A	1stExon;5UTR	chr2:185463208-185463589	Island	0.0522363578067073	0.0234671171655465	0.0287692406411607	0.895013349843113	0.00065338865091996	0.171313211012632	0.0110000901655112	0.060393788804729	0.240817387132758	0.0115408600117186	0.0323593037196433	0.0473595081157707	22942
cg22385297	1	32224784	F	BAI2	5UTR	chr1:32226146-32226535	N_Shore	0.833290920050645	0.937358244881739	-0.104067324831094	-0.167879665452528	7.51756431687124e-05	0.963117969672848	0.46058701434073	0.205022098491648	0.97129733173565	0.384245527749737	0.0867587295772021	0.0318383848585315	22944
cg18137099	1	8016824	R	NA	NA	chr1:8013993-8014651	S_Shelf	0.849281060014296	0.955197200011807	-0.105916139997511	-0.167693634438866	0.000466281662413543	0.982262630758395	0.408468653168431	0.215042925298611	0.986334949687216	0.401144127513592	0.0822751277183799	0.0436587327756967	23006
cg08183300	15	72770749	F	ARIH1	Body	chr15:72766260-72767693	S_Shelf	0.823550775384746	0.926248097563578	-0.102697322178832	-0.167620799015938	0.000599829612340809	0.967033322914356	0.4396812529012	0.198891886256012	0.979429028541869	0.479498398099651	0.0679823705087856	0.0466260652604583	23029
cg03575765	14	103551944	F	NA	NA	chr14:103550445-103550919	S_Shore	0.620525432530966	0.551366556092672	0.0691588764382941	0.167611446907699	0.000406719476543576	0.855272157948815	0.283323062381261	0.146581966815118	0.786828548374618	0.291160911360668	0.0993139386115423	0.0423559959210926	23031
cg14285788	2	128458556	R	SFT2D3	TSS200	chr2:128458844-128459937	N_Shore	0.773087877669419	0.869511939472217	-0.0964240618027988	-0.167528947570074	0.000381255903286945	0.917385666135915	0.352770148062823	0.20030456094232	0.943365851895874	0.498579264112438	0.057122697411813	0.041760354581207	23051
cg08874598	8	102217901	F	ZNF706;ZNF706;ZNF706;ZNF706;ZNF706	TSS200;5UTR;5UTR;1stExon;1stExon	chr8:102217317-102218461	Island	0.121767061711761	0.150445598162505	-0.0286785364507437	-0.284094429987643	0.000332305160437248	0.212869531655402	0.032557958445635	0.0614330844040476	0.239061021470726	0.0336090233285508	0.040568000238196	0.0402903418383881	23059
cg02157052	13	101326091	F	TMTC4;TMTC4	5UTR;5UTR	chr13:101326329-101327723	N_Shore	0.0890541736052797	0.0603858373245088	0.028668336280771	0.492932597332347	0.000140728634305824	0.211625223869642	0.0293985086583615	0.0483053264715933	0.132351772569611	0.0313816122022529	0.0167721968543037	0.0357703252661694	23076
cg22938275	17	39968122	F	FKBP10;SC65	TSS1500;1stExon	chr17:39967407-39968604	Island	0.0493955135214646	0.0207460725332351	0.0286494409882295	0.949951826167108	0.000279939204966708	0.177017344067593	0.00970012398201288	0.0578187972698502	0.167199861881954	0.00819825430215439	0.01947443519694	0.0390238098123695	23098
cg00866667	19	40031046	R	EID2	TSS1500	chr19:40030126-40030410	S_Shore	0.0508756504993596	0.0222356726516399	0.0286399778477197	0.917207195429232	0.000710343838808002	0.234555050505234	0.0150124311458295	0.0659911813979997	0.181744633148174	0.0117676415521453	0.0181127981107653	0.0484160919660131	23108
cg25135143	10	115934548	R	MIR2110;C10orf118	TSS1500;TSS200	chr10:115933379-115934262	S_Shore	0.0411437535922719	0.0125161840237295	0.0286275695685424	1.18359570370127	0.000326597381024343	0.190101051108702	0.00876217646201896	0.0621524568610969	0.15495640917331	0.00711837004237154	0.0152646917767794	0.0400859213919197	23113
cg02059315	16	3989432	F	NA	NA	chr16:3989006-3989348	S_Shore	0.502572102455748	0.446451561940262	0.0561205405154853	0.167293188447955	0.000460725432958781	0.700669438083755	0.372956622223051	0.118420416094495	0.840625105889242	0.35007525996912	0.0669007736235231	0.0435583518357339	23114
cg02369820	4	6200609	F	JAKMIP1;JAKMIP1	5UTR;5UTR	chr4:6200912-6202724	N_Shore	0.0818566527646002	0.0532305080672686	0.0286261446973316	0.538763401195229	0.00062928384293743	0.216426478375372	0.0306196875312892	0.0561942879485722	0.30746635487696	0.0250988667250422	0.0302871430748506	0.0470340741885794	23116
cg22199115	12	90102575	R	LOC338758	TSS200	chr12:90101436-90104065	Island	0.113934549531289	0.142553857293121	-0.0286193077618317	-0.299740231526514	0.000462981524201364	0.266652765043697	0.0128528537104062	0.0738610332208409	0.229157351503583	0.0143975874138557	0.0419403158528466	0.0435820660854579	23130
cg01888251	6	33209204	F	NA	NA	NA	NA	0.851368556414736	0.957213438474011	-0.105844882059275	-0.16720362945964	0.000354401574774522	0.98162941451358	0.44219767018615	0.213466958278326	0.98111282971592	0.4544834090436	0.0681729302871323	0.0410006198180555	23137
cg19138250	10	69524126	R	NA	NA	chr10:69523843-69524258	Island	0.0500351321264504	0.0214367585373206	0.0285983735891297	0.933354534448917	0.000264014711820046	0.217158425499094	0.01442926888246	0.0614286050751921	0.236123596500069	0.0106502666816163	0.0231031533121531	0.0385645726359778	23151
cg12884779	5	172198737	F	DUSP1	TSS1500	chr5:172197482-172199606	Island	0.0826024058331537	0.0540082249199715	0.0285941809131822	0.532792375291675	0.000232589775236798	0.187707095089495	0.0362269711856665	0.0540659702370628	0.176657531313459	0.0267106397581877	0.0193743157619276	0.0380633479702722	23157
cg09385936	14	100791876	R	C14orf68	Body	chr14:100795072-100795376	N_Shelf	0.711813465607289	0.632919496235596	0.078893969371693	0.166987956859036	1.82527754948039e-05	0.870364921782492	0.591564175710284	0.0861258343484036	0.922165019193384	0.496435946096991	0.0571233064594364	0.0291091908974001	23195
cg26718354	11	2907071	F	CDKN1C;CDKN1C;CDKN1C	TSS200;TSS200;TSS200	chr11:2907308-2907675	N_Shore	0.0538462497708518	0.0252952095684486	0.0285510402024031	0.855129493320743	0.000567344488255165	0.214827803593019	0.0177789708763608	0.060845387815286	0.237398516877355	0.0167461904361424	0.0245500847882753	0.0459001987023765	23226
cg19501902	3	111268051	F	CD96;CD96	Body;Body	NA	NA	0.714999009410946	0.80377583207955	-0.0887768226686043	-0.166652411242017	0.000101410099438214	0.832468531492958	0.328202526706693	0.130415034554338	0.939872813183314	0.568423238934755	0.0599998560803431	0.0341341503265817	23266
cg22541143	4	84377292	F	HELQ;MRPS18C	TSS1500;1stExon	chr4:84376666-84377237	S_Shore	0.0979293468272494	0.126435578004974	-0.0285062311777242	-0.338132703679527	0.000141595310889534	0.186634735719804	0.0148819284093459	0.0596471013889548	0.226974189497906	0.0166272461611017	0.0422255430794566	0.0357703252661694	23280
cg00423826	8	143534636	R	NA	NA	chr8:143535484-143535892	N_Shore	0.051629366730742	0.0231657904263075	0.0284635763044345	0.893922057419047	0.000536222231449885	0.177603015866467	0.0129740169051213	0.0582735263905066	0.200031352337013	0.0120881828309938	0.0250625469709417	0.0452603800941819	23335
cg16782339	2	109847146	F	SH3RF3	Body	NA	NA	0.857940533856349	0.964031095709944	-0.106090561853594	-0.166371629599069	0.000474158919745311	0.987941510183427	0.427819458625436	0.210986036333155	0.988936107091718	0.478694666841313	0.0823914441248619	0.0438906889918586	23338
cg02298193	5	158635162	F	RNF145	TSS1500	chr5:158636218-158636949	N_Shore	0.0787936268718801	0.0503351040687051	0.028458522803175	0.557458498608512	0.000590357796350881	0.185634976934071	0.0358945370602785	0.0511165881753704	0.246214212803639	0.0229596242756342	0.0293741639609796	0.0464708123559483	23339
cg14560775	19	14952078	F	OR7A10	1stExon	NA	NA	0.84836748407524	0.953224267265889	-0.10485678319065	-0.166276313284987	0.000532540250927773	0.976331501201283	0.466125104865439	0.207797580854982	0.97963099451171	0.435992569118153	0.0790586971628534	0.0451549974890762	23365
cg04354689	16	2660830	R	LOC652276	Body	chr16:2660772-2660978	Island	0.796192856751823	0.708483084111272	0.087709772640551	0.166170809863462	5.72078447027279e-06	0.91979574135547	0.663699068416036	0.0777966613782931	0.939030791523913	0.52435942397987	0.0664875067992772	0.0287966615070562	23385
cg08980198	7	150676529	R	NA	NA	chr7:150676178-150676585	Island	0.0872215738712687	0.115639942634141	-0.0284183687628719	-0.369946794889304	0.000383614643529056	0.155199530580301	0.0309903285858041	0.0413001608939198	0.197906161550687	0.028837112541131	0.0367828416670453	0.0417849082659111	23385
cg24929613	19	37064166	F	ZNF529;ZNF529;ZNF529;ZNF529	1stExon;5UTR;5UTR;5UTR	chr19:37063892-37064749	Island	0.0581300578477891	0.0297184018997874	0.0284116559480018	0.778483855630226	0.000194293417723502	0.211901833931501	0.0214940696539842	0.0594946056201733	0.265119295504346	0.0174369234713681	0.0260231224667371	0.0367508914965702	23392
cg01519765	3	185828120	R	ETV5	TSS1500	chr3:185825462-185827003	S_Shore	0.102044304489226	0.130455572085527	-0.028411267596301	-0.326044544823384	0.000626576607063625	0.189199968301904	0.0175066581921456	0.0576055035262536	0.206656428214162	0.0198757465014966	0.0356556418989349	0.0470340741885794	23395
cg01105229	7	116964841	R	WNT2;WNT2	TSS1500;TSS1500	chr7:116962841-116964803	S_Shore	0.140265653555004	0.168669566316344	-0.02840391276134	-0.249778625847809	0.000426872875163998	0.204548516316763	0.0206867402496381	0.0716517229465661	0.223474374123635	0.0232760129924111	0.0332863562992761	0.0427077240826199	23405
cg08243778	1	212458726	F	PPP2R5A	TSS200	chr1:212457967-212459694	Island	0.0542015702114445	0.0258170443491395	0.028384525862305	0.84196229262905	0.000129014875878227	0.170885641062075	0.0162068846098163	0.0542841832196647	0.179701866208761	0.0150969128297046	0.0233015414896508	0.0355503241052772	23433
cg19755928	3	128723491	F	CCDC48	Body	chr3:128722283-128723036	S_Shore	0.84230563071556	0.946209302939124	-0.103903672223564	-0.165955578327493	0.000747044673925434	0.977691059158469	0.453800625041898	0.210333079982146	0.975523760640882	0.474562964828498	0.0782041398543295	0.0489342052401897	23456
cg10363569	7	151572762	R	PRKAG2	Body	chr7:151572761-151575106	Island	0.0875236372971554	0.0591598897090953	0.0283637475880601	0.495816366255732	0.00039148742898774	0.183015417972945	0.0471221543737996	0.0492849663830764	0.183947172866537	0.035979892439283	0.0199348719059044	0.0420181812446668	23462
cg04940515	1	76251865	R	SNORD45C;RABGGTB	TSS1500;TSS200	NA	NA	0.0412807957284936	0.0129443018320427	0.0283364938964509	1.16028274063773	8.83953241095661e-05	0.18166322284106	0.00705890613773259	0.0592857501915931	0.0902279294095933	0.00727539562020499	0.00857718922111113	0.0330425857476045	23494
cg14162940	20	30605868	F	C20orf160	Body	chr20:30605744-30605970	Island	0.0383278395301599	0.0666254389483743	-0.0282975994182144	-0.664968931988805	0.000354292766494514	0.197633572297038	0.01005589087266	0.0463343533850953	0.171047770420466	0.00952785383342761	0.0445932200475217	0.0410006198180555	23547
cg26985878	17	79799549	F	NA	NA	chr17:79799286-79799624	Island	0.70539770590553	0.627799739117527	0.0775979667880033	0.1656419845152	4.38134640738652e-05	0.800348643567274	0.590454326825908	0.0553165372767319	0.849664189364147	0.502951198013268	0.0587877655265063	0.0309903606372629	23548
cg03129643	1	37940147	F	ZC3H12A;ZC3H12A	1stExon;5UTR	chr1:37939723-37940650	Island	0.0527655117011931	0.0244717111439829	0.0282938005572102	0.864559132398303	0.000426120414041542	0.195385766655688	0.0171866464083252	0.0587171172561201	0.191677521600489	0.0151254240117676	0.0195937468210745	0.0427034868740479	23552
cg25527123	19	56919833	F	ZNF583;ZNF583;ZNF583	Body;Body;Body	chr19:56915356-56915856	S_Shelf	0.824665894357783	0.926131264941839	-0.101465370584056	-0.165512018116241	0.000478917219865403	0.960929770039952	0.442059878885165	0.198932662121409	0.971086367996196	0.495043480165806	0.0633952928799004	0.0439234868723421	23583
cg09565014	7	73270255	R	NA	NA	chr7:73269934-73270232	S_Shore	0.0815983889014392	0.109846965377528	-0.0282485764760889	-0.387799250743114	0.000636093663012584	0.162908885584641	0.0312399064215979	0.0410047690008442	0.185266497888286	0.026783983734033	0.0349986490163635	0.047078715706039	23606
cg13474527	11	94706675	F	KDM4D;CWC15;CWC15	TSS200;1stExon;5UTR	chr11:94706291-94707060	Island	0.0542258998663335	0.0259845284509877	0.0282413714153459	0.835778445716373	0.000647872309157379	0.213393467654954	0.0191947844938783	0.0615291821359351	0.222600624478977	0.0142096907603055	0.0215460743244289	0.0472472566955206	23615
cg05168378	7	100425517	F	EPHB4	TSS1500	chr7:100424424-100425626	Island	0.221645540495043	0.249882773476478	-0.0282372329814355	-0.165942098148034	0.000611568505427801	0.273556237939798	0.131575245707572	0.0494828228182763	0.303809150922593	0.102549428816489	0.0322277869356518	0.0468246515538037	23624
cg00952977	16	2977200	F	FLYWCH1;FLYWCH1	5UTR;5UTR	NA	NA	0.0465787570821547	0.0183747821847614	0.0282039748973933	0.995651166277406	0.000224221936133375	0.191061712299749	0.0117280224003991	0.0576049519420762	0.188758874616434	0.00972290958272874	0.0230962464887201	0.0379121438245305	23667
cg20074007	10	99161109	F	RRP12;RRP12;RRP12;RRP12	5UTR;1stExon;1stExon;5UTR	chr10:99160814-99161116	Island	0.0451598816276957	0.0169579360792961	0.0282019455483995	1.03290931396732	0.000226334433562554	0.180243924795229	0.00730442721233265	0.0589066731847695	0.176497237464751	0.00479672970448477	0.0182180837663809	0.0379496641472995	23673
cg15650745	4	24274965	R	NA	NA	NA	NA	0.795879430962959	0.893526751537086	-0.0976473205741279	-0.165003306145372	0.000693851687339033	0.935060553760108	0.373748527524752	0.20237838044852	0.952143520543883	0.445379060374217	0.063216463906348	0.0481812875847107	23730
cg27375297	6	30615859	R	C6orf136;C6orf136;C6orf136	Body;Body;Body	chr6:30614721-30615643	S_Shore	0.0539956895201279	0.0258439333217728	0.0281517561983551	0.836245774799185	0.000693910438094675	0.220450145187405	0.018391373156767	0.0656490199378215	0.171216962326152	0.0132967560945343	0.0159371246740052	0.0481812875847107	23734
cg26308512	17	168857	F	RPH3AL	Body	chr17:170979-171340	N_Shelf	0.845989587849985	0.94966370274093	-0.103674114890945	-0.164935679332627	0.000372188427347936	0.978180667738365	0.407527989101941	0.210808713104278	0.983135686730158	0.492944906077373	0.0823214339501342	0.0415021050682937	23745
cg26320006	5	14259124	F	TRIO	Body	NA	NA	0.492177081578891	0.437934684448315	0.0542423971305765	0.164907807029179	0.000706500615380788	0.582975664126718	0.40198157212373	0.0502401549721153	0.680636564633759	0.285586705742605	0.0564006844677292	0.0483338051489716	23754
cg00221327	6	33291381	F	DAXX;DAXX;DAXX;DAXX	TSS1500;TSS1500;TSS1500;TSS1500	chr6:33290370-33291087	S_Shore	0.0452304691913542	0.0171042782044513	0.0281261909869028	1.02694379537046	4.46859719517446e-05	0.134828243687713	0.0100162481901765	0.0524963938571059	0.161541721055551	0.00750326555999874	0.0231294158412092	0.0309903606372629	23764
cg04174226	2	162164773	F	PSMD14	TSS200	chr2:162164675-162165248	Island	0.113347272237384	0.14147186139394	-0.0281245891565553	-0.296324000675497	5.1517195637738e-05	0.163353143787999	0.0220996836965136	0.054593970245976	0.179155604520509	0.0278911540854623	0.024680464414507	0.0309903606372629	23767
cg09474476	1	111769367	R	CHI3L2;CHI3L2	TSS1500;TSS1500	NA	NA	0.799291319008656	0.897232156678393	-0.0979408376697369	-0.164812656997408	0.00073506801221622	0.942424591669402	0.452450762097475	0.178502527521097	0.953857890167105	0.483272599293019	0.0662605308617487	0.0487699530203633	23782
cg20916068	15	75614965	R	NA	NA	NA	NA	0.709348217892645	0.631727443557437	0.077620774335208	0.164729629573549	0.000158267979929986	0.971065051396481	0.448189632713791	0.167425648035804	0.968461566826639	0.418140010290422	0.0888354709002592	0.0360737581911463	23806
cg17643757	12	6993812	F	NA	NA	NA	NA	0.653587536218952	0.581989373469644	0.0715981627493075	0.164715510313234	0.00012373196467748	0.887285538223015	0.505844455661256	0.140032304228815	0.911195242185644	0.423322241542874	0.0616881895059388	0.0352211664006242	23807
cg09051157	16	89100786	F	NA	NA	NA	NA	0.844867129004403	0.948206050857471	-0.103338921853068	-0.164635722772068	0.000130509225850298	0.974576673191958	0.462160557664575	0.200610207217385	0.980977346496186	0.514158825936061	0.0730087057829056	0.0356945547040534	23830
cg15400532	6	27101279	R	HIST1H2AG;HIST1H2AG;HIST1H2BJ	3UTR;1stExon;TSS1500	chr6:27100174-27101124	S_Shore	0.0436481107658605	0.0155904116102813	0.0280576991555792	1.06792401427639	4.64376414141947e-05	0.206185202686608	0.00849350259387591	0.0573900587106925	0.158194373476424	0.00704991569370233	0.0178407618191986	0.0309903606372629	23849
cg16284168	7	99698217	F	MCM7;AP4M1;MCM7;MCM7	Body;TSS1500;1stExon;5UTR	chr7:99698173-99699646	Island	0.0554007171664905	0.0273516788669303	0.0280490382995602	0.808133365914049	7.46124039260589e-05	0.196219566360784	0.0207152450906956	0.0577669323208127	0.2125067355456	0.0168216911802228	0.0202281630276804	0.0318383848585315	23862
cg18540325	9	33795118	R	PRSS3;PRSS3	TSS1500;Body	NA	NA	0.535552856193866	0.476766876683575	0.0587859795102905	0.164487980176672	0.000367087586109219	0.720715167000288	0.38829947422295	0.115496773469745	0.780054808155155	0.316750381946543	0.0781011649888031	0.0413512261699242	23876
cg12567615	8	11609706	R	GATA4	Body	chr8:11607316-11607769	S_Shore	0.845648937718912	0.948913340913348	-0.103264403194436	-0.164381443728474	0.000140857660200714	0.972437830549608	0.479816985363205	0.198415833466257	0.977738905288022	0.465175690121069	0.0718416724681866	0.0357703252661694	23896
cg03858673	6	28584155	F	NA	NA	chr6:28583934-28584289	Island	0.110848528281189	0.138857476148937	-0.0280089478677481	-0.300731776876431	0.000292646285938765	0.158165820568716	0.0459544189370658	0.0372754430216224	0.219987732971073	0.055379713381656	0.0276392121186218	0.0392997814924922	23912
cg06546066	2	241856000	F	NA	NA	chr2:241855997-241856201	Island	0.0614571887478899	0.0334783477215775	0.0279788410263124	0.716782041229596	0.00041852664663473	0.180903697537697	0.0177228001417968	0.0543952527815496	0.215943027167034	0.0165767710109569	0.0219525014595082	0.0426426694937246	23946
cg13411962	8	28243934	F	ZNF395;ZNF395	5UTR;1stExon	chr8:28243684-28244283	Island	0.106512777307435	0.1344662298253	-0.027953452517865	-0.310244114365833	0.000576404732286617	0.162723644022034	0.0348258630173816	0.0451226608626756	0.196550865081408	0.0302538889652565	0.0332605542524117	0.0461265859546227	23978
cg21186506	18	43193278	F	SLC14A2	TSS1500	NA	NA	0.848567209897162	0.951952618214893	-0.103385408317732	-0.164034759661639	0.000714119344687493	0.978781494686682	0.445618151911375	0.209797912269924	0.985635174097232	0.456563963926193	0.0849079556064358	0.0484325852746254	23989
cg05063944	11	107730037	R	SLC35F2	TSS200	chr11:107728949-107729586	S_Shore	0.0614722987987532	0.0335398702195916	0.0279324285791617	0.715047083876428	0.000209203675935679	0.218405995617636	0.0255009544664776	0.056662141108736	0.226793421189804	0.0204078627656405	0.021774209931622	0.0373892452461692	24008
cg00641391	3	197225202	F	NA	NA	chr3:197225631-197226150	N_Shore	0.841719998554513	0.944224744271764	-0.102504745717252	-0.16394987279359	0.000232153165465954	0.974618372293843	0.411533213383527	0.208850547507562	0.977521633486458	0.318060759218538	0.0751054293960891	0.0380633479702722	24012
cg12696037	10	112837537	R	ADRA2A;ADRA2A	5UTR;1stExon	chr10:112835990-112839303	Island	0.0631859645917694	0.0352591342872923	0.0279268303044772	0.693358009720047	7.58639830057078e-05	0.208027679601172	0.0291519364730528	0.054885830138633	0.216876333958497	0.0207492359999123	0.0218074476411013	0.0318383848585315	24014
cg04518912	9	2015064	F	SMARCA2;SMARCA2	TSS1500;TSS1500	chr9:2014831-2018105	Island	0.0453207570159876	0.0174386060409792	0.0278821509750083	1.01161370826652	0.000559170855755027	0.157549668971497	0.0095251511688143	0.0553726921950426	0.165860702036831	0.00770533686410275	0.0182290968937535	0.0457198881006433	24075
cg09767587	1	1976124	F	NA	NA	chr1:1976123-1976628	Island	0.099791536145832	0.127648015237148	-0.0278564790913163	-0.326216966749476	0.000391408487183694	0.171891663077669	0.0263657923687748	0.0472252655318991	0.182799683865756	0.0279613400257484	0.0277432544901416	0.0420181812446668	24112
cg01691987	17	7789028	R	CHD3	Body	chr17:7788261-7789091	Island	0.0833872897948725	0.0555522591889968	0.0278350306058757	0.510580707232201	0.000284451373588531	0.2053317343091	0.0424308911165464	0.0486578872153127	0.190951137693665	0.0323609801924971	0.0227844507315137	0.0391299209178585	24143
cg06343987	4	99849709	F	EIF4E;EIF4E;EIF4E	Body;Body;Body	chr4:99849305-99850552	Island	0.0501506697351001	0.0223236262238546	0.0278270435112455	0.895991745062205	0.00053190596450714	0.17006675209006	0.0132501001055421	0.0577514761824535	0.223380188184263	0.012291361006777	0.0220407600503624	0.045128514144996	24159
cg07381371	5	49960410	F	NA	NA	chr5:49962267-49963777	N_Shore	0.849132829090117	0.952144508033642	-0.103011678943525	-0.163372392684142	0.000709849026752914	0.979234301687611	0.457685409156368	0.209858104429252	0.983706057390524	0.460404849290311	0.0844670683738776	0.0484160919660131	24160
cg13797824	7	94286362	R	SGCE;PEG10;SGCE;PEG10;SGCE	TSS1500;5UTR;TSS1500;5UTR;TSS1500	chr7:94284858-94286527	Island	0.691962019115565	0.616828176599821	0.0751338425157431	0.163322941139868	8.69838034582944e-05	0.980013864783253	0.548213217353037	0.150585632818989	0.949780203058266	0.520642957720593	0.0642658848434083	0.0330111765937329	24175
cg13483263	17	7493150	F	SOX15;SOX15	1stExon;5UTR	chr17:7492314-7492945	S_Shore	0.655506285241738	0.584275280787691	0.0712310044540466	0.163320918957489	4.815284586205e-05	0.906981608099428	0.474700059815199	0.130518762843888	0.899898561080718	0.410119336395038	0.0637344456400879	0.0309903606372629	24176
cg07733257	5	1882520	R	IRX4	Body	chr5:1881924-1887743	Island	0.111321000938738	0.139084263798108	-0.02776326285937	-0.297298679893785	0.000299769979228434	0.171014437468015	0.0324901698957229	0.0447778805747659	0.207639254421002	0.0409572854267834	0.0317448671842896	0.0395399098187974	24224
cg10196103	6	31549143	R	LTB;LTB	Body;3UTR	chr6:31548436-31549277	Island	0.0659200392137037	0.0381644848078838	0.0277555544058199	0.656511003471505	0.000268222082597256	0.226481148635777	0.0264497438144755	0.0571325963292798	0.219913774309457	0.0210667450705811	0.0241574220212005	0.0387593769110196	24236
cg01090026	6	39692382	F	KIF6	Body	chr6:39692743-39692966	N_Shore	0.851434183725873	0.954502508939267	-0.103068325213393	-0.163044416896607	0.000653193636308048	0.980375284436408	0.481893707802026	0.207761270135216	0.985570440101086	0.467192852113484	0.0842994328266666	0.0473579928667742	24262
cg03592197	19	38865287	R	PSMD8	1stExon	chr19:38865263-38865733	Island	0.0742004246662848	0.101921770339682	-0.0277213456733974	-0.410591273164936	8.40585306454871e-05	0.115912310370135	0.0160775301075446	0.0402307452597255	0.168464201613957	0.0155998763047688	0.0289563225691287	0.032783414186984	24286
cg15142819	6	158424174	R	SYNJ2	Body	NA	NA	0.758809790644726	0.850702329702859	-0.0918925390581327	-0.162887665170156	0.000675602259296626	0.889926102106648	0.429996884914102	0.142404239457757	0.943114934319678	0.503266138179916	0.0648148107276361	0.0478786264956026	24306
cg10493270	11	120251845	F	ARHGEF12	Body	NA	NA	0.769492598820869	0.686315878076648	0.0831767207442212	0.162793403265498	0.000520422703783261	0.956116562434297	0.603105566681651	0.125576364353427	0.955493690722358	0.379291667051114	0.109291590359199	0.0448950242632088	24332
cg10601287	11	119293861	F	THY1;THY1	1stExon;5UTR	chr11:119293320-119293943	Island	0.101978394947088	0.129656140115076	-0.0276777451679878	-0.318658598166431	0.000652987080599202	0.166280661453764	0.0319852161446795	0.0434057297925036	0.198029455207574	0.0306664025263103	0.0327549730899529	0.0473518022390277	24343
cg16951854	3	49449507	F	RHOA;RHOA;TCTA	1stExon;5UTR;TSS200	chr3:49448861-49449965	Island	0.0539087687293929	0.0262355648041513	0.0276732039252416	0.818607510786919	0.000345518259955555	0.187404035306606	0.0201972673930106	0.0566821172789417	0.199746659584379	0.0162899395754737	0.023633217530421	0.0407635555926704	24354
cg18459339	14	79782326	R	NRXN3;NRXN3;NRXN3	Body;Body;Body	NA	NA	0.827868026685914	0.92780360299234	-0.0999355763064259	-0.16256280014675	0.000201703347173838	0.946083212491123	0.403899396088474	0.211454535569021	0.964917078237579	0.444281778442998	0.0603454977293434	0.0371029896291058	24420
cg07690127	7	2077293	R	MAD1L1;MAD1L1;MAD1L1	Body;Body;Body	NA	NA	0.702846079860108	0.626978182669288	0.0758678971908208	0.162346639548756	2.38302097470575e-05	0.925969480692655	0.584694663581668	0.129384232076185	0.906183995327035	0.470123552247085	0.0660502565292279	0.0291091908974001	24485
cg06069310	3	38179874	F	ACAA1;ACAA1;ACAA1;MYD88	TSS1500;TSS1500;TSS1500;TSS200	chr3:38179857-38180689	Island	0.060569290769148	0.0330156392691349	0.0275536515000131	0.714179232506316	0.000253227989864855	0.232013156868952	0.0267450735838726	0.0586084468825459	0.208434514998793	0.0204045971510909	0.0192543254062444	0.0384203199428053	24501
cg05459233	3	88050165	R	NA	NA	NA	NA	0.654952505582456	0.584208117952193	0.0707443876302626	0.162282984280932	0.000536072822679178	0.830867958230791	0.516659483610762	0.091431154061818	0.796865403585479	0.336049459913485	0.080093428562256	0.0452603800941819	24504
cg15107117	7	105817781	R	NA	NA	NA	NA	0.816150769151525	0.914504684432238	-0.0983539152807126	-0.162275538089588	0.000321861204082517	0.953011822113087	0.418539257934197	0.196584327578917	0.964542679280403	0.460930113031534	0.0713740968677924	0.0400053062298735	24505
cg07140366	3	9381805	F	NA	NA	NA	NA	0.824628620134329	0.923890300374569	-0.0992616802402402	-0.162118700698204	0.000439517265892737	0.958714972829062	0.425754172309218	0.195727483144113	0.968910008296338	0.408973432621165	0.0705139725565405	0.042932708937394	24564
cg20388580	17	80345221	R	NA	NA	chr17:80346597-80347050	N_Shore	0.101958534237126	0.129444783724995	-0.0274862494878688	-0.316729463459101	1.81926065365794e-05	0.171456643729689	0.0244061433459586	0.0494613947921706	0.203618493198982	0.0303236274141636	0.0367252063584705	0.0291091908974001	24572
cg16478236	5	71402893	R	MAP1B	TSS1500	chr5:71402877-71404868	Island	0.0611587445677061	0.0336728580001445	0.0274858865675617	0.70430411202852	0.000380880635979643	0.179674378806969	0.0217487783201931	0.0572235694983308	0.181463739165779	0.0174043963780416	0.0233434209061179	0.041760354581207	24573
cg26243551	6	99873348	F	SFRS18;SFRS18	TSS200;TSS200	chr6:99872726-99873206	S_Shore	0.053919318709335	0.0265032235736317	0.0274160951357033	0.808228158245382	0.000546900628011174	0.207169070701447	0.0147397810323198	0.0590198248053638	0.155934375734171	0.0110638542536149	0.0153183365228135	0.0454746209941872	24674
cg01550445	11	72929983	R	P2RY2;P2RY2;P2RY2	5UTR;5UTR;5UTR	chr11:72928982-72929885	S_Shore	0.580486696858572	0.517863235842718	0.062623461015854	0.16174036740499	0.000391174050302741	0.700701107285038	0.487821261215679	0.0595501700267854	0.647291952303788	0.366789614152972	0.0560465884967325	0.0420181812446668	24702
cg14692768	2	219925688	F	IHH	TSS1500	chr2:219924819-219926130	Island	0.0529129763059301	0.0255249448922129	0.0273880314137172	0.824525203718699	0.000259912595636714	0.176557378537142	0.018383401646616	0.0544463603330488	0.151279406280489	0.014091527647278	0.0152992510421886	0.0385237023994848	24718
cg05492735	7	104445402	R	LHFPL3	Body	NA	NA	0.7738965049434	0.866802559576667	-0.0929060546332672	-0.161588816805884	0.00069735776320899	0.911880390893298	0.421216234015612	0.185408299883169	0.926392755814645	0.513980920662964	0.0746133776540041	0.0482162682609964	24740
cg07623702	17	15902660	R	ZSWIM7;ZSWIM7;TTC19	Body;Body;TSS200	chr17:15902500-15903688	Island	0.0435047300106366	0.0161435800590279	0.0273611499516087	1.03320972162683	5.00052425900649e-05	0.1949373514949	0.0106789297672518	0.0556176372171165	0.189292466217874	0.00717843903518025	0.018620164882438	0.0309903606372629	24751
cg03413465	4	172734776	R	GALNTL6;GALNTL6	1stExon;5UTR	chr4:172733734-172735118	Island	0.039871467522408	0.0125499935718253	0.0273214739505828	1.14508763428377	9.23559435247953e-05	0.185770955815572	0.00749646348780406	0.0582111318943251	0.213275498028928	0.0057998530314909	0.0217441060224904	0.0331674178633344	24807
cg18217874	7	133531244	R	EXOC4	Body	NA	NA	0.762447200330161	0.853820176051586	-0.0913729757214252	-0.161294690880841	0.000216341144595988	0.88289714639444	0.491206432877217	0.130331071891816	0.92959115083379	0.455990435736933	0.0626131346241393	0.0377257058782831	24819
cg03806501	7	81130829	R	NA	NA	NA	NA	0.673029079299807	0.60079006067409	0.0722390186257171	0.161270415670475	0.000320060032584858	0.754821198238915	0.505764826465963	0.0691442430515119	0.774204113438855	0.367870638465326	0.0747573768303767	0.0400007126677472	24829
cg04351062	12	24717058	F	NA	NA	chr12:24714956-24716243	S_Shore	0.050355339579126	0.0230571594714828	0.0272981801076433	0.868518648110259	0.000719144397844121	0.190193335905324	0.0133616407126585	0.0592239309359213	0.208758467737767	0.0117483226749517	0.0203912595635819	0.048537527081228	24839
cg04638679	13	50202713	F	ARL11;ARL11	5UTR;1stExon	NA	NA	0.0498292759695256	0.0225760488978369	0.0272532270716887	0.877039972102227	0.000242537800317481	0.201947562447186	0.0155160499751582	0.053884482779979	0.156226655933003	0.0118748457358912	0.0154376102546544	0.0383242377675609	24890
cg22501454	18	22931003	F	ZNF521	5UTR	chr18:22930018-22930904	S_Shore	0.123287016051241	0.150522087566413	-0.0272350715151723	-0.26823557402889	0.000582042567308525	0.206001854122397	0.0381532613008879	0.0544852273537245	0.246202218917721	0.0516459529345912	0.0395235965570381	0.0463378196023165	24914
cg18424841	20	61315444	F	NA	NA	chr20:61315175-61315497	Island	0.85082916896198	0.759938525927329	0.0908906430346517	0.160983702503927	0.000602318569481811	0.941320084076512	0.60221761425741	0.0936470086472263	0.955455775618937	0.480000437756664	0.0854612890583735	0.0466724176457537	24918
cg22411068	5	10442103	R	ROPN1L;ROPN1L	1stExon;5UTR	chr5:10441605-10442512	Island	0.0445730250219587	0.0173586162646154	0.0272144087573433	0.99619275165046	0.000583712097877415	0.193323080762008	0.00874733502827348	0.0577652151973462	0.167443129007583	0.00627812245087077	0.0265079857349165	0.0463912565833347	24948
cg10553415	20	44937629	F	NA	NA	chr20:44935932-44937310	S_Shore	0.0834419251702499	0.110653599229105	-0.0272116740588554	-0.368729050099268	7.47813577119505e-06	0.130086069954985	0.041677104373289	0.0265049824776138	0.21386914109208	0.037966928737112	0.0305758175612902	0.0287966615070562	24956
cg16424138	5	14581771	F	FAM105A	TSS200	chr5:14581497-14582569	Island	0.128404365165375	0.155593076063426	-0.0271887108980515	-0.258752905584254	0.000250619635647456	0.187735093809654	0.0695869173584588	0.0385007197984406	0.201297284991654	0.0544083945694315	0.0238154598188012	0.0383901782777855	24983
cg10115827	1	95538375	F	ALG14	1stExon	chr1:95538251-95538551	Island	0.043610270626971	0.0164231763925741	0.0271870942343969	1.02070551111077	0.000130788867713157	0.191753903009635	0.010973337064779	0.0581142270763321	0.164911612443083	0.00955403380301069	0.0161072704302907	0.0356945547040534	24985
cg27560687	7	62555691	F	NA	NA	NA	NA	0.829800056920385	0.928765415559665	-0.0989653586392792	-0.160718807502635	0.000364995225884585	0.956052293019726	0.46348614213993	0.19239698331034	0.968393292232699	0.44004785076075	0.0790812030674587	0.0413107653974033	24997
cg07327864	17	17875952	F	TOM1L2;LRRC48;LRRC48;TOM1L2;LRRC48;LRRC48	TSS200;TSS200;TSS200;TSS200;TSS200;TSS200	chr17:17875167-17875933	S_Shore	0.0480685964615787	0.0208918573380556	0.027176739123523	0.910531550030685	0.000756234596897979	0.167611337901469	0.0137940967699287	0.0560440114208529	0.246253731160111	0.0109419102580704	0.0248467249381976	0.0490663538797892	25000
cg03102516	2	97171383	R	NEURL3	Body	chr2:97173851-97174485	N_Shelf	0.824263073020276	0.922553995062609	-0.0982909220423328	-0.160684871297371	0.000386708478382567	0.954493093322017	0.449700619777182	0.19609460264112	0.965416054137416	0.460202592984351	0.0727491368299665	0.0418732740763891	25009
cg06466031	19	37329448	F	ZNF790	TSS200	chr19:37328896-37329518	Island	0.0441163814053223	0.0169611609718968	0.0271552204334255	1.00518275238778	0.000307902010605455	0.19900346138218	0.00837686620987649	0.0572715571901513	0.194010315612048	0.00876128286771098	0.0192193723425024	0.0397129675360473	25030
cg20824189	7	1704082	R	NA	NA	chr7:1703861-1710517	Island	0.114200638209879	0.0870468461323359	0.027153792077543	0.355919353396466	0.000632226312586126	0.266403180458649	0.047063627424	0.0532772647561128	0.207198445753999	0.0538186503139187	0.0255104553102095	0.04706697918008	25032
cg24469095	13	53029211	R	CKAP2;CKAP2	TSS1500;TSS1500	chr13:53029194-53030128	Island	0.0629292275857347	0.0357801034966706	0.0271491240890641	0.671776389725662	0.00015964663754964	0.199686801866017	0.0298268817033424	0.0531941359285912	0.145548219512048	0.0224602212472654	0.0135699491500881	0.0361351478118795	25037
cg22707705	2	219646114	R	CYP27A1	TSS1500	chr2:219646432-219647181	N_Shore	0.809016042477873	0.905427409185441	-0.0964113667075682	-0.16055377797176	0.000166820026179074	0.918278022187164	0.42509770638258	0.168036163941731	0.965904536816672	0.408397199815592	0.0650643879174175	0.0361661344792128	25053
cg04962428	17	1957748	R	HIC1	TSS1500	chr17:1952919-1962328	Island	0.105093199078682	0.132205063270085	-0.0271118641914029	-0.305170247291126	0.000311952232140543	0.195330743148862	0.019490976909075	0.0591929203956576	0.236747997044128	0.0224139288253746	0.0406362692738652	0.0398499654407975	25098
cg26297547	17	58227714	R	CA4	Body	chr17:58227241-58227720	Island	0.0481583052973027	0.0210824808580619	0.0270758244392408	0.903883572985431	0.000763737661964146	0.222459215462734	0.0135774521392875	0.0613674075808178	0.160696686593799	0.0133368633483132	0.0167592451834941	0.0492587472695136	25138
cg01310019	6	27840166	F	HIST1H3I	TSS200	chr6:27841001-27841244	N_Shore	0.0439442538490292	0.0168865466599876	0.0270577071890416	1.00458482613571	0.000209153955248384	0.201214104918044	0.0121933040899868	0.0586368995862973	0.2096347785686	0.00878919033438269	0.0206233594940962	0.0373892452461692	25159
cg09568924	4	17277892	F	NA	NA	NA	NA	0.84455437717819	0.944911777879077	-0.100357400700887	-0.160195155314129	0.000687128856086725	0.976130829293634	0.48267790291468	0.203482698824086	0.976760566850024	0.476727188591736	0.0819653488854354	0.0480591268924599	25164
cg06920390	16	70323471	F	AARS	TSS200	chr16:70323127-70323489	Island	0.04606416798501	0.0190243763615637	0.0270397916234463	0.949813934153892	3.60999213280084e-05	0.198933070186038	0.0147475194301013	0.056953405697771	0.146929948333885	0.011094665172488	0.0143394873027476	0.0305954302812116	25190
cg04043623	20	32891984	R	AHCY;AHCY	5UTR;TSS1500	chr20:32890559-32891378	S_Shore	0.843040272948644	0.94317051955975	-0.100130246611106	-0.160120477025958	0.000116773333142931	0.962731989297586	0.45970233945802	0.197384598532574	0.980112066380012	0.460950896153689	0.058116403241285	0.0351838863060344	25194
cg05754641	8	70421379	F	SULF1;SULF1;SULF1;SULF1	5UTR;5UTR;5UTR;5UTR	NA	NA	0.818264878531487	0.915455451160751	-0.0971905726292643	-0.1600713300763	0.000699210807630088	0.960718766989888	0.415590340529453	0.201154721909168	0.967096754980977	0.380950233527325	0.0711103069027172	0.0482682351463364	25207
cg14991984	1	99470129	F	LPPR5;LPPR5	1stExon;1stExon	chr1:99469932-99470968	Island	0.0517582109333655	0.024764205242545	0.0269940056908205	0.829028352023821	0.000126137977171346	0.160425077601559	0.0155602630051994	0.0516494822289004	0.175714211764484	0.0150007610011115	0.0213872261648601	0.0354881797587177	25260
cg14484649	11	82444456	F	FAM181B	1stExon	chr11:82443435-82444976	Island	0.0736486238024174	0.100630195730981	-0.0269815719285631	-0.403331502575672	0.000201777899452652	0.136706939155208	0.0297452552242912	0.0297330329010604	0.161532377442105	0.0328577683483315	0.0224957842176495	0.0371029896291058	25283
cg03384175	7	94286343	R	SGCE;PEG10;SGCE;PEG10;SGCE	TSS1500;5UTR;TSS1500;5UTR;TSS1500	chr7:94284858-94286527	Island	0.699849209244674	0.625431777916744	0.0744174313279304	0.159775349587307	0.000127397949171179	0.975472786271804	0.566347689562954	0.15269829836526	0.973562924248259	0.528119530894373	0.0632712801615161	0.0355369566086145	25291
cg11915641	2	103236553	F	SLC9A2	1stExon	chr2:103235376-103236554	Island	0.0561635819324954	0.0831374655399633	-0.0269738836074678	-0.4933242834628	0.000478139217439574	0.0793189711708078	0.036121546280806	0.0132704278326413	0.168360604437084	0.029525659940269	0.0289302486439149	0.0439234868723421	25299
cg06766659	10	135150505	R	CALY	TSS200	chr10:135148196-135150565	Island	0.137556820292494	0.164529818790874	-0.0269729984983797	-0.242202939220745	0.000356122459714417	0.209495718025908	0.0394098552825999	0.0510858480045258	0.261086553926495	0.0746540338337548	0.0329640149686692	0.0410125141573994	25302
cg00721315	12	113900719	R	LHX5	3UTR	chr12:113900750-113906442	N_Shore	0.109117842060288	0.1360801408039	-0.0269622987436113	-0.294370537626745	0.000613794263562727	0.233659084464903	0.0204346203502364	0.0663754278369237	0.225724310095336	0.0245788910772848	0.0425447947379528	0.046836623274743	25316
cg03184037	8	30891338	R	WRN;PURG;PURG;WRN	1stExon;TSS1500;TSS200;5UTR	NA	NA	0.0538756595389256	0.0269269130673302	0.0269487464715954	0.790593618044221	0.00048628098388906	0.180113106852306	0.0199802722578198	0.0535755713531389	0.225382777220928	0.0156475160784135	0.022338679462319	0.0440807902693236	25332
cg14508021	15	85987419	F	AKAP13;AKAP13	5UTR;5UTR	NA	NA	0.825963510626862	0.923746631424881	-0.0977831207980195	-0.159591162467777	0.000425736546169469	0.960329013551238	0.404695595989975	0.202736777459557	0.972140698614782	0.487098088040709	0.0704939271157545	0.0427034868740479	25343
cg24174307	17	73043075	F	ATP5H;KCTD2;ATP5H	TSS200;TSS1500;TSS200	chr17:73042577-73043316	Island	0.0929298428074638	0.0660034894686578	0.026926353338806	0.437523766337326	0.000607909505286667	0.184342523142482	0.0372116843504342	0.0385135259146622	0.126170394742237	0.0343261564204482	0.0186954279176077	0.0467823712928475	25370
cg12377424	6	10412286	R	TFAP2A;TFAP2A;TFAP2A;TFAP2A	Body;5UTR;1stExon;Body	chr6:10411394-10413857	Island	0.0442047282051007	0.0172942257732535	0.0269105024318472	0.989822927160588	0.000494833282037053	0.180106973519832	0.0109983783552951	0.0587824150714387	0.211684448606837	0.0108985313963671	0.0206938046019703	0.0442426723738096	25396
cg22635676	2	241975971	F	SNED1	Body	chr2:241975533-241976318	Island	0.0644952601912467	0.0375936822557715	0.0269015779354752	0.646378558008681	0.000440264829530792	0.189170972272858	0.0271626818582344	0.0538307462689268	0.234016096523073	0.0225694763939651	0.025659727111712	0.0429553986131385	25408
cg02812809	19	39361447	R	RINL	Body	chr19:39359916-39361160	S_Shore	0.732380787548243	0.654760892553084	0.0776198949951583	0.159323862903928	0.000118999363319498	0.892060650041408	0.457140176372348	0.114047525701716	0.904098078011542	0.440070352429263	0.0683675004436135	0.0351969130971402	25424
cg13325346	17	37353483	F	CACNB1;CACNB1;CACNB1	Body;Body;Body	chr17:37353205-37353877	Island	0.0513733359570864	0.0245053431911229	0.0268679927659636	0.830792221380776	0.000135773137449997	0.156510329423625	0.0185639627012625	0.050163370076959	0.210706829262441	0.0135719322757187	0.0206488890951495	0.0357703252661694	25454
cg16459103	11	75141846	F	KLHL35	TSS200	chr11:75140737-75141849	Island	0.132440183791426	0.159307664825153	-0.0268674810337273	-0.249291085460175	0.000228731640012017	0.198712613837594	0.047856744012871	0.0525464626613345	0.211794401143992	0.0492648723508013	0.0247724403884192	0.0380633479702722	25455
cg14275273	6	45984655	R	CLIC5;CLIC5	Body;TSS1500	chr6:45982877-45983742	S_Shore	0.846769717160187	0.946676176597583	-0.0999064594373962	-0.159123183982216	0.000707083459766253	0.974859674764404	0.428530618025795	0.207855286437857	0.976785769109393	0.442916957300857	0.0725152566940629	0.0483338051489716	25496
cg09367967	19	13050586	F	CALR	Body	chr19:13049038-13049809	S_Shore	0.700962291983421	0.626735344520469	0.0742269474629526	0.159079195263003	8.57686250524277e-05	0.858223433049509	0.564342251310194	0.0888594551979226	0.84621575157152	0.536994388617335	0.0518984106212104	0.0330111765937329	25515
cg08642014	19	40324762	F	DYRK1B;DYRK1B;DYRK1B;DYRK1B;DYRK1B;DYRK1B	1stExon;1stExon;5UTR;1stExon;5UTR;5UTR	chr19:40323907-40325005	Island	0.0596549874584154	0.0328255247287166	0.0268294627296988	0.701755733490125	0.000422184692895244	0.190331932282044	0.0236997199539911	0.0555814805510713	0.26063753400513	0.0218335044279364	0.0255710488357634	0.0426426694937246	25517
cg00502533	1	113498761	F	SLC16A1;SLC16A1;SLC16A1	1stExon;5UTR;TSS200	chr1:113498366-113499312	Island	0.0478756121662074	0.0210720815467422	0.0268035306194652	0.89733665609635	0.00011461535071912	0.155372915878278	0.0163773447204849	0.0518562607100869	0.18373110374984	0.00876902195856047	0.0211479278718257	0.035081962665067	25544
cg04504006	6	75914030	R	COL12A1;COL12A1	5UTR;5UTR	chr6:75914705-75916387	N_Shore	0.152219744252351	0.179006965453936	-0.0267872212015846	-0.220489977926405	7.46970653299695e-05	0.227118153787107	0.0704692605321528	0.0468337363927115	0.253866625939071	0.0474089138290218	0.0337506901094822	0.0318383848585315	25560
cg12171183	18	44526700	R	KATNAL2	TSS200	chr18:44526866-44527137	N_Shore	0.0418712777738764	0.0151188934804421	0.0267523842934344	1.04616299578642	0.000512901505276201	0.184663990237546	0.0112652891037317	0.0591615146182839	0.18109592308013	0.00773750541158032	0.0176563518276839	0.0447799911846226	25607
cg17978844	19	40854664	R	PLD3;PLD3;PLD3;C19orf47	5UTR;5UTR;1stExon;TSS1500	chr19:40854180-40854733	Island	0.0417727041484646	0.0150518029216168	0.0267209012268478	1.0472772391472	0.000426721247746617	0.202791361326455	0.00855357840331058	0.0594448112162932	0.240015028956582	0.00531245074450678	0.026109680219321	0.0427034868740479	25647
cg26550214	5	34609493	F	NA	NA	NA	NA	0.781351679015827	0.873327640378473	-0.091975961362646	-0.158629680726948	0.000145571920701198	0.921570961992586	0.428845105163431	0.183686597899126	0.944612631966275	0.417408983235941	0.0757215316209128	0.0357703252661694	25657
cg03501777	10	45869613	R	ALOX5	TSS200	chr10:45868718-45870156	Island	0.0930025513541504	0.119708416994566	-0.0267058656404153	-0.332592028363686	0.000702686508201532	0.145501069722462	0.0307546422840924	0.0397771886112827	0.194699121772421	0.0321859114354627	0.0341674459599153	0.0483252176326034	25663
cg18247436	11	120856646	F	GRIK4	Body	chr11:120856725-120857174	N_Shore	0.198797633007513	0.225474458855155	-0.026676825847642	-0.173465226731309	0.000596155834469496	0.252639841712305	0.123914073402996	0.0451284856661263	0.299807371883846	0.127107295397574	0.025896726279373	0.0465466553390639	25700
cg16538728	16	57334448	F	NA	NA	NA	NA	0.0653691984947673	0.0920216002208104	-0.0266524017260431	-0.436827679175016	0.000256172910484224	0.15476449100728	0.0249963302895303	0.0372462964587959	0.315657600130907	0.0244476321659168	0.049966903621964	0.0384932339015664	25723
cg09571097	17	899782	F	TIMM22	TSS1500	chr17:899842-900763	N_Shore	0.0506443102541446	0.023996737216006	0.0266475730381386	0.834976003153185	0.000211215440622004	0.170634988061248	0.0168329368217499	0.0540914453584547	0.20612338203008	0.0149734160874198	0.023739355310376	0.0374380226307427	25729
cg27512018	19	11039304	F	YIPF2;YIPF2;C19orf52	1stExon;5UTR;TSS200	chr19:11038956-11040285	Island	0.187028654381421	0.213658940101141	-0.0266302857197194	-0.182894967168006	0.000782248187631527	0.259315803306852	0.0864050978558993	0.0605547664102528	0.264783835620231	0.0725178564405998	0.0335464043164588	0.0497416207977198	25750
cg19827167	1	94312206	F	MIR760	TSS200	chr1:94311844-94313086	Island	0.0507219526140315	0.0241357495125128	0.0265862031015187	0.83093475450436	0.000405324893367065	0.172540649847753	0.0174230010481918	0.0533599621697926	0.202138017325993	0.0160089529236031	0.022898248283492	0.0423504173416432	25821
cg19390148	19	17420389	R	DDA1;DDA1	5UTR;1stExon	chr19:17420717-17420939	N_Shore	0.0425820135639718	0.016014565036996	0.0265674485269757	1.01524980357367	0.000228190175369382	0.19269542178313	0.00892948342550284	0.060402715722008	0.169215465371851	0.00668500432535765	0.0169353280505592	0.0380596474870143	25847
cg11154384	15	67814409	R	C15orf61	Body	chr15:67813370-67814181	S_Shore	0.0574335073173878	0.0308943363613329	0.0265391709560548	0.721564584596409	0.000485402947006753	0.185607258722976	0.0251210423330517	0.0573139403022687	0.233892103121559	0.0170678184860963	0.0230577530770131	0.0440404188115014	25888
cg08840551	5	56718349	F	NA	NA	NA	NA	0.610736200696704	0.546362065593915	0.0643741351027891	0.157956228831548	0.000259625176408831	0.864312804868111	0.349695412803534	0.14778825440054	0.856606936221224	0.378799519180987	0.0707508343092914	0.0385237023994848	25891
cg06264183	20	35202306	R	TGIF2	5UTR	chr20:35201323-35203490	Island	0.0684169028088155	0.0418836107482713	0.0265332920605442	0.595885776714981	0.000444336477361271	0.224347197249348	0.0348379276544334	0.0525097395876307	0.231920709291023	0.0224310000037214	0.0257372315015863	0.0430821651793015	25899
cg06871560	15	52944233	F	KIAA1370	Body	NA	NA	0.564365103585169	0.504825768302723	0.0595393352824461	0.157883832898792	0.000553508356835022	0.732055186213887	0.480063578332752	0.0839115852788274	0.739223341453028	0.347509429871857	0.0750205899858104	0.045595250894285	25911
cg23409613	14	53196849	R	STYX;STYX	TSS200;TSS200	chr14:53196608-53197450	Island	0.134656754059074	0.161130429044179	-0.0264736749851057	-0.242462626507481	8.09875927799382e-05	0.187341703418092	0.0427775458764175	0.0454549234826092	0.236771470349274	0.0471378387623813	0.0330895521342167	0.0325235874785364	25978
cg27177954	22	41601126	F	L3MBTL2	TSS200	chr22:41601069-41601476	Island	0.0469008742467752	0.0204537178451156	0.0264471564016596	0.901832453109071	0.000517724298393113	0.203908053353492	0.0135761268459806	0.0589415244415258	0.272339613667017	0.0125276534787272	0.0286192205736219	0.0448537442493586	26014
cg05112967	7	63353492	F	NA	NA	NA	NA	0.714178444903244	0.639356035637334	0.0748224092659101	0.157335524882043	7.59596382278826e-05	0.955099823728442	0.477804647637182	0.149067129212192	0.930485879721253	0.439580330954324	0.0930918506599768	0.0318383848585315	26072
cg17589437	7	87563717	R	ADAM22;ADAM22;ADAM22;ADAM22;ADAM22;ADAM22;ADAM22;ADAM22;ADAM22;ADAM22	1stExon;5UTR;1stExon;1stExon;1stExon;5UTR;1stExon;5UTR;5UTR;5UTR	chr7:87563342-87564571	Island	0.0801652687316277	0.106566897527295	-0.0264016287956673	-0.370514426816436	0.000192268183718643	0.138781844970109	0.0222251579870573	0.0404874897841136	0.178298037205207	0.0204012538100163	0.0307391918245698	0.0366872204448507	26090
cg01201348	7	35073884	R	DPY19L1	Body	chr7:35076136-35077808	N_Shelf	0.846470024731594	0.945062556080508	-0.0985925313489138	-0.157192477129352	0.000323220185831263	0.973962851817947	0.470101185086729	0.19820437810816	0.981435733773801	0.431830475955583	0.0671242139115293	0.0400243363173141	26115
cg13268919	11	842945	R	TSPAN4;TSPAN4;TSPAN4;TSPAN4;TSPAN4;TSPAN4;POLR2L;TSPAN4;TSPAN4;TSPAN4	TSS1500;1stExon;5UTR;1stExon;5UTR;5UTR;TSS1500;TSS1500;5UTR;5UTR	chr11:842293-843396	Island	0.0508525609901773	0.024496419255899	0.0263561417342783	0.818871363020878	8.05831155465697e-05	0.162045143301342	0.0165400070000287	0.0490461080059312	0.161167503913348	0.0146586309804254	0.0183904337831407	0.0325235874785364	26162
cg26015681	13	22329773	R	NA	NA	NA	NA	0.65471551631585	0.586188187782162	0.0685273285336879	0.156969239181008	0.000216034660522383	0.909233070742299	0.428085034725144	0.157620279496302	0.891256909486283	0.410008110078495	0.0893884519140476	0.037715126449968	26172
cg04165964	10	95479029	R	NA	NA	NA	NA	0.838109179428159	0.935568213024025	-0.0974590335958657	-0.156931538696485	0.000161789472537076	0.965962045494243	0.509274880912066	0.18277751405043	0.98468781267496	0.452727214123536	0.0836902559115389	0.0361351478118795	26185
cg08726598	12	110488701	F	C12orf76	Body	chr12:110486083-110486574	S_Shelf	0.667172933827258	0.597385815910639	0.0697871179166188	0.156911092683445	0.000263524241655749	0.956306485380256	0.53477427371235	0.166700391019812	0.918343333350854	0.501595114401958	0.0768912162594053	0.0385645726359778	26192
cg19290808	6	7265371	F	NA	NA	chr6:7269173-7269386	N_Shelf	0.852585075766591	0.951653827668048	-0.0990687519014571	-0.156850896670558	0.000317840187232614	0.97146330236548	0.439464260162502	0.205970030844597	0.983861928716297	0.516882377953587	0.0598106076699014	0.0400007126677472	26213
cg04311510	1	154472292	F	SHE	Body	chr1:154474107-154475699	N_Shore	0.85195792017637	0.950850511628881	-0.0988925914525112	-0.156694554819432	0.000450539998167618	0.970330049905651	0.383003641712916	0.200086347565351	0.979279247709359	0.564772360230223	0.0568003820480243	0.0432592565759039	26260
cg09105523	6	10887672	R	SYCP2L	Body	chr6:10887184-10887622	S_Shore	0.0487247189642852	0.022434127044807	0.0262905919194783	0.856455294409216	3.37428444355101e-05	0.17092730762681	0.0160209829269038	0.0504777240849041	0.191098587695769	0.00854882204419341	0.0185732225578589	0.0305954302812116	26261
cg07352798	5	141488591	F	NDFIP1	1stExon	chr5:141488316-141488919	Island	0.111533493067378	0.137809277238328	-0.0262757841709504	-0.282382866151383	0.000292037700594696	0.159941179788043	0.0345274299213175	0.0501895817716035	0.200570777934048	0.0321879439239358	0.0300716645963435	0.0392997814924922	26288
cg24931993	11	116483513	R	NA	NA	NA	NA	0.843278559898902	0.94109187352709	-0.0978133136281877	-0.156567910943002	0.000436764785086614	0.973904228203558	0.483769815424981	0.194241600260441	0.978347582110766	0.46207361656188	0.0749033329423507	0.0429113962022143	26306
cg24097238	13	97975043	F	MBNL2;MBNL2	Body;Body	NA	NA	0.774886070979019	0.864575821955195	-0.0896897509761758	-0.156100208157307	0.000433222167620882	0.921574579411106	0.421652999697021	0.186120850697549	0.944934134529675	0.42259855504369	0.0836366323707701	0.0428170698648237	26466
cg18758298	6	167040735	F	RPS6KA2;RPS6KA2	TSS200;Body	chr6:167039962-167041679	Island	0.0459517116801674	0.0197931820093733	0.0261585296707941	0.909200050573047	0.000394439212849299	0.155424269399366	0.00977934506651177	0.0524691169962078	0.160399156895141	0.0110999223106184	0.0201606387812751	0.0420185390827083	26471
cg03430846	8	31497082	F	NRG1	TSS200	chr8:31496525-31498346	Island	0.0711707858758598	0.0450236285648028	0.026147157311057	0.56090929925989	0.000160392894424835	0.193468892892275	0.0331415708639947	0.0516658328905154	0.223219646506848	0.0286012441750765	0.0208494919856715	0.0361351478118795	26492
cg08443203	19	48775389	R	ZNF114	5UTR	chr19:48775008-48775341	S_Shore	0.624233885493752	0.559230468587341	0.065003416906411	0.156002073488031	0.000291141586640628	0.896964601335029	0.453907772811672	0.136780122652854	0.903732433198543	0.465018093625341	0.0607542582239111	0.0392997814924922	26495
cg15979172	19	15490570	F	AKAP8;AKAP8	1stExon;5UTR	chr19:15489856-15491258	Island	0.0504047261575046	0.0242607491192018	0.0261439770383028	0.818104735989887	0.000472503198091984	0.210854895335909	0.0180821834871502	0.0574689483828253	0.201372506636002	0.016724384663927	0.0192691001310725	0.0438385819735927	26497
cg21513537	6	88482413	R	NA	NA	NA	NA	0.824216762881631	0.919467388560363	-0.0952506256787319	-0.155981945149239	0.000711089822297643	0.949798601867323	0.424050901571093	0.179969944359732	0.973797022934588	0.375703104060668	0.0672379315570686	0.0484239817916034	26501
cg01879507	1	61522716	F	NA	NA	chr1:61519352-61519971	S_Shelf	0.0488869726119103	0.0227616111090674	0.026125361502843	0.845942200508227	5.69931334647013e-05	0.146341839912572	0.0138982038853535	0.0483355157335062	0.128342536410082	0.0128912700516655	0.0167901548680023	0.0314135058494644	26524
cg01414357	19	48282728	R	SEPW1	Body	chr19:48281585-48282351	S_Shore	0.661131012724298	0.737719753855504	-0.0765887411312055	-0.155903222730827	0.000778349577656265	0.807212633631764	0.382214084157548	0.128920149133352	0.843492914594399	0.3740596408309	0.0811848738187434	0.0496756216846119	26526
cg12026394	9	100745975	R	ANP32B	Body	chr9:100744982-100747768	Island	0.0532588363655191	0.0271382393202125	0.0261205970453065	0.76836159755621	0.000411942958589456	0.203120318559384	0.0178094372083702	0.0529304706989955	0.220151499977443	0.0146248870719111	0.0213378059472054	0.0424740944553797	26533
cg02760112	6	30524248	R	PRR3;GNL1;PRR3;GNL1	TSS1500;5UTR;TSS1500;1stExon	chr6:30523775-30525189	Island	0.054189020374821	0.0280823316177722	0.0261066887570487	0.753204731990867	0.000787118803616055	0.22457251571064	0.0168259208105312	0.0572200054517693	0.238319951598536	0.0154824611510447	0.0232614471567002	0.0498564391829337	26556
cg17218045	1	26758308	R	DHDDS;DHDDS	TSS1500;TSS1500	chr1:26758492-26758856	N_Shore	0.0564406278569596	0.0303480688736595	0.0260925589833001	0.719566081333645	0.000233057873530452	0.227880605873905	0.023814067383335	0.0598709145274005	0.193438876951211	0.0194757455245752	0.0182798621816273	0.0380633479702722	26585
cg02067580	1	153606662	F	C1orf77;S100A13;C1orf77	5UTR;TSS200;1stExon	chr1:153606177-153606974	Island	0.0457471622211949	0.0196680116051142	0.0260791506160807	0.909990128839426	0.000292218535741718	0.186221756128416	0.0133436504486691	0.0540985031106406	0.177329464075087	0.0119456679871885	0.018981935050331	0.0392997814924922	26606
cg03198733	12	7167584	F	C1S;C1S	TSS1500;TSS1500	NA	NA	0.850134585216749	0.948039586959859	-0.0979050017431097	-0.155522854602742	0.000782390881455642	0.975272656835983	0.490822301189829	0.195025561108067	0.979814802166614	0.562784775400832	0.0657457320079223	0.0497416207977198	26627
cg22900193	15	65823441	R	PTPLAD1	Body	chr15:65822685-65823540	Island	0.0425085804449369	0.0164464547928368	0.0260621256521001	0.989478854565836	0.000105137344886421	0.188024668516139	0.0108205770576346	0.0590325817797537	0.167884520745972	0.0082795452323382	0.0167250224508362	0.0345220492378015	26630
cg00456348	12	52463677	R	C12orf44;C12orf44	TSS200;TSS200	chr12:52463348-52464202	Island	0.0467885520055186	0.0207322858467251	0.0260562661587935	0.885845048786692	0.000421920869663818	0.185306819624025	0.0140618734992144	0.054275158633232	0.170235619263483	0.0131917522124494	0.0186565237498438	0.0426426694937246	26641
cg26875248	17	30592521	F	RHBDL3	TSS1500	chr17:30593198-30594033	N_Shore	0.0527263341080724	0.0266836487759392	0.0260426853321332	0.773934105039916	0.000634261290797924	0.169836395071368	0.0160968642136102	0.0513715730579073	0.131587381216166	0.0156359626146777	0.0162414769402534	0.047078715706039	26661
cg17186066	8	80740613	R	NA	NA	NA	NA	0.0596279775562643	0.0336142233730162	0.0260137541832481	0.674868418663297	0.000544533950220116	0.172224356491483	0.0229393522543292	0.0501831277662908	0.199364962083632	0.0177346193548809	0.0183963171231168	0.0454002063847632	26702
cg01587771	1	24117398	R	LYPLA2	TSS1500	chr1:24117482-24117824	N_Shore	0.0476986364708622	0.021719904691571	0.0259787317792912	0.863148789431015	0.000475235912524801	0.172265783090341	0.0124157413446411	0.055395874658653	0.20864102249511	0.0128822733800634	0.0204253624281857	0.0438906889918586	26756
cg07007882	1	2517512	R	C1orf93	TSS1500	chr1:2517397-2518892	Island	0.0525869003514884	0.0266316253299318	0.0259552750215566	0.77277101359162	0.000659123998202418	0.161774241242992	0.0150213290624012	0.0519113453587387	0.168700592399813	0.0136755880116714	0.0239377244244639	0.0475059184591531	26793
cg11713008	8	99129222	F	POP1;HRSP12;POP1;POP1	TSS1500;Body;TSS1500;TSS1500	chr8:99129434-99129855	N_Shore	0.0429821778631017	0.0170290180487598	0.0259531598143418	0.970998047334569	0.000305843059887356	0.210755807330195	0.0115375201401237	0.0579343908058811	0.177463389699739	0.010372265401754	0.0174093353194749	0.0396714449837617	26796
cg01749718	12	5581281	R	NTF3	Body	NA	NA	0.849791100702511	0.947332783722223	-0.0975416830197128	-0.155034337332967	0.000727133889974483	0.972318597511944	0.420639954687565	0.203608883456174	0.979166570780632	0.416384746407706	0.0744083244698714	0.0486629991067471	26816
cg01889020	15	66545863	R	MEGF11	5UTR	chr15:66544432-66546134	Island	0.0962410091959194	0.0703190597766234	0.025921949419296	0.403526470033482	7.77470823580183e-05	0.17000229546471	0.0537165824634449	0.0359813735018827	0.191997332202668	0.0414709748155022	0.0205862420576049	0.0320543747909996	26853
cg08678930	3	196159654	F	UBXN7	TSS1500	chr3:196158603-196159603	S_Shore	0.0446093563955529	0.0186953185952354	0.0259140378003175	0.928332761584361	0.000692084852738888	0.197776835739136	0.0135306924752371	0.0577718044003372	0.189412950187795	0.00953761794730434	0.0183092457659756	0.0481409100423984	26870
cg17533116	3	127518847	R	MGLL;MGLL	Body;Body	NA	NA	0.627207056392559	0.562406499657201	0.0648005567353582	0.154722189356772	0.000152511028065051	0.821049667748193	0.478720593423562	0.115784886534084	0.838403223174838	0.335306996656937	0.0618508649849353	0.0357703252661694	26928
cg00201196	16	8738469	R	C16orf68	Body	NA	NA	0.735930250435715	0.660078769913312	0.0758514805224026	0.154710035985605	0.000360189177919999	0.949095914073518	0.571496799390871	0.112541068353672	0.933735053326168	0.53852051169195	0.0684503408903699	0.0411661735407041	26930
cg14260643	7	99277394	F	CYP3A5	Body	NA	NA	0.639211948349197	0.573236364169635	0.0659755841795624	0.154608879073815	0.000450971155753674	0.909523708068582	0.510331106844574	0.146069400242205	0.893189663107955	0.467767552279356	0.0720796878449377	0.0432687613659491	26968
cg14972328	3	191046866	R	CCDC50;CCDC50;UTS2D	TSS200;TSS200;5UTR	chr3:191046948-191047710	N_Shore	0.0906190481703372	0.116472244129826	-0.0258531959594886	-0.329917355420797	0.000704924177065752	0.139126647635953	0.0293639386247725	0.0327534274230381	0.199004605771299	0.0422152047490459	0.0298952760334959	0.0483338051489716	26972
cg26282025	6	33180367	R	RING1	3UTR	chr6:33181010-33181256	N_Shore	0.812263668827242	0.905263452320498	-0.0929997834932567	-0.15458598729467	0.000157034223290818	0.940431782018245	0.452750295673476	0.164518545393412	0.963895742232273	0.477580397827584	0.0727836629833643	0.0360737581911463	26976
cg06264303	10	38299291	R	ZNF33A;ZNF33A	TSS1500;TSS1500	chr10:38299490-38300099	N_Shore	0.0494381139018841	0.0235888963136475	0.0258492175882366	0.823403945496831	0.000399879413912566	0.17841166926682	0.0113390754340633	0.0549565461973889	0.181960035283084	0.0120541976975867	0.0177107681826389	0.0422230955213861	26979
cg07283011	3	133970158	R	RYK;RYK	TSS1500;TSS1500	chr3:133969033-133970009	S_Shore	0.848228221524971	0.945280984224423	-0.0970527626994515	-0.154563803990194	0.00059608437847923	0.96997158009032	0.450855256675833	0.196215364779493	0.977943383074366	0.517716701911317	0.055415470140988	0.0465466553390639	26984
cg11152825	20	44881449	R	CDH22	TSS1500	chr20:44879699-44880288	S_Shore	0.831969508967282	0.927168425592278	-0.0951989166249967	-0.154540360204299	7.00995504923075e-05	0.958209996306614	0.484201807279441	0.176629182452841	0.968696883471301	0.476408046574258	0.0614124069590854	0.0318383848585315	26994
cg21140054	3	42632404	R	SS18L2	1stExon	chr3:42632164-42632667	Island	0.101086729854303	0.12691193953757	-0.0258252096832667	-0.301561777450206	0.000382634366974189	0.180459293989171	0.0450240815391182	0.032588412853688	0.199452353329739	0.0459673646462036	0.0302825035032531	0.0417717413070477	27015
cg15713086	20	54933689	F	C20orf108	TSS1500	chr20:54933992-54934370	N_Shore	0.0521265097361866	0.0263465861798933	0.0257799235562933	0.773389139344004	0.000312907140775317	0.196749026684585	0.0206582625923197	0.0540597463993361	0.228855565021094	0.0156537868454421	0.0220343730368729	0.0398556588125511	27085
cg01573321	8	18744446	F	PSD3	Body	NA	NA	0.696572871698151	0.624952415539236	0.0716204561589149	0.15418988135707	0.000167181097575964	0.911699713139079	0.516959426501283	0.123000610735639	0.907529316203003	0.43978741706371	0.0793504802978605	0.0361661344792128	27096
cg22296322	7	56517941	F	NA	NA	chr7:56515585-56515864	S_Shelf	0.827945319781449	0.922405016727441	-0.0944596969459914	-0.154100663023265	0.000142755998765453	0.952996289529657	0.432446975131009	0.199544268983087	0.964710877353683	0.432331624638032	0.0624919333858484	0.0357703252661694	27122
cg23376870	14	90422459	R	TDP1;C14orf143;TDP1	5UTR;TSS1500;5UTR	chr14:90422142-90422593	Island	0.0446170319395828	0.0703408285049157	-0.0257237965653329	-0.556782423404771	0.000333118378499704	0.100276113350235	0.018973912569103	0.0221612309856797	0.337952399880188	0.0218995833568255	0.0437794731863585	0.0403403569193567	27176
cg03663955	14	101527688	R	MIR377	TSS1500	chr14:101531643-101532384	N_Shelf	0.853547090858257	0.950728679031662	-0.0971815881734052	-0.153854201845823	0.000464388791511034	0.975312943938752	0.467938595100617	0.196761526754276	0.98102335089422	0.519317348043704	0.0629595020565232	0.0435820660854579	27201
cg05899727	19	17970713	R	RPL18AP3;RPL18A	TSS200;TSS200	chr19:17970454-17971123	Island	0.0470922321209282	0.0213920687988054	0.0257001633221228	0.862894359646895	0.0007477290010098	0.186682083218112	0.0123546232307076	0.0550291021408549	0.188302217735823	0.0126619380791412	0.0194852949178107	0.0489342052401897	27217
cg14768785	3	172166517	F	GHSR;GHSR	TSS1500;TSS1500	chr3:172165372-172166738	Island	0.0565838152375185	0.0308900059921465	0.025693809245372	0.703423264664187	0.000436509465730781	0.204646055335243	0.0224951121188639	0.0539665830406072	0.24290925428031	0.0186390214525841	0.0237395340426142	0.0429113962022143	27224
cg23431450	3	184426928	R	NA	NA	chr3:184429366-184429907	N_Shelf	0.848685333697563	0.94504195215261	-0.0963566184550472	-0.153434557017358	0.000280853295440756	0.973430088322721	0.445472253583116	0.201488907827004	0.977405533395294	0.461337639467027	0.060560359141421	0.0390238098123695	27355
cg10078639	10	116286586	F	ABLIM1;ABLIM1;ABLIM1;ABLIM1;ABLIM1	Body;1stExon;Body;5UTR;Body	NA	NA	0.141358982622693	0.166955762320968	-0.0255967796982747	-0.225414445330255	0.000749138374440049	0.200353409352576	0.0550493339918413	0.055374089723522	0.234016718804353	0.0542221667138821	0.0287504564833691	0.0489554411258033	27358
cg09444439	6	42531572	F	UBR2	TSS1500	chr6:42531984-42532292	N_Shore	0.0517343802672945	0.0261993831198143	0.0255349971474803	0.770109046890998	0.000134889959613697	0.225838970402581	0.0189494856321075	0.055473667038737	0.141304556486091	0.0127478053426335	0.013403952605983	0.0357703252661694	27456
cg11558551	19	17516442	F	BST2	TSS200	NA	NA	0.0491122834344804	0.0235809182079654	0.025531365226515	0.815816272556212	0.000111721499570007	0.215240600929499	0.0139113363335938	0.0504995709623193	0.154610539475869	0.0100067834543081	0.0154923229689415	0.0350326133717638	27461
cg14039020	8	99989605	F	NA	NA	chr8:99985733-99986983	S_Shelf	0.740306527252861	0.664817417101122	0.0754891101517389	0.152982898744619	0.000587990129729001	0.923090161067913	0.600126011985857	0.110191413946944	0.901143493364942	0.315840221280813	0.114137514650696	0.0464325939305409	27511
cg17505757	17	5323140	F	RPAIN;RPAIN;RPAIN;RPAIN;RPAIN;RPAIN;RPAIN;RPAIN;RPAIN;RPAIN;RPAIN;RPAIN;RPAIN;NUP88;RPAIN;RPAIN;RPAIN;RPAIN;RPAIN;RPAIN;RPAIN	Body;1stExon;5UTR;Body;5UTR;1stExon;Body;5UTR;1stExon;5UTR;1stExon;5UTR;Body;TSS200;Body;5UTR;Body;1stExon;Body;Body;1stExon	chr17:5322507-5323716	Island	0.0611073114523574	0.0356212582323816	0.0254860532199759	0.640291672737799	0.000236908838432466	0.180112201541793	0.0300616833792126	0.0453292262738368	0.156081717888152	0.0177029454526773	0.0154504541190583	0.0381578733130451	27530
cg00562468	6	37519216	F	NA	NA	NA	NA	0.803414827312426	0.894275279758911	-0.090860452446485	-0.152770735999564	0.000171638331370581	0.947471264577061	0.426257919786566	0.159723155916173	0.947949310929819	0.57432386265726	0.0561303704452348	0.0362562745138513	27581
cg21842262	14	103777909	F	NA	NA	NA	NA	0.857635896511653	0.954552006325247	-0.0969161098135943	-0.152769284465838	0.000232701034694207	0.985825943734275	0.507729031621042	0.191154352400728	0.982841786515729	0.558804289204912	0.0690955076190016	0.0380633479702722	27583
cg06022507	11	77301390	R	AQP11	1stExon	chr11:77300360-77301391	Island	0.0782647241440589	0.0528544203563971	0.0254103037876617	0.489822757469531	0.00030487098683103	0.148120137890327	0.0352917651239089	0.0345279240391906	0.187311583374696	0.0240542269254666	0.021788092432876	0.0396643460033344	27632
cg11208313	17	27276484	F	PHF12;PHF12	Body;Body	chr17:27276219-27278877	Island	0.0375066872323966	0.0121278455008493	0.0253788417315473	1.1022676187212	3.87889856858822e-05	0.146326481735831	0.00678915521943996	0.0493648832213432	0.123656575924486	0.00651598577694477	0.0130313943588665	0.0305954302812116	27678
cg12353927	3	9814514	F	NA	NA	chr3:9811466-9811736	S_Shelf	0.85702932698573	0.953670887796171	-0.0966415608104416	-0.152459729410889	0.000707122443850557	0.977631897338388	0.492747412149861	0.190504364343493	0.982402648629472	0.414076368006403	0.0733566746186598	0.0483338051489716	27698
cg20347496	2	73403631	R	NA	NA	chr2:73402638-73404802	Island	0.0779421406207008	0.103297079469953	-0.0253549388492524	-0.365484117304648	0.000156144572965005	0.123980623906441	0.0493987383851781	0.021167075200764	0.158826190593028	0.0429381333698088	0.0216237162481561	0.0359783427094784	27715
cg02325243	19	19729568	F	PBX4	TSS200	chr19:19729127-19729814	Island	0.0472581550645811	0.0219132032477378	0.0253449518168433	0.843327760905194	0.000487524923803551	0.17075065850499	0.0132695257037782	0.0532538735231204	0.288192075602483	0.013041380937321	0.0295124622008677	0.0441121936368916	27727
cg15553946	1	19146909	F	NA	NA	NA	NA	0.560414021955443	0.623932928681697	-0.0635189067262545	-0.152320761896567	0.000498877281603401	0.680111813725529	0.403963062126516	0.0916240195411167	0.802393191491181	0.384483736016096	0.0628755071520763	0.0443684015125053	27742
cg08043048	2	197036688	F	STK17B	TSS1500	chr2:197035589-197036383	S_Shore	0.0447555796260543	0.0194372222991022	0.0253183573269521	0.895364438797618	0.000780379630920194	0.178702464601155	0.0133523047804655	0.0563918206220486	0.179542014478519	0.0114840483893674	0.0175918509029266	0.0497140610447442	27768
cg08280044	19	51053653	F	LRRC4B	5UTR	chr19:51051782-51052122	S_Shore	0.822530319598314	0.915178717400813	-0.0926483978024996	-0.152229264838788	0.000123539942964281	0.935002224209154	0.527625182517462	0.165495207885871	0.958711479344729	0.494332969862931	0.0547951881960315	0.0352211664006242	27777
cg13400176	6	135501811	R	MYB;MYB;MYB;MYB;MYB;MYB;MYB;MYB	TSS1500;TSS1500;TSS1500;TSS1500;TSS1500;TSS1500;TSS1500;TSS1500	chr6:135501988-135504245	N_Shore	0.0437393899083848	0.0184516978773517	0.025287692031033	0.91746519378359	0.000551470966414307	0.226727173594557	0.0112281590347735	0.0587130996998722	0.159609953871019	0.00961276599389205	0.0177147554488249	0.0455907942780088	27806
cg17528967	17	42032747	F	PYY	5UTR	chr17:42030173-42030941	S_Shore	0.703547105909061	0.632129189016802	0.0714179168922591	0.152145094356193	5.59415328567252e-05	0.953202178965092	0.566134420925865	0.14774491442146	0.955880954320656	0.534346610910477	0.0656663533342101	0.031361810045669	27806
cg03481159	7	5269161	R	WIPI2;WIPI2;WIPI2;WIPI2;WIPI2	Body;Body;Body;Body;Body	chr7:5266921-5267306	S_Shore	0.868067667473113	0.96569395813639	-0.0976262906632765	-0.152096570589591	0.000233612836581121	0.983669722195199	0.525941560291387	0.192239835726573	0.988197557121144	0.474464529348659	0.0764624356208895	0.0380633479702722	27819
cg24933247	19	19729558	F	PBX4	TSS200	chr19:19729127-19729814	Island	0.0480456071484386	0.0227642451662294	0.0252813619822092	0.825064594241007	0.000330315414189066	0.184050301490402	0.0165923076843281	0.0523889413110884	0.184569413915334	0.0143965652196592	0.0180919360260091	0.0402414853739638	27823
cg00021978	8	105476917	R	DPYS	Body	chr8:105478672-105479340	N_Shore	0.846895964167261	0.942162548244129	-0.0952665840768682	-0.152087826754231	0.000786208938485744	0.974042513083529	0.44336209701219	0.195818623335998	0.977239424999042	0.444060999505514	0.0766038138698797	0.0498308624347826	27824
cg05725452	22	21996709	R	SDF2L1	1stExon	chr22:21996241-21997332	Island	0.0449335582751862	0.01965691171092	0.0252766465642662	0.88931937205303	0.000197271289351752	0.128520712359722	0.0123787192267702	0.0479125756741282	0.158616713740003	0.00591382986707132	0.0216958560543047	0.0368358141366657	27830
cg01855636	18	47722806	F	MYO5B	TSS1500	chr18:47719866-47721742	S_Shore	0.837459468756735	0.931636831577562	-0.0941773628208264	-0.152026381193333	0.000741603435577582	0.956506382387065	0.392980490560229	0.194845621065971	0.969073836248505	0.41439900724927	0.0665639888101947	0.0488686512935022	27851
cg08663669	6	70506547	F	LMBRD1	Body	chr6:70506292-70507024	Island	0.0469084947205626	0.021652085833876	0.0252564088866866	0.846343444799105	0.000282674652314216	0.209032687169259	0.0106930268836328	0.0548238687340126	0.146445817598521	0.0119816418369821	0.0144322150506545	0.0390544458980522	27860
cg02546618	19	19431379	R	KIAA0892;SF4	TSS1500;TSS200	chr19:19430966-19432194	Island	0.0452422014474032	0.020037754313965	0.0252044471334383	0.878993855380132	0.000511330951488572	0.173543667587546	0.0118930200624474	0.0550145502714492	0.229581333783174	0.00882711977142394	0.0250465781298596	0.0447027938566811	27938
cg19003884	6	100060945	F	PRDM13	Body	chr6:100060979-100062657	N_Shore	0.0436482779550477	0.0184551983136479	0.0251930796413998	0.914839628833548	7.430464205223e-05	0.173232048360418	0.00998288806726255	0.0524392376837834	0.164666381235419	0.0101838178587515	0.0176173282778378	0.0318383848585315	27955
cg05867762	13	51210877	R	NA	NA	NA	NA	0.858187284433094	0.954467072781711	-0.0962797883486173	-0.151725692164565	0.000770789203075572	0.982347566093529	0.46410491913294	0.198551434058685	0.979591404986364	0.565987613405637	0.0607361995803712	0.049436139882208	27956
cg12298688	2	172946691	F	NA	NA	chr2:172947843-172948200	N_Shore	0.112471105247965	0.137650431090292	-0.025179325842327	-0.269744156034154	0.000627984959858788	0.150218200000321	0.0662381011704632	0.0239119429906335	0.236365958477075	0.0735821458068647	0.0289501247978266	0.0470340741885794	27980
cg02189121	6	79943796	F	HMGN3;HMGN3	Body;Body	chr6:79943403-79944550	Island	0.0411964272997213	0.0160288604219937	0.0251675668777275	0.975930986435629	0.000117758314979119	0.148447730983211	0.0120650084058935	0.0517600109106544	0.18033172536849	0.00757463062455827	0.0182732795698769	0.0351969130971402	27998
cg06634590	22	16292001	R	NA	NA	chr22:16288314-16288570	S_Shelf	0.743528605932259	0.826979465714371	-0.0834508597821123	-0.151529947050702	0.000297690103640491	0.892134744709883	0.563154953528053	0.105730240542484	0.944706135573743	0.507857542797837	0.0698863696073107	0.0393974904682762	28019
cg13866129	11	62623438	R	SNORD27;SLC3A2;SLC3A2;SNORD28;SNORD25;SLC3A2;SLC3A2;SNORD26;SLC3A2;SNHG1	TSS1500;TSS200;TSS200;TSS1500;TSS1500;TSS200;TSS200;TSS1500;TSS200;TSS200	chr11:62623359-62623877	Island	0.153737496125152	0.178888428071485	-0.0251509319463332	-0.206149581261175	0.00027573928972816	0.189798302825207	0.0731737804755887	0.0407672709407032	0.214007285563047	0.0666853128293516	0.0237303798360124	0.0388768159063987	28022
cg04829186	12	125052327	F	NA	NA	chr12:125050796-125052051	S_Shore	0.0478711047375536	0.022723870524313	0.0251472342132406	0.822499786962513	0.000122682364747331	0.159744341933482	0.0163190279689926	0.0492192500747527	0.134782591864743	0.0138076359537935	0.0182591355564485	0.0351969130971402	28030
cg11333835	1	23495430	R	LUZP1;LUZP1	TSS200;TSS200	NA	NA	0.0562257509248159	0.0310936288286525	0.0251321220961634	0.688477561937103	0.000223941323755346	0.177355463666382	0.0223103043992239	0.0509653438120638	0.209349059019791	0.0193413522750013	0.0221447544913161	0.0379121438245305	28059
cg25642825	6	33291356	F	DAXX;DAXX;DAXX;DAXX	TSS1500;TSS1500;TSS1500;TSS1500	chr6:33290370-33291087	S_Shore	0.0446742340014331	0.0195599866373223	0.0251142473641108	0.887215485616581	0.000113198417699078	0.145327814980448	0.0122788453162121	0.0481767921129342	0.108557800470612	0.0127982246828237	0.0128820564931195	0.035081962665067	28083
cg08302771	16	56710256	R	MT1IP	Body	chr16:56709677-56709953	S_Shore	0.107176296073418	0.132285331907616	-0.0251090358341977	-0.280106190749584	0.00015385180169385	0.159818025045038	0.0468139061067598	0.0265875038352608	0.192960701398918	0.0499374032625812	0.0239917765554076	0.0357703252661694	28093
cg00897250	12	569679	R	B4GALNT3	1stExon	chr12:568702-570362	Island	0.0478351768604786	0.0227514263859409	0.0250837504745377	0.820389504288883	0.000423167281144624	0.160768262202098	0.0108286081418013	0.0511555584738866	0.166818857188579	0.00874124203256282	0.0203660328939545	0.0426426694937246	28127
cg02836479	16	21964489	F	UQCRC2	TSS200	NA	NA	0.0368629671943253	0.0117912689692737	0.0250716982250517	1.10469809209941	0.000320186110078191	0.154979541731478	0.00559859351767329	0.0526448862384878	0.195417314543834	0.00566349117486361	0.0204973459418232	0.0400007126677472	28146
cg04268643	17	76037239	F	TNRC6C;TNRC6C	5UTR;5UTR	chr17:76037074-76037323	Island	0.728248036662815	0.654806588277185	0.0734414483856299	0.151170935200062	7.06826924805029e-05	0.871303769016873	0.617800941975423	0.0712391952378194	0.825693703529545	0.508438195550579	0.0636461378836597	0.0318383848585315	28148
cg01377124	2	237172609	F	ASB18	Body	NA	NA	0.864329487091357	0.960876462539744	-0.0965469754483872	-0.151110678883245	0.000589001042806588	0.982818790154507	0.464000194297518	0.197460044424969	0.985865141612917	0.465224932760493	0.084584471726648	0.046443492840044	28175
cg00967294	5	142445604	R	ARHGAP26;ARHGAP26	Body;Body	NA	NA	0.858939089934016	0.954878282912838	-0.0959391929788217	-0.151091909411673	0.000406395466152052	0.979676973487981	0.445009961966699	0.199076624685193	0.988108768825726	0.458892292750646	0.0621324329457123	0.0423504173416432	28184
cg23342787	7	94286294	F	SGCE;PEG10;SGCE;PEG10;SGCE	TSS1500;5UTR;TSS1500;5UTR;TSS1500	chr7:94284858-94286527	Island	0.684442080657677	0.615434665202063	0.0690074154556132	0.150995188517513	0.000439067129463994	0.9545299223243	0.555084858763343	0.139845648832295	0.95976452368836	0.508575585796317	0.0594029049517226	0.0429276273009371	28222
cg16248926	7	55591518	R	VOPP1	Body	NA	NA	0.750864065144066	0.834779319137146	-0.0839152539930804	-0.150935789843753	0.000777414239823015	0.873557342331503	0.44618118770872	0.146369708993815	0.924516484492629	0.292509202979633	0.0785720884474552	0.049656309210447	28242
cg09902641	7	132195934	F	PLXNA4;PLXNA4;PLXNA4	5UTR;5UTR;5UTR	NA	NA	0.847548771479692	0.942095852529498	-0.0945470810498061	-0.150888100395548	0.000335151752854988	0.96878212561338	0.45828319933584	0.182556527868447	0.97586656385107	0.471744155542102	0.0624002115410895	0.040388910344108	28263
cg26877631	10	21823297	R	MLLT10;MLLT10;MLLT10	5UTR;1stExon;TSS1500	chr10:21822850-21824410	Island	0.0554029979708928	0.0304365936581561	0.0249664043127367	0.693695297075594	4.01674197180279e-05	0.150710345545672	0.0210983404666621	0.043220063420967	0.209144649364656	0.0179615435923231	0.0210135194115928	0.0305954302812116	28300
cg10312447	12	120036581	R	TMEM233	Body	chr12:120031494-120033212	S_Shelf	0.84999366185947	0.944733390815931	-0.094739728956461	-0.150771889760172	0.000364765873917082	0.97042719185735	0.381816018015627	0.20118510444324	0.974980163366566	0.469215043925471	0.0603517378651009	0.0413056394002998	28306
cg18929814	7	97875293	F	TECPR1	Body	NA	NA	0.73373563247406	0.659945641105373	0.0737899913686877	0.150745852405943	0.000143172113741594	0.879998012297446	0.605422024764252	0.0806979887634471	0.913133192672591	0.418217802212908	0.068642526661145	0.0357703252661694	28315
cg20293352	1	208084942	F	CD34;CD34	TSS1500;TSS1500	chr1:208084098-208084513	S_Shore	0.056811943150876	0.0318628524786211	0.0249490906722549	0.674435400385768	0.00053754491269605	0.205520910252706	0.0211177405357154	0.0542788082697392	0.214032408251164	0.0173745896809188	0.0203883744264879	0.0452829335916016	28327
cg18859211	19	4891471	R	ARRDC5	Body	chr19:4891191-4891425	S_Shore	0.850798773259694	0.945596258590512	-0.0947974853308176	-0.150725183392053	0.000367178935864389	0.970749141769999	0.474732590128662	0.189874362022269	0.978795812096607	0.451780112663792	0.0727331654252822	0.0413512261699242	28329
cg25758978	19	8454161	R	RAB11B	TSS1500	chr19:8454831-8455845	N_Shore	0.859156972606757	0.954839350514566	-0.0956823779078083	-0.150671992031206	0.000443048176709866	0.976747400808388	0.47394831271748	0.194558865786921	0.98341878303293	0.526047414463922	0.0663421147934123	0.0430476051297659	28355
cg24451981	15	40453319	R	BUB1B;BUB1B	1stExon;5UTR	chr15:40453005-40453685	Island	0.0468346119646906	0.0219391414348616	0.024895470529829	0.8314442589023	0.000521026900222795	0.180270366156468	0.015688097332381	0.0526095404986475	0.155227748829648	0.0144937788191035	0.0154720388843395	0.0448950242632088	28403
cg12289553	10	52500425	R	ASAH2B	5UTR	chr10:52499392-52500021	S_Shore	0.698272876749951	0.628125929989233	0.0701469467607182	0.150464136920003	0.000252614083708582	0.918466511997206	0.528761585991797	0.140681680659205	0.91826911104133	0.507239055944615	0.0767370067146578	0.0384203199428053	28424
cg04886846	10	102998662	R	NA	NA	chr10:102996034-102996646	S_Shelf	0.0483224868797805	0.023444831864923	0.0248776550148575	0.80226894520006	0.000254296570211978	0.162219284249507	0.0175019451596704	0.0519592018894302	0.233000293947275	0.0116475378980775	0.0235877301387635	0.0384318988915925	28441
cg13549638	17	78860076	F	RPTOR;RPTOR	Body;Body	chr17:78863569-78863813	N_Shelf	0.71838162033294	0.646274046639671	0.0721075736932681	0.15039613778225	0.000273714471819955	0.884733790347222	0.496210246455977	0.0936786595964415	0.865151231422453	0.518634069197217	0.0627524254349447	0.0388717577444467	28445
cg11985632	7	94286351	R	SGCE;PEG10;SGCE;PEG10;SGCE	TSS1500;5UTR;TSS1500;5UTR;TSS1500	chr7:94284858-94286527	Island	0.721381636115946	0.649010942414006	0.07237069370194	0.150321982878351	5.61587638312201e-05	0.956393823313796	0.595604215238919	0.134515462825253	0.939482410279105	0.551709830525705	0.0615635854608257	0.031361810045669	28473
cg27483261	19	17326064	F	USE1	TSS200	chr19:17326114-17326551	N_Shore	0.0580160869905809	0.0331644218256927	0.0248516651648882	0.656033345096156	0.000588011205849701	0.179310283662488	0.0245341378904028	0.049868603451348	0.243402607125995	0.0203918546780069	0.023718333360613	0.0464325939305409	28479
cg18887371	12	79198115	F	NA	NA	chr12:79198064-79198400	Island	0.596857477509991	0.536864295699782	0.0599931818102085	0.150174861696588	0.000527172677191551	0.82502967507902	0.440898778007359	0.117435885626089	0.73229199586945	0.367026844994516	0.0679264988697535	0.0449493769872386	28521
cg01507833	14	74771154	F	ABCD4;ABCD4	TSS1500;TSS1500	chr14:74769366-74769815	S_Shore	0.857316962944015	0.952445389129942	-0.0951284261859269	-0.150145355951171	0.000504689484182916	0.978888520611535	0.46355110105821	0.192994280711044	0.978379847840147	0.509111127965749	0.0715613231844357	0.044562666115165	28532
cg24127513	3	136675895	R	IL20RB	TSS1500	NA	NA	0.855350500110463	0.950095469413461	-0.0947449693029986	-0.149893272940534	0.000663487139138512	0.972959645068925	0.476930425289262	0.19497340178989	0.979863719175043	0.531636379196346	0.0547303381520252	0.047618392771813	28617
cg22607980	1	89357197	F	GTF2B;GTF2B	1stExon;5UTR	chr1:89356963-89357391	Island	0.0422992577804587	0.0175297513393337	0.0247695064411251	0.925798893263045	0.000152421185608283	0.171255377114782	0.0112704272602852	0.0521269648280635	0.198686423982289	0.00954983110921006	0.0196262399038828	0.0357703252661694	28618
cg13426133	13	41768078	F	KBTBD7	1stExon	chr13:41767827-41768762	Island	0.64292189854201	0.578519434982963	0.0644024635590469	0.149820370334595	0.000352407861022664	0.887106379932589	0.537078428981403	0.140145500148644	0.890939748430246	0.491925423559648	0.0625237197550103	0.0410006198180555	28655
cg09226684	19	51520093	R	KLK10;KLK10;KLK10	Body;Body;Body	chr19:51520153-51520907	N_Shore	0.0892038612677379	0.113939692131676	-0.0247358308639383	-0.321170109552767	8.94647473677513e-06	0.122118609716213	0.0617251094413775	0.0177650933900336	0.184102151167642	0.0597089801950333	0.0244445919797905	0.0287966615070562	28671
cg12800803	20	60717299	R	PSMA7	Body	chr20:60717598-60719667	N_Shore	0.0813365233443688	0.10599441890162	-0.0246578955572509	-0.344791610636888	0.000272307210216332	0.134500951286632	0.0251014970418476	0.0381246155324544	0.1717786157572	0.0225155604242108	0.0302333474015542	0.0388514486158487	28807
cg05909891	12	19565983	F	NA	NA	NA	NA	0.711067284048533	0.64020208701552	0.0708651970330136	0.149245699351806	0.00011505747757793	0.967622445969447	0.501315413933819	0.158171881917799	0.9636458053214	0.516967723503597	0.082121385451596	0.035081962665067	28872
cg07383130	1	16161673	F	FLJ37453	Body	chr1:16161260-16162880	Island	0.0564262721587744	0.0318133914312367	0.0246128807275377	0.667788889372191	0.000135092776368105	0.180832364221133	0.0213364687297994	0.0460576643206823	0.143951377022344	0.0202414125325945	0.0156882333817953	0.0357703252661694	28875
cg21827986	14	105176581	F	INF2;INF2	Body;Body	NA	NA	0.572348937573294	0.635764222605233	-0.0634152850319396	-0.149123652817235	0.000643268665880119	0.742606425953517	0.342807875801156	0.111760471209683	0.821399167802975	0.384615870319694	0.0762643751543038	0.0471691115440265	28924
cg26595828	5	5034356	R	LOC340094	TSS200	NA	NA	0.856840406492795	0.95123226687548	-0.0943918603826847	-0.149118673904022	0.000553215349168612	0.973173035872892	0.442612926068396	0.194889925327208	0.982287209665638	0.494734278559047	0.0796493042165773	0.045595250894285	28928
cg08513520	10	15018110	F	NA	NA	NA	NA	0.761079294545666	0.845036460628232	-0.0839571660825666	-0.149106712539653	0.000134721629545027	0.887021875881793	0.396372182674629	0.149534063495413	0.91485459503658	0.551165315778875	0.056033401671084	0.0357703252661694	28933
cg02217713	7	643155	F	PRKAR1B;PRKAR1B;PRKAR1B;PRKAR1B;PRKAR1B;PRKAR1B	Body;Body;Body;Body;Body;Body	chr7:644181-644461	N_Shore	0.660297743181609	0.594486961955121	0.0658107812264881	0.149090853816743	0.000493745883594682	0.801412192877988	0.577338975054191	0.0577500384919257	0.747701111559069	0.46297850966064	0.0513140290219438	0.0442231268490983	28939
cg05507832	12	56727806	F	PAN2;PAN2;PAN2;PAN2;PAN2	1stExon;TSS1500;5UTR;5UTR;1stExon	chr12:56727661-56727996	Island	0.0719543813722536	0.047378075029958	0.0245763063422956	0.514321511347284	0.000705541248774674	0.207729609775787	0.0348943106710083	0.0506376057932676	0.136132578506641	0.0319710954436998	0.0145544170309611	0.0483338051489716	28939
cg00703902	7	5253016	R	WIPI2;WIPI2;WIPI2;WIPI2;WIPI2	TSS1500;Body;Body;Body;Body	NA	NA	0.84435285119107	0.937348602933493	-0.0929957517424235	-0.14906337082929	0.000588278317342403	0.966413135449299	0.485330397290053	0.183279825110783	0.968585094594075	0.470674307649563	0.0697420559428609	0.0464325939305409	28947
cg00582948	1	15724194	R	FHAD1	3UTR	NA	NA	0.846304706280461	0.939479527718471	-0.09317482143801	-0.149012639330691	0.000654063629183598	0.967785598953016	0.403877274714976	0.189783407675741	0.974294554301468	0.483272686195733	0.0653232825927902	0.0473595081157707	28961
cg04349243	10	91295159	F	SLC16A12	5UTR	chr10:91294947-91295925	Island	0.0864279175109525	0.110985063235374	-0.0245571457244213	-0.327306147348838	9.52566389326547e-05	0.151991584842597	0.037233405163107	0.0359125253674425	0.181593817701708	0.0372673692955782	0.0300947414105703	0.0335711630833473	28972
cg25983144	9	132244665	F	NA	NA	chr9:132244401-132245732	Island	0.0501546273920006	0.0256023903016844	0.0245522370903162	0.756701615667052	8.7572449542134e-05	0.180116300106185	0.0218402436394533	0.0487870866479457	0.158410683613662	0.0130063804913145	0.0157514227860774	0.0330111765937329	28976
cg05377120	12	10456885	R	KLRD1	TSS200	NA	NA	0.831757402950314	0.923315225466507	-0.0915578225161928	-0.148959926838922	0.000185960040791088	0.957422751678966	0.466345969289803	0.16206098278753	0.967736547043559	0.454119292074994	0.0564976792644364	0.0366872204448507	28981
cg04476286	9	140143642	F	FAM166A	TSS1500	NA	NA	0.868145017982524	0.963605603673606	-0.0954605856910814	-0.148878263710323	0.000287251646117666	0.983416310455194	0.481877926220105	0.188451748769178	0.988155849264431	0.554311773987914	0.0703186343748381	0.0392678516141122	29010
cg18126442	2	63275868	F	LOC100132215	TSS1500	chr2:63274475-63279430	Island	0.0963218384960938	0.120853715693701	-0.0245318771976076	-0.299516934684511	0.000380549676001814	0.150217332423131	0.0130294055933655	0.0536380000730104	0.171925995589258	0.0132377977521132	0.0296517990918764	0.041760354581207	29011
cg21618521	6	33245770	R	B3GALT4	1stExon	chr6:33244677-33245554	S_Shore	0.637097717381636	0.57366150501999	0.0634362123616463	0.148851668732608	7.85934176988625e-06	0.800961773761198	0.531165937441185	0.074007640856474	0.713311881300533	0.466131739206907	0.0456244834761882	0.0287966615070562	29021
cg10261707	19	9416722	F	ZNF699	TSS1500	chr19:9420323-9420581	N_Shelf	0.842590544766452	0.935245435552168	-0.0926548907857152	-0.148835921777174	0.000745105988454893	0.97481302480627	0.461594357272844	0.193475651253371	0.976678461031727	0.611668966623871	0.0610331777749906	0.0489045572573602	29025
cg21483906	3	33758870	R	CLASP2	Body	chr3:33759206-33759911	N_Shore	0.132555325048751	0.157077427030466	-0.0245221019817149	-0.228994900389192	7.1036594515794e-05	0.204143599532873	0.070063581960054	0.0422634486621567	0.251785620797436	0.0617768552531213	0.0332711186119487	0.0318383848585315	29040
cg14200678	9	123380343	F	MEGF9	Body	NA	NA	0.854848602966307	0.948763896208539	-0.0939152932422319	-0.148727980747512	0.000613227984051215	0.987441832900154	0.566018281789337	0.163372779531349	0.986032915992826	0.592078603463543	0.0782065254423302	0.046836623274743	29066
cg05526438	5	174350112	F	NA	NA	NA	NA	0.727092727306872	0.654960303410845	0.0721324238960264	0.148577906178745	0.000191943841915843	0.950475089858717	0.419616783823866	0.151967829247591	0.953999547968973	0.479298781714095	0.0932523566035343	0.0366872204448507	29130
cg23659250	22	50174065	F	BRD1;LOC90834	Body;TSS200	chr22:50177720-50178221	N_Shelf	0.626859788850285	0.564560212389373	0.0622995764609123	0.148517692061408	0.000618913345735844	0.75453787502854	0.512696084227064	0.0571832659161268	0.753875899812502	0.427498988745503	0.0562931102569394	0.0468734657392228	29150
cg05152629	11	207881	R	BET1L;BET1L;RIC8A	TSS1500;TSS1500;TSS1500	chr11:206975-209225	Island	0.0453238350589322	0.0208764635761969	0.0244473714827352	0.841393644303732	8.98088296912406e-05	0.167271304236446	0.0152710686519563	0.0507436346810099	0.203271390887321	0.0127470763365244	0.0214750097085203	0.0330475238637517	29177
cg09225973	6	150232183	F	NA	NA	NA	NA	0.660334360449172	0.594800400860335	0.0655339595888365	0.148421790597757	0.000155694308385009	0.87936270837916	0.420216299989448	0.141504212600319	0.890537887967558	0.491023072913451	0.0628080116714778	0.0359169490500899	29184
cg05846166	16	2770814	F	PRSS27	TSS1500	chr16:2771081-2771365	N_Shore	0.0932422965576536	0.11768408471519	-0.0244417881575361	-0.306544571657179	0.000533353146399168	0.151755446547778	0.0481026815746982	0.03203890238559	0.190221537388823	0.061885181632188	0.024719783392377	0.0451924275849721	29191
cg24745816	2	217472042	R	NA	NA	NA	NA	0.860670305843235	0.954964604309093	-0.0942942984658578	-0.148349502962124	0.000330127677529251	0.976184393112484	0.443230934647183	0.190919004217211	0.987374754634945	0.531181442147556	0.0632371084162257	0.0402414853739638	29205
cg17022169	7	107771757	R	LAMB4	TSS1500	NA	NA	0.856961271804824	0.950775868930653	-0.0938145971258288	-0.148232368459195	0.000634145865005307	0.976744590869955	0.400847334984246	0.193753700356148	0.978457092205059	0.54705554487763	0.0543924645916466	0.047078715706039	29255
cg07812459	19	57920371	R	NA	NA	chr19:57922440-57923066	N_Shelf	0.85363100924832	0.947041232147727	-0.0934102228994068	-0.148166036371123	0.000166360956606861	0.963908080264603	0.394371780594278	0.196087200465887	0.978172604188942	0.424476766625622	0.061398948522444	0.0361661344792128	29289
cg25495775	17	46970705	F	ATP5G1;ATP5G1	5UTR;5UTR	chr17:46969695-46970125	S_Shore	0.0489622470888297	0.0245842738550756	0.0243779732337541	0.769675342156913	0.000356300198226581	0.151764062020329	0.0105406201947891	0.0457202007689047	0.180101053911396	0.0108505539611538	0.021725269034499	0.0410125141573994	29293
cg23517300	14	31929696	F	NA	NA	chr14:31926260-31926810	S_Shelf	0.83201224750805	0.923058002710458	-0.0910457552024087	-0.148125549505286	0.000794416098219657	0.960029763585824	0.4896631259868	0.17926108689977	0.969730710280153	0.485264510015307	0.0723239480171347	0.0499978786279491	29308
cg05660884	7	138817676	R	TTC26;TTC26;TTC26	TSS1500;TSS1500;TSS1500	chr7:138818387-138818598	N_Shore	0.860884500461831	0.955005033357081	-0.0941205328952499	-0.148055070737646	0.000653627425936072	0.974456280032871	0.382980596166669	0.203045479614518	0.986981075520951	0.400494160856556	0.0643881411880592	0.0473595081157707	29337
cg06341590	4	57624431	F	NA	NA	NA	NA	0.04969636471354	0.025355129373417	0.024341235340123	0.755723540898521	0.000719664216114195	0.175639895333926	0.0148832189421845	0.0516458565783144	0.216363672033431	0.0144780604357619	0.020971853648501	0.0485413088482095	29352
cg26993311	8	61187240	F	CA8	Body	NA	NA	0.851628204919358	0.944662045677964	-0.093033840758606	-0.147924627026249	0.000620872716398403	0.97095456073673	0.489569113658156	0.186338774068576	0.982773568452227	0.579967390593077	0.0491550836338102	0.046939250575195	29384
cg00481644	15	89921158	F	LOC254559	TSS200	chr15:89920793-89922768	Island	0.0877057206456599	0.112011391378684	-0.0243056707330239	-0.320500909542803	0.000383734565331933	0.151744566081605	0.0318739793651023	0.0418301465731062	0.166108645084328	0.0339923917147778	0.0257456879309648	0.0417849082659111	29416
cg02519681	3	69435095	F	FRMD4B	1stExon	chr3:69434926-69435583	Island	0.041173428874211	0.0168823614913747	0.0242910673828363	0.928735026544996	0.000222522817572739	0.165037283004662	0.0107828728532653	0.0518805219718112	0.191374643810903	0.00717964616556542	0.0191375083605547	0.0379016249746725	29453
cg13390326	5	43034102	R	NA	NA	chr5:43037259-43037520	N_Shelf	0.646542392737096	0.582709370418255	0.0638330223188405	0.147563302570558	0.000374164197081093	0.862881110141643	0.530521377691602	0.126652081733248	0.908929484260486	0.502913502132602	0.0637470805209483	0.0415866052573177	29518
cg01177851	14	59803600	R	DAAM1	Body	NA	NA	0.844186576192971	0.936145882086723	-0.0919593058937517	-0.147511417782296	0.00052556755468848	0.963967978606858	0.472788571603767	0.184763303187383	0.972188477519946	0.474638282182818	0.0651361016934806	0.0449438954415741	29533
cg11175683	7	94286420	F	SGCE;PEG10;SGCE;PEG10;SGCE	TSS1500;5UTR;TSS1500;5UTR;TSS1500	chr7:94284858-94286527	Island	0.645939189077104	0.582186945135587	0.0637522439415169	0.147509385020992	0.000638583612551334	0.938057882053102	0.510400176630397	0.139671515730575	0.881882153137378	0.410142686521431	0.0564067084769862	0.047078715706039	29535
cg10578696	1	65532742	F	NA	NA	chr1:65532161-65533212	Island	0.0451629043608943	0.0209370817133991	0.0242258226474952	0.834361303464376	0.000344168905159948	0.173512694121869	0.0113038816618735	0.0499561498148531	0.227645416009996	0.0119736003279174	0.0228786165181472	0.0407635555926704	29558
cg04730839	6	42985884	F	KLHDC3	Body	chr6:42989178-42989510	N_Shelf	0.857018593838724	0.950313817902546	-0.093295224063822	-0.147443003199375	0.000672659356850765	0.978051974454683	0.464856176287988	0.181937488392253	0.983402670526715	0.461561993207512	0.0749253926010964	0.0478131228636457	29567
cg03000596	7	73624373	R	LAT2;LAT2;LAT2;LAT2;LAT2;LAT2	5UTR;5UTR;5UTR;1stExon;1stExon;1stExon	NA	NA	0.0482934237817326	0.0240783892149743	0.0242150345667582	0.77447599355151	8.30822380987466e-05	0.142773178659529	0.0139327345566953	0.0427477258814379	0.142417919940784	0.0135720038641405	0.0136686615913422	0.0327406010320719	29580
cg12948621	19	37825446	R	HKR1	TSS200	chr19:37825101-37825756	Island	0.0503041604236886	0.0261058331343717	0.0241983272893169	0.740025605241695	0.000438625879501794	0.168913495104555	0.0128153944445863	0.0532642580925281	0.212601975971437	0.0116488814895783	0.0283104416574061	0.0429276273009371	29604
cg11112892	5	131563589	F	P4HA2;P4HA2;P4HA2;P4HA2;P4HA2	TSS200;TSS200;TSS200;TSS1500;TSS1500	chr5:131563094-131563954	Island	0.0640834861181561	0.0398973775684734	0.0241861085496827	0.570187993989025	0.000301109442741998	0.168617884330423	0.033153141217427	0.046728026357503	0.232982876014157	0.028974125762257	0.0219770280316866	0.0395591951322463	29632
cg03725536	7	27275738	F	NA	NA	chr7:27275055-27275626	S_Shore	0.1590807551658	0.183264262221151	-0.0241835070553517	-0.192862422877957	0.000318380645693821	0.1874472956391	0.119216730151859	0.0177482560275735	0.244318187866986	0.133308065791324	0.0185568224225812	0.0400007126677472	29639
cg01894048	5	113697895	F	KCNN2	TSS200	chr5:113696516-113699195	Island	0.052059992346622	0.0278796190926915	0.0241803732539304	0.712241695426096	0.000262443258142673	0.156280724110526	0.0169120507091843	0.049347367944289	0.233000427480874	0.0145735952271005	0.0233016243433369	0.0385561704961657	29644
cg03148428	7	156433416	R	C7orf13;RNF32;RNF32	TSS200;1stExon;5UTR	chr7:156432433-156433670	Island	0.0773210089788854	0.101490139386494	-0.0241691304076085	-0.352515412706542	2.19010920021704e-05	0.121169801917922	0.0320639739598942	0.0281370827471965	0.157930027444788	0.0328823891937448	0.024486304541141	0.0291091908974001	29666
cg07591229	2	241922908	R	NA	NA	chr2:241922777-241923143	Island	0.0786996437368219	0.102865111211171	-0.0241654674743493	-0.347599375035472	0.000367820740678378	0.119621032713218	0.0286417303445448	0.0286697200764382	0.221685850494306	0.0290670041217523	0.0332881969190421	0.041351580325528	29672
cg15001431	11	108538614	R	DDX10	Body	chr11:108535584-108536196	S_Shelf	0.856750820784687	0.949835605402277	-0.0930847846175901	-0.147170033657168	0.000637962723010523	0.972028809351156	0.463825346783309	0.190009299404779	0.977775510100529	0.50947262574648	0.0576161714453904	0.047078715706039	29685
cg08733739	6	13438879	R	GFOD1	Body	NA	NA	0.821935561566877	0.911252475963644	-0.0893169143967666	-0.147124804357924	0.000466456201365236	0.951717518621067	0.476448656326953	0.192235004018701	0.969088713527452	0.570312862634082	0.0638422124003611	0.0436587327756967	29702
cg05243311	4	3957665	R	LOC348926	TSS1500	chr4:3956663-3958275	Island	0.0793567556560107	0.0552097665439062	0.0241469891121045	0.454488750958762	0.00050896111525134	0.17372850279007	0.0460336717188502	0.0450074918353536	0.181111775350481	0.0307460692985346	0.0182269287888047	0.0446540152729253	29704
cg07626700	7	156741534	F	NOM1	TSS1500	chr7:156741472-156741899	Island	0.69373419863566	0.62552826394349	0.06820593469217	0.147074336013758	0.000165043137610049	0.963653168785166	0.530524036068597	0.125187167877713	0.896256892540016	0.458338285048215	0.0733955690418457	0.0361351478118795	29724
cg21384827	11	67798041	F	NDUFS8	TSS200	chr11:67797802-67798413	Island	0.0484390172193634	0.0243112405181601	0.0241277767012034	0.768250628976092	0.000554679176588365	0.185813269927889	0.0152810920985847	0.05390317040491	0.243080785788684	0.0134187596393078	0.0234209124602937	0.0456243051315105	29737
cg14467794	3	32086860	F	NA	NA	NA	NA	0.841648338210649	0.93297659180787	-0.091328253597221	-0.146964121079709	0.000782842699585133	0.962889945090521	0.482852848605351	0.18432929038494	0.975215740298919	0.422755800869943	0.072680592271996	0.0497438617955732	29766
cg24966735	13	74708143	R	KLF12	TSS200	chr13:74708001-74709601	Island	0.03958068010261	0.0154863642655233	0.0240943158370867	0.960052479468035	2.50354612195025e-05	0.146797533309878	0.00914563078008821	0.045333924036683	0.123814918537116	0.00930665906129089	0.0126705888500438	0.0292291602450124	29789
[truncated: 4,904 more rows]
