# Supplementary material for: Long-term prenatal exposure to paracetamol is associated with DNA methylation differences in children diagnosed with ADHD
Source: Clin Epigenetics. 2017 Aug 2;9:77. doi: 10.1186/s13148-017-0376-9 (PMC5540511; doi:10.1186/s13148-017-0376-9)
Supplement: Supplementary file 2 — Significantly methylated CpGs between long-term exposed samples with ADHD and sporadically exposed samples with ADHD. (XLSX 585 kb) [file 13148_2017_376_MOESM2_ESM.xlsx]

## Sheet: Sheet1
Additional file 2: Table S2. Significantly methylated CpGs between long-term exposed and sporadically exposed samples with ADHD.
cgid: Illumina 450k site id
chr: chromosome of the site
mapinfo: start coordinate of the site
strand: strand of the site
ucsc_refgene_name: gene name
ucsc_refgene_group: relation to nearby gene
ucsc_cpg_islands_name: ucsc CpG islands name
relation_to_ucsc_cpg_island: location of site in CpG island
mean.g1,mean.g2: (group1=long-term exposed with ADHD, group2=sporadically exposed with ADHD) mean methylation in each of the two groups
mean.diff: difference in methylation means between the two groups: mean.g1-mean.g2.
mean.quot.log2: log2 of the quotient in methylation: log2((mean.g1+epsilon)/(mean.g2+epsilon)), where epsilon:=0.01.
diffmeth.p.val: p-value obtained from a two-sided Welch t-test or alternatively from linear models employed in the limma package (which type of p-value is computed is specified in the differential.site.test.method option).
max.g1,max.g2: maximum methylation level in group 1 and 2 respectively
min.g1,min.g2: minimum methylation level in group 1 and 2 respectively
sd.g1,sd.g2: standard deviation of methylation levels
diffmeth.p.adj.fdr: FDR adjusted p-value of all sites
combinedRank: mean.diff, mean.quot.log2 and diffmeth.p.val are ranked for all sites. This aggregates them using the maximum, i.e. worst rank of a site among the three measures
cgid	chr	mapinfo	strand	ucsc_refgene_name	ucsc_refgene_group	ucsc_cpg_islands_name	relation_to_ucsc_cpg_island	mean.group1	mean.group2	mean.diff	mean.quot.log2	diffmeth.p.val	max.group1	min.group1	sd.group1	max.group2	min.group2	sd.group2	diffmeth.p.adj.fdr	combinedRank
cg00781519	9	25678683	F	TUSC1;TUSC1	1stExon;5UTR	chr9:25677494-25678684	Island	0.343777020227314	0.169836311259713	0.173940708967601	0.976155991142799	2.66540732325899e-05	0.897171720006893	0.0924581140660251	0.268657027516234	0.71443518032496	0.0836617379682571	0.0855030224088662	0.0388038754803558	613
cg14707006	5	87982684	F	NA	NA	chr5:87980878-87981272	S_Shore	0.145644602119225	0.0455781303035578	0.100066471815668	1.48566633688631	1.61496259751138e-06	0.629256560313055	0.0304463990929912	0.198327911838058	0.182256586600361	0.0187405655524955	0.0207347390710304	0.0320606928405294	619
cg22465281	5	65017296	F	NLN;SGTB	TSS1500;5UTR	chr5:65017603-65018512	N_Shore	0.211862016220804	0.0683954392310876	0.143466576989716	1.50082106176094	0.000123655186384011	0.679899615006234	0.0317913880206673	0.24881197870781	0.623295594055555	0.0117975047663167	0.0831260354876122	0.0445152945787369	1084
cg02574502	19	54486058	F	CACNG8	Body	chr19:54485303-54486322	Island	0.134053658729162	0.0451182212298292	0.0889354374993326	1.38600506769165	8.27879030309098e-05	0.48964023360748	0.0155705861776059	0.162034779164076	0.514636170830092	0.0153020304888085	0.0712772280233968	0.0421623801349126	1210
cg20064122	22	18593362	R	TUBA8	TSS200	chr22:18593113-18594197	Island	0.162879357864969	0.077407304247444	0.0854720536175248	0.983939869028196	2.00975971097514e-05	0.50962067152708	0.0434850361959417	0.142198196010812	0.428610586166266	0.0321518090335757	0.0515035691734734	0.0382245315099972	1500
cg05982757	12	54427528	F	HOXC4;HOXC5;HOXC5	5UTR;Body;Body	chr12:54427025-54428709	Island	0.172715117798306	0.0658962575504164	0.10681886024789	1.26749535397514	0.000183592720819969	0.524249933706985	0.0405216735223933	0.193117653831576	0.621109650209511	0.0231949174975107	0.0826780334001126	0.0459259663038286	1560
cg03870497	7	26903972	F	SKAP2	Body	chr7:26903869-26904753	Island	0.211881101404787	0.118219776630636	0.0936613247741508	0.791167991506673	0.000212629557168406	0.556102821922982	0.0791644566846251	0.151976036770835	0.400184352996336	0.0535627235804264	0.0604623749927653	0.0473085827000494	1756
cg20294319	13	47253842	R	LRCH1;LRCH1;LRCH1	Body;Body;Body	NA	NA	0.188347204802351	0.105706944725674	0.0826402600766778	0.777552608985517	0.000123383638040237	0.324137029821326	0.0515854398618988	0.0699375562545203	0.282831983534738	0.0312693205811158	0.0558672096593121	0.0445152945787369	1758
cg19013399	5	159191650	R	NA	NA	NA	NA	0.203452051967179	0.121753515993793	0.0816985359733865	0.696070569285976	0.000196857903955271	0.388648541188608	0.0887332196432999	0.0955675223207901	0.309932367142524	0.0285131409287822	0.0535780649043679	0.0470111034171335	1843
cg00031476	2	28114244	R	BRE;RBKS;LOC100302650;BRE;BRE;BRE;BRE	5UTR;TSS1500;TSS1500;5UTR;5UTR;5UTR;5UTR	chr2:28113060-28113764	S_Shore	0.136507792848368	0.0563675225960473	0.0801402702523205	1.14242807798906	0.00010438793509667	0.47182080226673	0.0315790524144176	0.145029416832182	0.402072853710373	0.0244027724745845	0.0497011800246337	0.042903987130962	2001
cg24070123	6	34665156	R	C6orf106;C6orf106	TSS1500;TSS1500	chr6:34664072-34664407	S_Shore	0.16598341740675	0.0742953792627758	0.0916880381439746	1.0619140371241	0.000259353733477495	0.495086590280745	0.0442008890161758	0.164384090134187	0.370497878086509	0.0420527679518544	0.0505297437737972	0.0495284876497033	2046
cg01561304	5	177913485	R	COL23A1	Body	NA	NA	0.257769166224118	0.165397799572217	0.0923713666519012	0.610359194276009	0.000134594522511489	0.402763638305388	0.11471608246648	0.0863133082651567	0.419824848193015	0.0591870159878559	0.0720648032449668	0.0446787384918564	2177
cg26421593	12	678960	R	NINJ2	Body	chr12:678959-679299	Island	0.084175210137434	0.0106998154748884	0.0734753946625456	2.1857294402139	5.9487652823246e-05	0.529429550884642	0.00735762984786704	0.174653031551787	0.0263672753454516	0.00574661136498408	0.00341145440969126	0.0411098682817945	2720
cg00594129	5	158524270	F	EBF1	Body	chr5:158523906-158524598	Island	0.344344606751882	0.239331487018818	0.105013119733063	0.507088004695117	1.02186273987082e-06	0.551449386795375	0.166041688375376	0.103042781137581	0.415064461863163	0.101520353852967	0.0708933446539144	0.0320606928405294	3060
cg08409642	16	56641373	F	MT2A	TSS1500	chr16:56642129-56642595	N_Shore	0.432270419585447	0.303895716705842	0.128374702879605	0.494643410933012	0.000196824601801261	0.816087264163319	0.18060831371992	0.175551668960244	0.835453799741354	0.092344405099568	0.0940347873322989	0.0470111034171335	3192
cg23402769	7	16685581	F	BZW2;ANKMY2;BZW2;BZW2	TSS200;TSS200;TSS200;TSS200	chr7:16685252-16686364	Island	0.14534971555245	0.0767919387805029	0.0685577767719474	0.839886643115251	6.3730176221888e-05	0.367565662237468	0.042111811458767	0.105136705064363	0.287181399811504	0.027998154741674	0.0330678669759446	0.0411098682817945	3365
cg06728098	8	80942046	F	MRPS28	Body	chr8:80942117-80942593	N_Shore	0.1100694604272	0.0417269496000548	0.068342510827145	1.21488122763888	0.000241327459263253	0.34799064407018	0.0234018299788665	0.124926689691189	0.301167001203364	0.0167900431367932	0.0407561055997569	0.0489463091033089	3399
cg03698892	12	110561854	R	IFT81;IFT81;IFT81	TSS1500;TSS1500;TSS1500	chr12:110562095-110562700	N_Shore	0.25634946314985	0.181972514150089	0.0743769489997615	0.472420606548686	8.34815796805022e-05	0.492027255544182	0.118812529923667	0.120361800876238	0.34227461755448	0.101960163581059	0.0383365135608232	0.0421623801349126	3470
cg13378388	4	177713813	F	VEGFC;VEGFC	5UTR;1stExon	chr4:177713243-177714457	Island	0.16563613872859	0.0995536737898926	0.0660824649386971	0.680951858308475	0.00016851410421264	0.354935207890761	0.0726180347708798	0.10056699380331	0.270547015318311	0.0402278004425055	0.0398433040783741	0.045637731759028	3770
cg02888048	7	98335163	R	NA	NA	NA	NA	0.417679110589342	0.304095236084515	0.113583874504827	0.4453266807888	0.000250798950371494	0.699685820600698	0.136128582073021	0.150607973814424	0.574626624590492	0.0477774678868749	0.0903253114166218	0.0493288600487097	3836
cg17976191	19	13135527	R	NFIX	Body	chr19:13135317-13136169	Island	0.09612212335071	0.0321460118780078	0.0639761114727022	1.33225742139959	0.000160130147030049	0.371125610048167	0.0219057656974046	0.12661527491097	0.289363705522239	0.018010520064299	0.031489242072135	0.0448847350536755	4099
cg16401850	14	106445160	R	NA	NA	NA	NA	0.500566028969534	0.36965347902986	0.130912549939675	0.427414321103082	2.56978023468031e-05	0.788891487066798	0.248830969951797	0.171940380401674	0.786223381859343	0.162224959717298	0.0926216942845592	0.0386940619299742	4101
cg21883293	11	32334657	F	NA	NA	NA	NA	0.187101657376007	0.123863102801238	0.0632385545747682	0.558181547769118	3.76818726668914e-05	0.292398535726426	0.108732999500644	0.0562107900037104	0.21484198531284	0.0444669460436927	0.0414824814220789	0.0396769751495143	4244
cg20071624	7	5258357	R	WIPI2;WIPI2;WIPI2;WIPI2;WIPI2	Body;Body;Body;Body;Body	NA	NA	0.237470213257885	0.174409790689861	0.0630604225680243	0.424339632305557	0.000166901169116821	0.359307377392498	0.148742004140346	0.0721359374466195	0.323681059817375	0.0641230536830825	0.0536104061235163	0.0455148689292778	4278
cg14245102	14	101292967	R	MEG3;MEG3;MEG3	Body;Body;Body	chr14:101292863-101293101	Island	0.40665843799295	0.302334821356526	0.104323616636424	0.415771776795516	0.000264175236547328	0.631586895464569	0.198823423687034	0.128838921628523	0.609375525187399	0.154846890788923	0.0759920650036837	0.049800409148394	4323
cg06867065	19	51871233	F	CLDND2	Body	chr19:51869400-51871587	Island	0.0999076424009796	0.0373370873864698	0.0625705550145098	1.21524886118953	8.15067278976806e-05	0.289759022577536	0.0222552814773155	0.113820633475448	0.222714911569051	0.0210831156621337	0.0296487457796187	0.0421623801349126	4362
cg08057038	11	626128	R	MUPCDH;MUPCDH	TSS1500;TSS1500	chr11:626728-628037	N_Shore	0.368429670121282	0.276102719441339	0.0923269506799438	0.403491994392615	1.86950576970477e-05	0.554826495835247	0.229434930708121	0.108442517104694	0.56038965287389	0.118324756776428	0.0673571486980897	0.0373238425921813	4570
cg05124441	3	12045979	F	SYN2;SYN2;SYN2;SYN2	1stExon;1stExon;5UTR;5UTR	chr3:12045652-12046627	Island	0.0974997733089507	0.0361402396313151	0.0613595336776355	1.22023621567105	7.74894745185394e-05	0.287589922514734	0.0210246125561532	0.112611252430997	0.279255904548013	0.0207894671297006	0.0373366812995507	0.0421623801349126	4587
cg19721680	1	244816665	R	PPPDE1	Body	chr1:244816199-244817080	Island	0.0905092177318261	0.0308282626367637	0.0596809550950624	1.29968773444134	0.00013706357917233	0.314368095576079	0.0214166874417857	0.110908807446912	0.249012627979851	0.018324240766915	0.0307767131676801	0.0446787384918564	4898
cg19834134	7	82791675	R	PCLO;PCLO	1stExon;1stExon	chr7:82791674-82792412	Island	0.0798919342285762	0.0209542526358488	0.0589376815927274	1.5380540451871	0.0001969418147975	0.266965001447533	0.0123978039395589	0.108434656407467	0.235626655382329	0.00960466837779722	0.0300507805168232	0.0470111034171335	5074
cg22066304	19	55691730	R	SYT5	TSS200	chr19:55690182-55691623	S_Shore	0.130058809383689	0.0712892835861467	0.058769525797542	0.78489564991895	5.57639372248836e-06	0.354376955741258	0.0525275360108287	0.0919471470858068	0.225433090416514	0.0359665846890957	0.0289895756083313	0.0320606928405294	5109
cg12797594	22	36236395	R	RBM9;RBM9;RBM9;RBM9;RBM9;RBM9;RBM9;RBM9;RBM9;RBM9	5UTR;Body;Body;5UTR;5UTR;1stExon;1stExon;1stExon;5UTR;1stExon	NA	NA	0.119164313023302	0.0605364969602063	0.0586278160630955	0.8727656866069	5.13208118095236e-05	0.331165899596528	0.0348927957445018	0.0942408372837845	0.210160251739401	0.0306419441026482	0.0301817662540433	0.0411098682817945	5130
cg07510539	14	69619456	F	DCAF5	Body	chr14:69619828-69620458	N_Shore	0.134042514138751	0.0756944680100197	0.058348046128731	0.749220706313108	2.56340911885375e-05	0.304850552012375	0.0334280131615441	0.0866194561551566	0.298418618067485	0.0347472073804205	0.0389753654884375	0.0386940619299742	5185
cg10342899	10	102822249	R	KAZALD1	5UTR	chr10:102820488-102822874	Island	0.10497235703528	0.0471032833929883	0.0578690736422915	1.00964142678088	8.80835436473361e-06	0.289304455124043	0.029119078559948	0.0954046287358262	0.221250326919888	0.024950730050978	0.0285952943820065	0.0337352250548409	5297
cg02025192	11	115375385	R	CADM1;CADM1	TSS200;TSS200	chr11:115373574-115375881	Island	0.10276966817822	0.0455610863439939	0.0572085818342263	1.02123236349363	9.00183001674449e-05	0.399024636011964	0.0286047041556873	0.110577310975597	0.176312198398109	0.0284832236288975	0.0182539520571272	0.0421623801349126	5451
cg21285133	1	150209464	F	ANP32E;ANP32E	TSS1500;TSS1500	chr1:150206971-150207842	S_Shore	0.413298764608438	0.319148644730624	0.0941501198778144	0.362937020704513	0.00017167100104991	0.729662243328987	0.18938677321854	0.16000347254629	0.784806339159865	0.198106903873168	0.0698553908331496	0.0457307065439859	5477
cg00428601	5	132082801	R	CCNI2	TSS1500	chr5:132082873-132083911	N_Shore	0.100438773106974	0.0437603164419299	0.056678456665044	1.03863323066259	0.000256242795542423	0.37422100476241	0.0191908834136898	0.111984249843695	0.198244758970122	0.020492501308651	0.025426110234684	0.0493875760812004	5552
cg10511890	11	47416487	F	NA	NA	chr11:47416357-47416598	Island	0.0876690367718015	0.0311017408131966	0.0565672959586049	1.24870176992703	0.000239489327973963	0.271641561283392	0.0168381227298125	0.105862992671635	0.257237605748493	0.0166891947209652	0.035868253992934	0.0489371379704851	5589
cg24676817	5	42995369	R	NA	NA	chr5:42995122-42995415	Island	0.104173408220928	0.0478180761660341	0.0563553320548936	0.981634165529424	0.000151937533362746	0.313621843027399	0.0327545449021663	0.0978543514206837	0.258542376878353	0.016509260614633	0.0312501302528782	0.0446787384918564	5636
cg20618610	11	58830857	F	NA	NA	chr11:58830063-58830739	S_Shore	0.455387707492388	0.353364556144331	0.102023151348057	0.357015403762817	0.000111123463649588	0.763671455630281	0.265135136700553	0.175346975855625	0.70942198067122	0.162383219878618	0.0680195033367636	0.0437199608379071	5641
cg26868250	11	14612332	R	PSMA1	Body	NA	NA	0.562670857686211	0.440384393498868	0.122286464187343	0.346549352146359	0.000252930144783844	0.875913417780778	0.161249798463994	0.205947759075096	0.85670498707236	0.186088649558991	0.0997004404306578	0.0493875760812004	5919
cg15822908	1	33502755	F	AK2;AK2	TSS1500;TSS1500	chr1:33502201-33502719	S_Shore	0.130190930466687	0.0753955515273614	0.0547953789393255	0.715160195193645	0.000225445395731029	0.332152682779034	0.0474587470958259	0.0913919181913916	0.320591294972777	0.0247965104021954	0.0361664340420154	0.0482284614669546	6024
cg09741592	12	54676056	F	HNRNPA1;HNRPA1L-2;HNRNPA1	Body;Body;Body	chr12:54673814-54674988	S_Shore	0.154340592555048	0.208886605624617	-0.054546013069569	-0.413494800327089	0.000163522789871823	0.213527184976383	0.0798669686013181	0.0433848806212076	0.325735047630549	0.0636327159137352	0.0513125079307852	0.0453458387487196	6093
cg17647091	12	54474036	F	FLJ12825;LOC100240735	Body;Body	chr12:54475512-54475816	N_Shore	0.523197184861162	0.411818208637425	0.111378976223737	0.338047790072593	0.00015541591211087	0.841668626545949	0.269995888891965	0.198990299289577	0.823392934736549	0.183831809484454	0.0885153335801787	0.0446787384918564	6180
cg25313468	4	57773308	R	REST	TSS1500	chr4:57773867-57775602	N_Shore	0.486047711190359	0.382451980511084	0.103595730679275	0.337962749461833	0.00019877058164097	0.825778963162641	0.158979262386522	0.182401862377895	0.763205200960894	0.114396221550633	0.0971116324984105	0.0470769450228666	6183
cg09058860	1	173837788	F	SNORD74;ZBTB37;GAS5;ZBTB37	TSS1500;5UTR;TSS1500;5UTR	chr1:173837172-173837917	Island	0.0835478986825661	0.0294287819126373	0.0541191167699288	1.24645610588331	0.000194220043429164	0.296749456162154	0.0202466012520965	0.103358473535296	0.195589780676693	0.015945906680633	0.0220877729565681	0.046923184882994	6210
cg26105725	6	27511112	R	NA	NA	NA	NA	0.529922593992742	0.417894039041914	0.112028554950828	0.335499009083531	8.65574125918934e-05	0.916372759248835	0.372800693332727	0.200893753655363	0.879710984710133	0.330993866547986	0.0725276365716004	0.0421623801349126	6267
cg17154605	1	44821233	F	ERI3	TSS1500	chr1:44820657-44821113	S_Shore	0.0865984600201336	0.0334324541485131	0.0531660058716205	1.15322671519063	0.000118884613810261	0.320167061706935	0.0255447079434311	0.0993092243276677	0.232403004083127	0.0194091705328901	0.0273309830817781	0.0443246431673752	6484
cg03581262	2	106192732	R	NA	NA	NA	NA	0.634826978413647	0.503905255358142	0.130921723055505	0.327409699246996	4.00269131792798e-05	0.890854234121291	0.388277993763786	0.168089889181854	0.893128987257151	0.254539823433946	0.112311605387994	0.0396769751495143	6555
cg10514093	5	156277587	F	PPP1R2P3	Body	chr5:156277302-156277685	Island	0.457040459268581	0.363066587247207	0.0939738720213737	0.324114379984523	0.000151681832367564	0.737155647081692	0.264701057216955	0.15258499452774	0.600142605099228	0.155804877186533	0.0661786076953814	0.0446787384918564	6691
cg14063488	4	154709878	R	SFRP2	1stExon	chr4:154709512-154710827	Island	0.0847156112954477	0.0323136483995909	0.0524019628958568	1.16247915017016	0.000178567452000738	0.264347688855781	0.0233025934775621	0.0933384501760041	0.288547881873247	0.0162804381023284	0.0358905483520726	0.0459124570174406	6709
cg02811712	15	52861446	R	ARPP19	TSS1500	chr15:52860752-52861410	S_Shore	0.0853484465226407	0.0330259482562146	0.0523224982664261	1.14800244500896	3.01721392869853e-05	0.305175412428772	0.022681869668394	0.0914765998662348	0.223344174025705	0.0144561147251128	0.0270619299158421	0.039092364709516	6737
cg00121045	16	1416053	R	UNKL	3UTR	chr16:1414417-1414851	S_Shore	0.607764146570262	0.485311738820593	0.122452407749669	0.318719330061667	0.000159511810163317	0.832554695544193	0.328091451770684	0.146189732305331	0.839035083814501	0.28831552477513	0.0945630857285125	0.0448805339705152	6911
cg08246527	1	150336743	F	RPRD2	TSS1500	chr1:150336831-150337289	N_Shore	0.0900476729518438	0.038382672090598	0.0516650008612458	1.04812525726102	6.06724116489899e-05	0.26758621213898	0.0252041802300105	0.0900178718396025	0.197999458424078	0.0183668138471671	0.0207823581304185	0.0411098682817945	6931
cg15920762	18	12657056	R	SPIRE1;SPIRE1;SPIRE1	TSS1500;Body;Body	chr18:12657044-12658727	Island	0.101857605905178	0.0505624804957853	0.0512951254093923	0.885167156662115	3.93392228223335e-05	0.253577652504466	0.034912244841829	0.0820701668824743	0.219969442821938	0.0260063176657294	0.0298369716349255	0.0396769751495143	7050
cg00568384	2	173539262	R	NA	NA	NA	NA	0.50662695573292	0.632330121608874	-0.125703165875954	-0.314192032128458	0.000229965200555758	0.797179385444387	0.331702293871224	0.142155479639924	0.815218170478217	0.255349610042919	0.114255145728603	0.0483401696084247	7099
cg09657354	12	53730277	F	SP7	TSS1500	NA	NA	0.086071532990665	0.0353158555484324	0.0507556774422326	1.08409308589991	0.000168969593864163	0.260581344964507	0.0230897483670551	0.0863901215891364	0.214865153537956	0.0128624807400291	0.0271518780896636	0.045637731759028	7219
cg25072766	11	3073488	F	CARS;CARS;CARS;CARS	Body;Body;5UTR;Body	NA	NA	0.560018823873023	0.450170399058743	0.10984842481428	0.308841378858002	0.000236295441349704	0.748027911874353	0.392178425966478	0.105306509683433	0.762524437055787	0.156488319949214	0.108711759146353	0.0487751628290093	7306
cg20387429	1	91300288	F	NA	NA	chr1:91300979-91301891	N_Shore	0.113223620293939	0.0627698495782423	0.0504537707156967	0.759866093937488	6.18495220366475e-05	0.295211970483724	0.0384216259325629	0.08505999991424	0.168503060635457	0.0305131772440126	0.0194100510747002	0.0411098682817945	7332
cg14220272	21	38445791	R	PIGP;PIGP;TTC3;PIGP	TSS1500;TSS1500;5UTR;TSS1500	chr21:38444860-38446497	Island	0.0822249757314812	0.031851107983895	0.0503738677475862	1.13989168648393	0.000113349950718284	0.2760766630113	0.022138141788784	0.0919041834465341	0.136458444047563	0.0134062820119382	0.0184452127452733	0.043907050173031	7356
cg04063589	5	134871973	R	NEUROG1	TSS1500	chr5:134870740-134872051	Island	0.165308127087494	0.215612931215578	-0.0503048041280843	-0.363956880151974	4.1285235789781e-05	0.283010636825757	0.0270346909082967	0.0887783727627347	0.315813588897005	0.0346571335566983	0.0495826534617433	0.0396769751495143	7379
cg20829404	20	61448319	R	COL9A3	TSS200	chr20:61447685-61448891	Island	0.101204835260142	0.0509193440326077	0.0502854912275342	0.868247206396452	3.36865364967188e-05	0.326657732652952	0.021546314847459	0.0804685522692524	0.166501379736847	0.0213958520383115	0.0209802412029664	0.039092364709516	7387
cg17183023	8	141474349	F	NA	NA	chr8:141474418-141475050	N_Shore	0.0660349905694269	0.0162090106545464	0.0498259799148805	1.53660059029513	0.000225802573888282	0.258756950246049	0.00809534170712806	0.0939009440570495	0.168906953379457	0.00575345954450822	0.022348923401069	0.0482284614669546	7534
cg21673010	12	125425518	R	NA	NA	NA	NA	0.126299516086864	0.0766186966396166	0.0496808194472477	0.654030070755459	6.79174934531233e-05	0.286377165047862	0.0616058070091267	0.081635892501676	0.258953204574486	0.0381472560520513	0.0275664998908972	0.0411851252694258	7586
cg09763865	1	36615143	F	TRAPPC3	TSS200	chr1:36614855-36615462	Island	0.0782413024653733	0.0285917576987014	0.0496495447666719	1.19316133134548	0.000106938504698993	0.286212760046875	0.022082844465832	0.0976707821522407	0.188812407929815	0.0208161538119436	0.0219094686828477	0.0432195245644214	7593
cg14608422	10	75634225	R	CAMK2G;CAMK2G;CAMK2G;CAMK2G;CAMK2G;CAMK2G;CAMK2G;CAMK2G;CAMK2G;CAMK2G	5UTR;5UTR;1stExon;5UTR;1stExon;5UTR;1stExon;1stExon;5UTR;1stExon	chr10:75633600-75634796	Island	0.0825862702411044	0.0330380384272659	0.0495482318138384	1.10518594516321	0.000202391538594627	0.321163440668933	0.0239812375221455	0.0993615746185884	0.214753243659976	0.0220140653463101	0.0221656392159386	0.0470818484553848	7627
cg16010370	3	53290200	F	TKT;TKT;TKT	TSS200;TSS200;TSS200	chr3:53289533-53290213	Island	0.0759630826699736	0.0265587592526415	0.0494043234173321	1.23350011090151	0.000234787628300304	0.232697160652557	0.0141895220986935	0.0902555827380449	0.241703988046216	0.01383257678592	0.0346747233088122	0.0487505085108624	7670
cg20191453	3	49459855	F	AMT;AMT;AMT;NICN1;AMT;AMT	Body;1stExon;1stExon;3UTR;1stExon;1stExon	NA	NA	0.379151313911951	0.306801868998465	0.0723494449134857	0.29675038143853	0.00021522677454909	0.635754030686607	0.190259857174154	0.121827956497859	0.556686669752962	0.210255185095829	0.0588550197055026	0.047438141875756	7884
cg01374654	3	32432921	F	CMTM7;CMTM7	TSS1500;TSS1500	chr3:32433104-32434162	N_Shore	0.0897454989726766	0.0409470486873927	0.0487984502852839	0.969253166119456	0.000123310703607088	0.228806871818065	0.0326698821735726	0.0804051289855328	0.204345510222057	0.0243978154354335	0.0251284673849373	0.0445152945787369	7890
cg24167603	19	58193144	F	ZNF551	TSS1500	chr19:58193268-58193638	N_Shore	0.0711778572414579	0.0224868977491602	0.0486909594922977	1.32122827549926	8.21799000924808e-05	0.313627229230895	0.014078547942642	0.0985042534271488	0.176688721779076	0.0132009463933233	0.018238507361037	0.0421623801349126	7928
cg20221591	2	241076340	F	MYEOV2;MYEOV2	TSS1500;TSS1500	chr2:241075403-241075916	S_Shore	0.532923600143345	0.432336002508214	0.100587597635131	0.29560652669051	4.05886931351336e-05	0.82546111143061	0.294624893817833	0.175664336621994	0.688163680365717	0.228794457336723	0.0708517241337041	0.0396769751495143	7942
cg14250274	7	66206258	F	RABGEF1	5UTR	chr7:66205245-66206565	Island	0.124031757111402	0.0754598273605809	0.0485719297508208	0.649256561619827	7.23033169706149e-06	0.250115496389335	0.0556372073809711	0.0599941028767929	0.1540479280165	0.0370482046311663	0.0243529444176296	0.0328053777810658	7972
cg23169883	10	72435301	R	ADAMTS14;ADAMTS14	Body;Body	chr10:72432242-72432738	S_Shelf	0.621478823453892	0.504803507363163	0.11667531609073	0.294712471573041	0.000135909535579635	0.868128872939576	0.41466895458997	0.142561478170156	0.880103558455566	0.266484012160316	0.103032115502865	0.0446787384918564	7989
cg16959787	13	113584179	R	NA	NA	NA	NA	0.0864659642735108	0.0380950334414096	0.0483709308321012	1.00413209041064	0.000179696598651135	0.280044302492632	0.0252338768334314	0.0879939099423192	0.183586095141589	0.0205487791822339	0.0228613022393089	0.0459259663038286	8048
cg26542412	1	92350568	F	TGFBR3	5UTR	chr1:92350913-92352085	N_Shore	0.0850082843076994	0.0366514513067351	0.0483568330009643	1.02613135223683	0.000205642550008335	0.243398525439644	0.025097611262741	0.0888766214248992	0.26789709180056	0.0144705725733238	0.0345341296884005	0.0472219794500158	8054
cg10626236	1	1631100	R	MMP23A;CDK11B;CDK11B;CDK11B;CDK11B;CDK11B;CDK11B	TSS1500;Body;Body;Body;Body;Body;5UTR	chr1:1631086-1633226	Island	0.623022093729796	0.508077213538351	0.114944880191445	0.289088722172927	8.15686331213952e-05	0.913641506185825	0.469180385274108	0.177382953782881	0.917535844716379	0.35678471319742	0.074039943426013	0.0421623801349126	8282
cg22424536	5	175792478	R	ARL10	TSS200	chr5:175792355-175793505	Island	0.0739256085306449	0.0263735473242357	0.0475520612064092	1.20622146145085	0.000130044973341539	0.24041277124004	0.0196561785096326	0.0898015943331797	0.176773020924494	0.0169212022987501	0.0231736060810574	0.0446787384918564	8392
cg19137606	10	38146164	F	ZNF248;ZNF248	5UTR;1stExon	chr10:38146502-38147104	N_Shore	0.0750201937927711	0.0276417565424067	0.0473784372503644	1.17547159480969	0.000158954517240624	0.261680104234005	0.0182997981193354	0.0907384109579368	0.209599816117446	0.0129759594011856	0.029521464553929	0.0448710975031511	8466
cg11426427	8	48649457	F	NA	NA	chr8:48649766-48651653	N_Shore	0.0903720571677113	0.0432767197347582	0.0470953374329531	0.913780526596801	5.72096862525946e-05	0.26171898631011	0.0271573524652812	0.0802347265151642	0.19649921129504	0.0222947974882032	0.0198679023984153	0.0411098682817945	8589
cg00630794	19	7746957	R	TRAPPC5;TRAPPC5;TRAPPC5	5UTR;5UTR;5UTR	chr19:7745490-7747714	Island	0.102984736536121	0.0558949982775209	0.0470897382585997	0.777887020034683	5.06274627887775e-05	0.251544547436111	0.031074779040558	0.0769874558951154	0.169045302117953	0.0293165431564701	0.0213997043744209	0.0411098682817945	8596
cg06748078	4	1004703	R	FGFRL1;FGFRL1	TSS1500;TSS1500	chr4:1003106-1005455	Island	0.0722832967158394	0.0252659786603906	0.0470173180554488	1.22232252095993	8.69802774006232e-05	0.264838261790347	0.0177277036534608	0.086415344284192	0.191799631703892	0.0112269298600418	0.0237504282869952	0.0421623801349126	8632
cg03243700	9	137000940	R	WDR5	TSS1500	chr9:137000467-137001998	Island	0.0648789093281257	0.0180972819506911	0.0467816273774346	1.41412884597893	0.000102323696677227	0.234402562287596	0.00905794127191558	0.0862764548099278	0.235262311757822	0.00774876325963806	0.0274351554426016	0.0423140428078344	8738
cg06905984	13	108521062	F	NA	NA	chr13:108519292-108521063	Island	0.0893628280447362	0.0426476190459482	0.046715208998788	0.916337948048529	0.000148382440751553	0.264243258901083	0.0179788623450339	0.0866146250106515	0.153299630961497	0.016577898599313	0.0198324364522865	0.0446787384918564	8769
cg09965679	14	75179859	R	FCF1;KIAA0317;FCF1	1stExon;TSS200;5UTR	chr14:75179629-75179875	Island	0.0765604766226865	0.029894016838456	0.0466664597842305	1.11753605056655	0.000254551896042407	0.253168178013171	0.0217854878700999	0.0914392784897306	0.166684044910162	0.019272161491636	0.0204626008994705	0.0493875760812004	8790
cg25464034	11	450264	F	PTDSS2	TSS200	chr11:449961-451178	Island	0.0673817749783278	0.0207410097060578	0.04664076527227	1.3318292696583	0.000173416562068572	0.242210945803105	0.011145574192303	0.0828891796465897	0.143586529564587	0.00982142799717159	0.0208852490594941	0.0457307065439859	8800
cg10064060	16	15603154	R	C16orf45;C16orf45	Body;Body	NA	NA	0.704618070066254	0.578725207131505	0.125892862934749	0.279577994770028	9.30703448119562e-05	0.996465733137576	0.41057651958747	0.203425579050592	0.976810148954825	0.351637786367686	0.14685233517278	0.0421623801349126	8860
cg21640038	17	65362901	F	PSMD12;PSMD12	TSS200;TSS200	chr17:65362343-65362837	S_Shore	0.0653454153471526	0.0190291235742271	0.0463162917729256	1.3760187128723	0.00013568418124575	0.225356955549655	0.0114214023033117	0.0856766006898978	0.21337686969607	0.00720615899273921	0.0301014771364837	0.0446787384918564	8911
cg04932878	1	72500866	R	NEGR1	Body	NA	NA	0.546716690003297	0.449340625966255	0.0973760640370424	0.277378947848529	8.40700476978947e-05	0.858503543958437	0.367968040596778	0.175236582570362	0.815842884332177	0.3128640118934	0.0679538437215586	0.0421623801349126	8986
cg17841765	1	22560699	F	NA	NA	NA	NA	0.525321609310839	0.431837209206708	0.093484400104131	0.276890971054011	3.32504398405632e-05	0.776093547409221	0.377325100016497	0.141496428199406	0.688926073538429	0.296889869859669	0.0572832870329248	0.039092364709516	9030
cg23584176	6	29365078	R	OR12D2	1stExon	NA	NA	0.823632776032646	0.678364987303687	0.145267788728959	0.27623828269976	0.00017494800564824	0.968591876649344	0.475039263432725	0.144712408551314	0.925725783547863	0.383789151862809	0.148262334153894	0.0457307065439859	9079
cg08553572	19	947765	R	ARID3A	Body	chr19:947547-947981	Island	0.442363448431577	0.363604284120023	0.0787591643115535	0.275971363833206	3.95831725865695e-05	0.612576298081465	0.31267318409531	0.0869305239366363	0.475845735874633	0.200025139770019	0.0580248152848469	0.0396769751495143	9102
cg05031202	17	7738649	R	NA	NA	chr17:7738149-7739935	Island	0.0684946555307253	0.0227580662775578	0.0457365892531675	1.26074423190674	7.81715862066116e-05	0.220040269553011	0.0114091314123705	0.0831656127214115	0.20576773297972	0.00986324270094731	0.0258838727941454	0.0421623801349126	9158
cg07567777	19	51524441	F	KLK10;KLK10;KLK10	TSS1500;TSS1500;TSS1500	chr19:51522004-51522803	S_Shore	0.0872316838922267	0.0415220097033224	0.0457096741889043	0.916237637373693	3.7953591864224e-05	0.281877769561002	0.0318942380440402	0.0826437624105747	0.158689342669345	0.0187797985887958	0.0166568671772194	0.0396769751495143	9175
cg19311679	8	30891583	R	PURG;PURG;WRN	TSS1500;TSS1500;5UTR	NA	NA	0.0849583159568671	0.0393218170227921	0.045636498934075	0.945068399845971	0.000116617618599369	0.258074342535419	0.0301486223223814	0.0844665548082795	0.226041518554033	0.016993993677506	0.0249189056342668	0.0440344261532123	9204
cg01578341	15	82338527	F	MEX3B	TSS200	chr15:82335472-82339937	Island	0.0860149203776545	0.0406812952278745	0.04533362514978	0.921805218001206	0.000156470976577285	0.250495879574357	0.0270997772276313	0.0840647892413793	0.191890711617891	0.0208985821305792	0.0221145972067832	0.0447414711742156	9339
cg17755495	1	240800311	R	NA	NA	NA	NA	0.548513897733235	0.452478295049146	0.096035602684089	0.272207521429849	0.000218788550741193	0.878743666127695	0.409723292135847	0.167103791638539	0.792426529529055	0.331805338686441	0.0671724247700412	0.0477606909357218	9339
cg13620028	1	249120883	R	SH3BP5L	TSS1500	chr1:249120450-249120731	S_Shore	0.063015509493798	0.0177114420995101	0.0453040673942879	1.39772115430343	6.78736747314616e-05	0.254275613745324	0.013205657637012	0.0887837715276317	0.168947109311066	0.0088630745338312	0.0183061610877379	0.0411851252694258	9358
cg18466340	20	50417476	R	SALL4	Body	chr20:50417312-50419045	Island	0.0649280926840883	0.0196714862470522	0.0452566064370361	1.33642953439186	7.29498131792772e-05	0.215619935543065	0.0100581017573199	0.0821387357788954	0.208343857155125	0.00888005458575223	0.0262185980018329	0.0414787324061801	9381
cg06977036	17	8906204	R	NA	NA	chr17:8906236-8908080	N_Shore	0.0898250513714731	0.0447389380916163	0.0450861132798568	0.866834461888527	2.44300457037595e-05	0.22535442332005	0.0307561568222725	0.0723831400733169	0.238014117084307	0.0173604670325974	0.0300365984782737	0.0386867150705912	9479
cg08321272	4	41992621	R	SLC30A9;SLC30A9	5UTR;1stExon	chr4:41992477-41993125	Island	0.062114717890549	0.0170687331683155	0.0450459847222335	1.41366635889575	1.63998758288951e-05	0.221032635010589	0.011917363319011	0.0805003461587931	0.121213028448365	0.00648219257458819	0.0142247264387142	0.0361685165916766	9498
cg11599612	6	151187337	R	MTHFD1L	Body	chr6:151186747-151188112	Island	0.0645750386160769	0.0195871709719009	0.044987867644176	1.33372106224428	0.000142489862540722	0.244387277670711	0.012710537972328	0.0830199676690322	0.186322449068161	0.00822869827526946	0.0224683342028645	0.0446787384918564	9525
cg14202946	4	169931448	F	CBR4	TSS200	chr4:169930790-169931607	Island	0.0812450133430491	0.0364436873010938	0.0448013260419553	0.974263199342952	0.000149365434564356	0.268378550141571	0.0246720297848898	0.0859859779787161	0.203046385056605	0.020117305389685	0.0212175123819038	0.0446787384918564	9617
cg22004443	2	10953237	R	PDIA6	TSS1500	chr2:10952402-10953384	Island	0.118421519983648	0.07371567642607	0.0447058435575783	0.617317270198859	0.000149439984441196	0.227037654315724	0.0404586882313448	0.0662471087003943	0.228686752223431	0.0349697532168002	0.0286807942081057	0.0446787384918564	9669
cg16714616	20	40247229	R	CHD6	TSS200	chr20:40246345-40247841	Island	0.0630869331461463	0.0186736884666794	0.0444132446794669	1.34988599793187	0.000149130716614996	0.23757202418352	0.0119356496050348	0.0832110830021744	0.193192351138677	0.00857482581191567	0.0269306492360329	0.0446787384918564	9816
cg02837110	9	14322397	R	NA	NA	chr9:14322393-14322985	Island	0.078770737564542	0.0347007852882639	0.0440699522762781	0.989784007734361	0.000145312947935582	0.245936856491406	0.0212215523664279	0.0777729579264439	0.142272070088582	0.0130059069049074	0.0168506710884336	0.0446787384918564	9981
cg20415809	2	182321855	F	ITGA4;ITGA4	5UTR;1stExon	chr2:182321761-182323029	Island	0.0919334012928356	0.0479618494960364	0.0439715517967991	0.814451332346314	5.36576914247346e-06	0.26107397977891	0.0367122035045493	0.0722427877952893	0.224241476358018	0.0290130859883464	0.0228314250502996	0.0320606928405294	10023
cg01327474	16	28223637	F	XPO6	TSS1500	chr16:28223083-28223638	Island	0.0605058508217074	0.016569025173518	0.0439368256481894	1.40799768651896	8.79000712391653e-05	0.297923342616942	0.0107249259065019	0.0877199961602093	0.133294788357137	0.00642162829297774	0.0166156956576884	0.0421623801349126	10041
cg19037388	19	19774945	F	ATP13A1	TSS1500	chr19:19773991-19774767	S_Shore	0.0617979918674593	0.0179918674234078	0.0438061244440515	1.35893575684701	5.74608139887859e-05	0.229170993980582	0.0108379719315666	0.0808421455670729	0.147590011696274	0.00936513499070924	0.0191525805776581	0.0411098682817945	10110
cg22794704	2	162273437	F	TBR1	1stExon	chr2:162273294-162273725	Island	0.0812841484877595	0.037684937198137	0.0435992112896225	0.93683074050642	9.69915800138165e-05	0.274880133949296	0.0280493519217363	0.0829817568465946	0.165815153184529	0.0239687617029246	0.0168288031498058	0.0421623801349126	10198
cg03531512	22	26908677	R	TFIP11;TFIP11	TSS1500;TSS1500	chr22:26908214-26908542	S_Shore	0.0714698764554799	0.0283410372533584	0.0431288392021215	1.08737735316315	0.000166299211208859	0.243504081291218	0.0191274414876589	0.0820309563735134	0.229310923304079	0.0155998092495791	0.0236185445132849	0.0454900435878451	10422
cg25565479	11	93861779	F	PANX1	TSS1500	chr11:93861560-93862773	Island	0.119941552287449	0.0768130696825237	0.0431284826049252	0.581878683443235	0.000175112564582081	0.262899473665464	0.0421089832372994	0.0688224598118689	0.215899508535003	0.0433182512435306	0.0281578802051411	0.0457431241813754	10423
cg06464452	4	77227879	R	STBD1;STBD1	1stExon;5UTR	chr4:77227354-77228482	Island	0.0732058134951672	0.0300783254515019	0.0431274880436652	1.05386210008724	0.000177515092672681	0.215846646011118	0.0110372926686787	0.0783263400072324	0.263050011634571	0.0143386287300577	0.0317411105370148	0.0459103841960814	10424
cg16548911	16	50347766	R	ADCY7	Body	NA	NA	0.494074840973236	0.411833125133785	0.0822417158394503	0.256965559810391	0.000217368382164576	0.698618604575975	0.35072146440759	0.102825426499746	0.594195898662143	0.227640932437722	0.0651799815139867	0.0476285259720002	10436
cg18921771	14	60952196	R	C14orf39	5UTR	chr14:60951976-60952946	Island	0.0625875883804528	0.0195013324813283	0.0430862558991246	1.2989427676198	0.000205757158933683	0.265545915946547	0.00886297860520026	0.0825988629010513	0.143764264823855	0.00859906862476298	0.019986530387082	0.0472219794500158	10449
cg11366849	7	42267547	R	GLI3	5UTR	chr7:42267546-42267823	Island	0.0597489688113338	0.0166863440639147	0.0430626247474191	1.38607021305737	0.000190062927987706	0.241221053880907	0.00716585359589678	0.0816504864980273	0.214054869439857	0.00660389950475102	0.0249710409148978	0.0465481391737714	10464
cg16387254	1	231472287	F	C1orf124;C1orf124;EXOC8	TSS1500;TSS1500;1stExon	chr1:231473012-231474382	N_Shore	0.68551177957172	0.572615705071641	0.112896074500079	0.255530357759911	0.000220144747816437	0.908197358309086	0.462357139888971	0.129130577007163	0.889384997399807	0.247990903330839	0.0953094076316594	0.0477953585766835	10568
cg19152508	10	28034044	R	MKX	5UTR	chr10:28030182-28035211	Island	0.0930703423293717	0.050491682507672	0.0425786598216996	0.768820575116495	0.000128645626035528	0.24463895267447	0.0407198035498485	0.0687690788390427	0.191001806460596	0.0224878701586428	0.0221435792408252	0.0446787384918564	10720
cg14348397	9	109623731	F	NA	NA	chr9:109622424-109623203	S_Shore	0.0876996898337005	0.0451862344312636	0.0425134554024368	0.824045533826204	0.000250901723352476	0.303536789981685	0.0323138589610588	0.0840715410869703	0.0953525930854506	0.0254645295668239	0.0126774492552189	0.0493288600487097	10754
cg06693487	3	174159416	F	NA	NA	chr3:174158595-174159348	S_Shore	0.0584150762434957	0.0159140981671395	0.0425009780763562	1.40057709112325	0.000215073406535936	0.252705120753031	0.00952259464777529	0.0847773648449999	0.104362237261951	0.00818274239421352	0.0108944580781837	0.0474310899096834	10762
cg24165760	14	103243389	R	TRAF3;TRAF3;TRAF3	TSS1500;TSS1500;TSS1500	NA	NA	0.0734130519840245	0.0309817554618013	0.0424312965222232	1.02529136196512	4.25414678268379e-05	0.248630631858175	0.0243599139576307	0.0801322516537257	0.147019972921646	0.0220377912556935	0.0148724204484068	0.0396769751495143	10798
cg03539039	15	42263995	F	EHD4	Body	chr15:42264156-42264861	N_Shore	0.0717428431000171	0.0294633879828326	0.0422794551171845	1.05057760403491	0.000139416491126915	0.246900428422163	0.0209513065325429	0.0789211283549296	0.178725121121765	0.017726007880262	0.018531417130852	0.0446787384918564	10876
cg19047180	10	70748213	F	KIAA1279	TSS1500	chr10:70748435-70749334	N_Shore	0.0678660442083272	0.0256025281265319	0.0422635160817953	1.12901464533859	7.52140019235309e-05	0.247871464142318	0.0174796608260183	0.0823121897891949	0.132027742898207	0.0142441660413213	0.0138596743620307	0.0421623801349126	10885
cg22502448	3	44622831	F	ZNF167	Body	chr3:44622586-44622866	Island	0.64380019526284	0.53917595748183	0.104624237781011	0.25158134123483	0.000121213718030736	0.931989849438322	0.45215964328195	0.173898412554451	0.896948437360626	0.362289862278748	0.0843108172046786	0.0443261430033025	10915
cg13588715	4	164415922	R	C4orf43;C4orf43	1stExon;5UTR	chr4:164415409-164416186	Island	0.0602260172380298	0.0180838389349613	0.0421421783030685	1.32226545816071	4.08433688772878e-05	0.218686561405469	0.0123807356000038	0.0780268806118614	0.211672676672052	0.00834133733933371	0.0230486188384321	0.0396769751495143	10948
cg15824864	17	77812175	F	CBX4	Body	chr17:77812016-77812276	Island	0.067583994882644	0.0254422183963099	0.0421417764863341	1.13029015592427	0.000163651369302701	0.232144435077219	0.0145961914719058	0.0770310025764473	0.117178328890798	0.0117010321841828	0.0129261659280481	0.0453458387487196	10949
cg09065880	20	55966446	R	RBM38;RBM38	TSS200;TSS200	chr20:55966212-55966964	Island	0.0783758807020598	0.0364001500446336	0.0419757306574261	0.9295232164262	0.000182411886343576	0.255450112521337	0.0248366306723314	0.0799669286510233	0.185209272185182	0.0216572660469933	0.0221956916061745	0.0459259663038286	11056
cg09000583	17	46802888	F	HOXB13	3UTR	chr17:46802790-46803076	Island	0.0658301598982001	0.0238852063616361	0.041944953536564	1.16211620751618	0.000127583013208022	0.23376039785304	0.0153007836957864	0.0784716080992301	0.187144721764802	0.0149177893346369	0.0224729808836847	0.0446787384918564	11068
cg02770054	19	36049123	R	ATP4A	Body	chr19:36048556-36049673	Island	0.0709967945514392	0.0295459115547725	0.0414508829966668	1.0343362647601	0.000191966433278826	0.245550988028569	0.0183658602101528	0.0781530398793917	0.175297522583127	0.0172075296685153	0.0176094961224297	0.046774194512	11353
cg21742923	2	149634369	R	KIF5C	Body	chr2:149632682-149633882	S_Shore	0.0703881861420654	0.0290433706012441	0.0413448155408213	1.04190589267545	7.28564415198314e-05	0.224419933641039	0.0163077849910317	0.0747267205143809	0.15362374704078	0.0149809375568518	0.0192272681580165	0.0414787324061801	11416
cg02892388	7	155260310	R	NA	NA	chr7:155258827-155261403	Island	0.108703186475687	0.0673633478489774	0.0413398386267097	0.617636530319029	0.000130845753910764	0.212689215603457	0.0364429550501709	0.0602312002982008	0.191026026761415	0.0381457603096799	0.0262770831714844	0.0446787384918564	11420
cg18872778	5	36745332	R	NA	NA	chr5:36745331-36745582	Island	0.063835454854043	0.022517929211048	0.041317525642995	1.18307835920438	0.000194279014247363	0.263452997174361	0.0148122944790565	0.0839821322304624	0.213427214483919	0.0133590973334122	0.0221766329690474	0.046923184882994	11434
cg14064503	11	8094152	R	TUB	Body	NA	NA	0.194997684775369	0.23627977167653	-0.0412820869011613	-0.264690519998162	0.000146143095623383	0.224446185774843	0.135598330091622	0.0283991362668159	0.328859027549687	0.165496351150237	0.0357283392500328	0.0446787384918564	11451
cg18331412	5	135364986	F	TGFBI	Body	chr5:135364507-135365036	Island	0.475485292418206	0.399596261270898	0.0758890311473087	0.24522504373147	0.000134438038008255	0.639212481122323	0.286284323902866	0.107603717805176	0.592280012874306	0.24258482503016	0.0580674279534273	0.0446787384918564	11469
cg15083233	9	112810402	F	PALM2-AKAP2;AKAP2;PALM2-AKAP2	Body;TSS1500;Body	chr9:112810858-112811128	N_Shore	0.060510239260041	0.0193543360618965	0.0411559031981445	1.26425914995777	9.00299601795628e-05	0.206219692835955	0.0101299283510958	0.075629830866089	0.123015983952362	0.00785789792184054	0.014939399989176	0.0421623801349126	11523
cg01512265	20	34359908	R	PHF20	TSS200	chr20:34359673-34360250	Island	0.0686150222156025	0.0275343434303929	0.0410806787852096	1.06659377051367	0.000264139297680738	0.221946724194368	0.0194470332541696	0.0765101509310791	0.199829046738535	0.0176091251317965	0.0257878206464343	0.049800409148394	11579
cg14660573	19	50879419	F	NR1H2	TSS1500	chr19:50879606-50880094	N_Shore	0.0769104783973986	0.0358305624480442	0.0410799159493544	0.923220135585495	0.000127941798355925	0.252924051456557	0.0199650789166564	0.0722990920702917	0.153279180924558	0.0179623767986522	0.0168298229363239	0.0446787384918564	11582
cg23097696	1	156308121	F	CCT3;CCT3;C1orf182;CCT3;CCT3;CCT3;CCT3	5UTR;1stExon;5UTR;1stExon;5UTR;5UTR;1stExon	chr1:156308173-156308442	N_Shore	0.0659708665522252	0.0249228570450468	0.0410480095071783	1.12127468632954	0.000210936025697427	0.226799863796764	0.0162350897913012	0.0766313659539511	0.181117091537576	0.0159803756021766	0.0194465881384074	0.0472219794500158	11611
cg11244758	20	57463900	F	GNAS;GNAS;GNAS;GNAS	3UTR;3UTR;TSS1500;Body	chr20:57463652-57467739	Island	0.535219573803626	0.450538194645401	0.084681379158225	0.243516546028199	0.000196888091509186	0.779320825571663	0.323717682883571	0.126682682590593	0.726924360700594	0.263781821322576	0.0665341609654149	0.0470111034171335	11620
cg07155664	5	149829590	R	RPS14;RPS14;RPS14	TSS1500;TSS1500;TSS1500	chr5:149828881-149829631	Island	0.0625385878888215	0.0215956811679924	0.0409429067208291	1.19902129153164	6.32615436430234e-05	0.243674716049479	0.0165604586918777	0.077168596085951	0.140080179203319	0.0128138607467407	0.0186710161062068	0.0411098682817945	11682
cg26407100	8	11726043	F	CTSB;CTSB;CTSB;CTSB;CTSB	TSS1500;TSS1500;TSS1500;TSS1500;TSS1500	chr8:11725825-11726050	Island	0.0974459385052322	0.0565717448562633	0.0408741936489689	0.690629062273668	0.000155047491326897	0.336501419333585	0.0413258078623306	0.0812325272119292	0.234050972535333	0.0269242971792183	0.0255876577616232	0.0446787384918564	11720
cg24472375	6	108485102	R	NA	NA	chr6:108485671-108490539	N_Shore	0.0783368315479981	0.0375829648731684	0.0407538666748298	0.892569918696593	0.000144034009170777	0.237229471093616	0.0302682991765926	0.0740900008133389	0.232108756377698	0.0184405654718679	0.0236101306319794	0.0446787384918564	11775
cg17787710	17	79989039	R	RAC3	TSS1500	chr17:79987983-79990315	Island	0.14335086107707	0.102622480181774	0.0407283808952959	0.445341439968581	7.80201919335881e-05	0.274971701350739	0.0566745369786109	0.0601452045534078	0.186689485509606	0.0416364275704627	0.0238345814464	0.0421623801349126	11793
cg05711235	8	65498612	F	NA	NA	chr8:65498603-65498828	Island	0.134732559484924	0.0941262485724226	0.0406063109125012	0.475055716551204	0.000111518383508872	0.291768764100095	0.0843376756404309	0.0581504852282062	0.196874265562253	0.0562922666137227	0.0274029580085284	0.0437199608379071	11860
cg26535072	9	72288156	R	APBA1	TSS1500	chr9:72286804-72288081	S_Shore	0.0926490311758758	0.0520953039123251	0.0405537272635507	0.725163940194073	6.37280937908134e-05	0.249827136444069	0.0341321997344116	0.0712210510140306	0.226494367630014	0.0189165378555684	0.0264356198967079	0.0411098682817945	11903
cg20367223	8	64081842	F	YTHDF3	Body	chr8:64080674-64081766	S_Shore	0.0580441545881011	0.0176163472331101	0.0404278073549909	1.30094872124846	6.68849553397243e-05	0.253415667547621	0.00756837590959446	0.0800572953043011	0.111230592455929	0.00765973523939304	0.0116944845850666	0.0411851252694258	11984
cg10406676	16	3494094	R	NAT15;ZNF597	5UTR;TSS1500	chr16:3493098-3493569	S_Shore	0.600445466818315	0.50708849729917	0.093356969519145	0.239451207846474	0.000255882782344107	0.928092821437649	0.454735458168398	0.163425646819623	0.916087155634491	0.405575065566362	0.0678411213771389	0.0493875760812004	12003
cg13606015	3	43732015	F	ABHD5	TSS1500	chr3:43731998-43733108	Island	0.0641076168991647	0.0237468319881144	0.0403607849110503	1.13486975832661	0.000259053697429875	0.28134287164823	0.0173062774056635	0.0816427650283322	0.181449317918221	0.0150687929223301	0.0226924166435786	0.0495277970927244	12019
cg14433314	7	1233469	R	NA	NA	NA	NA	0.50952012421329	0.430140480486504	0.0793796437267858	0.239215569664072	3.00030143157364e-05	0.769790675356372	0.379283527485615	0.102236028104187	0.593655878608348	0.298749446408971	0.0598423373241997	0.039092364709516	12030
cg18888595	8	92082609	R	OTUD6B	1stExon	chr8:92082236-92082985	Island	0.0552415010702764	0.0149967446747046	0.0402447563955718	1.38404975083336	0.00017427389935657	0.272395506020968	0.00927535378748129	0.085551915342569	0.0588126577100597	0.00684537370620021	0.00675355081946827	0.0457307065439859	12100
cg06911613	16	85846184	R	NA	NA	chr16:85845625-85845831	S_Shore	0.633785385526827	0.535753789222498	0.0980315963043284	0.238329584763644	0.000127893822001934	0.875514498580297	0.371925641172989	0.142983055925903	0.742156313647797	0.360907299226088	0.0799114660994845	0.0446787384918564	12104
cg04552555	11	1680823	R	HCCA2	Body	NA	NA	0.0619789982750947	0.0217746155162167	0.0402043827588781	1.1797013563227	0.000201606718349462	0.241050246982538	0.0177379938993136	0.0815621547266564	0.164128837527571	0.0131068472107296	0.0168155550759605	0.0470818484553848	12122
cg24307440	9	139886715	F	C9orf142	TSS200	chr9:139886312-139887180	Island	0.0721867623721784	0.0319943326488124	0.040192429723366	0.968711399222004	0.000260185792010552	0.296892694886335	0.0270118816913923	0.0804935775220449	0.125800611440748	0.0215724303562799	0.0137475643202095	0.0495869080525407	12130
cg09739036	11	67211315	F	CORO1B;CORO1B	TSS200;TSS1500	NA	NA	0.0689514819048345	0.0289250335773345	0.0400264483275001	1.02026806166511	3.97783438604429e-05	0.26099996525297	0.0206687639508212	0.0768984377053815	0.114295637326808	0.0201597641996949	0.0114705856866876	0.0396769751495143	12247
cg04275490	4	54967423	R	GSX2	Body	chr4:54966163-54968063	Island	0.0679916193087953	0.028037595188956	0.0399540241198393	1.0358930665418	0.000134781694590856	0.222599636483811	0.0157065656065511	0.0735818819625992	0.133205325761635	0.0118716942361876	0.0171593733988605	0.0446787384918564	12288
cg00339687	1	161348895	R	NA	NA	NA	NA	0.560026856825447	0.474138253631596	0.0858886031938512	0.235610801876358	0.000112152220300212	0.776419942977072	0.43651964411275	0.112916465461523	0.714668153734698	0.280358715899584	0.0754571566197405	0.0437199608379071	12394
cg12727398	2	237087235	R	NA	NA	chr2:237086727-237088463	Island	0.0918685633402724	0.0520929397173897	0.0397756236228827	0.714207763067887	2.9300919542873e-05	0.30479641255525	0.0453994545766375	0.0724426745150879	0.121512906166366	0.0272348584048868	0.0165515288479982	0.039092364709516	12394
cg25538627	11	119227631	R	USP2;USP2	Body;Body	chr11:119227096-119227758	Island	0.0600744495467459	0.0204890067461977	0.0395854428005482	1.20059935475143	0.000230081132360263	0.218849927656141	0.0134664123397993	0.0747296683856215	0.226063753198506	0.00893016945875039	0.0247868159451977	0.0483401696084247	12503
cg12955121	20	33680750	R	TRPC4AP;TRPC4AP	TSS200;TSS200	chr20:33680438-33681029	Island	0.0642370009403126	0.0246705312505701	0.0395664696897425	1.09842848612348	3.34441341229664e-05	0.243583904258761	0.0162398841566213	0.0709455326969849	0.153225398330164	0.0144362621525427	0.0197987439960537	0.039092364709516	12512
cg06297391	16	616827	R	NHLRC4	TSS1500	chr16:614792-615095	S_Shore	0.081364887746415	0.041879489497523	0.039485398248892	0.81647554929689	0.000127981094773874	0.228459242755755	0.0328598319863543	0.0698107385593863	0.171446475190162	0.0239083744770485	0.0203331832688005	0.0446787384918564	12575
cg18241829	2	176952696	R	NA	NA	chr2:176952695-176953297	Island	0.0684873954367297	0.029174530506114	0.0393128649306157	1.00254500062659	0.000126807272255034	0.233583844280693	0.0172614581489908	0.0732462604748216	0.232838718126098	0.010208745005618	0.0240501898226331	0.0446787384918564	12715
cg16773294	8	55048378	F	MRPL15	Body	chr8:55047705-55048005	S_Shore	0.0745832264467846	0.0353337736835962	0.0392494527631884	0.899785334004271	0.000203253689259311	0.20003939379897	0.0222248443663277	0.0706175464333649	0.186722179371914	0.0196083676764558	0.0203196935803525	0.0470818484553848	12763
cg12308746	2	172952415	R	DLX1;DLX1	Body;Body	chr2:172952809-172953160	N_Shore	0.0774923286071254	0.0383272373151561	0.0391650912919693	0.856320002189227	8.85246035328272e-05	0.236322525829827	0.0248592879930878	0.0709944796508315	0.207789420369628	0.0195022292609111	0.0229246928054522	0.0421623801349126	12808
cg01269597	2	175200286	F	SP9	Body	chr2:175199463-175202639	Island	0.0673314167573734	0.0282099587066673	0.0391214580507061	1.01710594573566	8.40001027893672e-05	0.235482138787491	0.0166801073911765	0.0766838470367812	0.162464175601445	0.0151326239951177	0.0165886659763046	0.0421623801349126	12837
cg08889949	3	49044473	F	P4HTM;WDR6;P4HTM	3UTR;TSS200;3UTR	chr3:49044132-49045576	Island	0.0562269784141562	0.017108185110155	0.0391187933040013	1.28869050906477	0.000209018768022922	0.26617838011431	0.0103210333850883	0.0785571390576234	0.173336482888167	0.00684610874377738	0.0248794583821866	0.0472219794500158	12839
cg15207422	19	19280969	F	LOC729991-MEF2B;LOC729991-MEF2B;MEF2B;LOC729991-MEF2B	Body;5UTR;5UTR;Body	chr19:19280998-19281560	N_Shore	0.07638841070687	0.0372782085046631	0.0391102022022069	0.869662413971475	3.66410008977863e-05	0.209585919392465	0.0262314540975963	0.0670820978120791	0.153661076326823	0.0145147750561218	0.0196538900231162	0.0396769751495143	12847
cg02247898	14	55033728	R	SAMD4A;SAMD4A	TSS1500;TSS1500	chr14:55031826-55035030	Island	0.0576634140148404	0.0186239166706515	0.0390394973441889	1.24115487880319	5.4624838844949e-05	0.220713019412099	0.0123838887020519	0.071720948264498	0.178585236401606	0.0105232981311297	0.0189704380137601	0.0411098682817945	12903
cg11884792	2	192542902	R	OBFC2A;OBFC2A;OBFC2A	Body;1stExon;5UTR	chr2:192542573-192543329	Island	0.0597095978815803	0.0208232926287243	0.038886305252856	1.17733632276039	0.000166460916894929	0.213836139389365	0.0137271271537919	0.0747995289732805	0.23454034107484	0.0103689809278886	0.0260724289453043	0.0454900435878451	13018
cg10435664	1	208418706	F	PLXNA2	TSS1500	chr1:208416489-208418016	S_Shore	0.0749013983407767	0.0360996735918479	0.0388017247489288	0.881031779704987	6.14758668921014e-05	0.231670312531612	0.0274790534549458	0.0733562181609828	0.197105927946316	0.019877261325231	0.0211269464050604	0.0411098682817945	13072
cg03912954	9	140773129	R	CACNA1B	Body	chr9:140771300-140773513	Island	0.059947354752216	0.0211973242909696	0.0387500304612464	1.16484720062698	3.06852155123356e-05	0.230747510345544	0.0135612539614412	0.0702996981266447	0.126944255652351	0.00800010264393342	0.0158677356111063	0.039092364709516	13117
cg04886198	3	183967409	R	ALG3;ECE2;ALG3;ECE2;ALG3;ALG3	TSS1500;TSS200;TSS1500;TSS200;TSS1500;TSS200	chr3:183967304-183967801	Island	0.0663055593936843	0.0275583260599332	0.038747233333751	1.0226554064802	0.000188832153999383	0.232688285446479	0.0169423963165278	0.0727571925145341	0.182711304567161	0.0142405142243887	0.0207752551615436	0.046448506911608	13121
cg07823935	2	183902842	R	NCKAP1;NCKAP1;NCKAP1;NCKAP1	5UTR;1stExon;5UTR;1stExon	chr2:183902402-183903625	Island	0.0822636601265762	0.0435921873853182	0.038671472741258	0.783739824283531	0.000135654482546197	0.20432550506856	0.0356878677413481	0.069164050598317	0.17273593795915	0.020156675885297	0.0194520612715194	0.0446787384918564	13175
cg03359362	19	47289611	R	SLC1A5;SLC1A5;SLC1A5	TSS1500;Body;5UTR	chr19:47290585-47291983	N_Shore	0.0796201662721658	0.0412966067539208	0.0383235595182451	0.804960007723403	0.000116579944738445	0.206052586013636	0.0250470197637871	0.0598369704363343	0.196742300544505	0.0182843628173764	0.0210806105697902	0.0440344261532123	13416
cg12699433	20	42142897	R	L3MBTL;L3MBTL	TSS200;TSS200	chr20:42143210-42143591	N_Shore	0.580950765929249	0.495246122781182	0.0857046431480677	0.226051594174938	5.02202339389982e-06	0.815640070572387	0.457142842810549	0.105160773247824	0.712013233364114	0.386331350777464	0.058846855087176	0.0320606928405294	13435
cg21331461	12	21927773	F	KCNJ8	TSS200	NA	NA	0.0987097334641277	0.0606624808888519	0.0380472525752757	0.621464812875497	2.30487931653802e-05	0.215716926119857	0.0366472844238385	0.0522678861683428	0.17853461254627	0.0271870258089282	0.0208118113482323	0.0386867150705912	13613
cg01494702	14	77606594	F	ZDHHC22	5UTR	chr14:77605885-77608304	Island	0.0558619698093437	0.0178790578356627	0.0379829119736809	1.24026385432392	6.50663126185075e-05	0.210906137134628	0.0110353092413211	0.0697816995811535	0.131882324464342	0.00751616078380724	0.0169582789019494	0.0411226048255953	13658
cg18102098	14	78432386	R	NA	NA	chr14:78432385-78432804	Island	0.0922606506706616	0.0544597091829475	0.037800941487714	0.665781526191961	7.24098479113264e-05	0.218299462332899	0.0355505377154188	0.0599966589541002	0.195531638571069	0.0211005947781373	0.0246666484379702	0.0414787324061801	13792
cg14102832	19	12943497	F	RTBDN	Body	chr19:12943346-12943661	Island	0.0661168983472451	0.0283716768570059	0.0377452214902392	0.98817496244249	0.000248463649428466	0.186054040203067	0.0144567323581904	0.0660537429611315	0.206546266498733	0.00892201457180796	0.0243365143329979	0.0493288600487097	13821
cg19764399	13	48669116	F	MED4	1stExon	chr13:48668845-48669392	Island	0.0541906093251723	0.0168507611164429	0.0373398482087294	1.25739927206401	3.33469086724732e-05	0.22448533084455	0.0115713798175036	0.0733749368976765	0.160781264129902	0.00755933496908782	0.0168841942490674	0.039092364709516	14125
cg11734183	5	98105073	R	RGMB;RGMB	5UTR;1stExon	chr5:98104578-98106270	Island	0.0940381919534583	0.0567625910469039	0.0372756009065544	0.64000138078039	2.04773025235617e-05	0.21127743625988	0.0502117334682294	0.0513011308610178	0.152594389011988	0.0260856092810845	0.0170535396529667	0.0382245315099972	14168
cg09366641	1	153643528	F	ILF2	TSS200	chr1:153643318-153643529	Island	0.0743638895723952	0.0370923009100126	0.0372715886623827	0.841134397864524	0.000256375471966788	0.206004380924389	0.0230065274596434	0.0678274229099481	0.173898935764203	0.0180337813378624	0.0199750155009007	0.0493875760812004	14173
cg00138804	7	57706707	F	NA	NA	NA	NA	0.621162925973679	0.532369134841564	0.0887937911321152	0.218737385160544	0.000183825802381012	0.846594915259234	0.412637754530511	0.128432786904228	0.828357514426224	0.370962509872084	0.0782489732009184	0.0459259663038286	14343
cg04120645	15	91260188	F	BLM	TSS1500	chr15:91260384-91260919	N_Shore	0.0687343902002986	0.0317052141410096	0.037029176059289	0.916766158559289	0.00020306545684766	0.218519523699083	0.0226788396281187	0.0723216656582114	0.157651660276525	0.0207318047136807	0.0162857963788541	0.0470818484553848	14356
cg21055684	5	107005047	F	EFNA5	Body	chr5:107005130-107008191	N_Shore	0.0577959533863548	0.0207688282643019	0.0370271251220529	1.13972966002579	1.24554029477907e-06	0.224356722490817	0.0141312847479438	0.0664374585799719	0.112342871823054	0.0121676780980978	0.0119787310554357	0.0320606928405294	14358
cg19025435	13	44361624	R	ENOX1	TSS1500	chr13:44359858-44361696	Island	0.0637582774095084	0.0267731223464218	0.0369851550630866	1.00415328403689	0.000116431848597288	0.209614793576983	0.0168897681693495	0.0724828055122033	0.182569420606001	0.0126332552664737	0.0183479435282137	0.0440344261532123	14399
cg21088259	17	81039990	F	METRNL	Body	chr17:81036330-81039407	S_Shore	0.642093491910096	0.550694092579576	0.0913993993305197	0.217864951490186	0.000148914429638457	0.814409058651439	0.490376711628175	0.0983963752373377	0.831952370163915	0.361244163612946	0.0779292182643474	0.0446787384918564	14455
cg23788167	9	74979561	F	ZFAND5;ZFAND5;ZFAND5	5UTR;5UTR;5UTR	chr9:74979145-74980744	Island	0.0598893558690205	0.0230148401740678	0.0368745156949527	1.08195808841283	0.000132320038869206	0.218419818942632	0.014317307387559	0.0679039855528474	0.167282386222004	0.0135678920076443	0.0202334487128198	0.0446787384918564	14488
cg13496270	4	55092363	R	NA	NA	chr4:55092961-55093242	N_Shore	0.141415765452802	0.1782608028947	-0.0368450374418972	-0.314217225903072	0.000199827651648557	0.231953040903598	0.0661811893031513	0.0416185487245072	0.380292741819491	0.0890627067366906	0.0444140848902513	0.0470818484553848	14512
cg04007350	7	158263221	R	PTPRN2;PTPRN2;PTPRN2	Body;Body;Body	NA	NA	0.68271174361732	0.585819307563713	0.0968924360536069	0.217380257233713	0.000157780033231694	0.944873277571674	0.43050210177843	0.149251980098661	0.89268282882686	0.347838817452423	0.0938774621474524	0.0447839925268728	14519
cg10777361	12	125052341	F	NA	NA	chr12:125050796-125052051	S_Shore	0.0586454213777652	0.0218701855446016	0.0367752358331635	1.10695607805047	0.000238917803250559	0.250317201806466	0.0146894058116884	0.0717429926963256	0.123143645471552	0.0143706071896855	0.0160515016760069	0.0489371379704851	14570
cg24790184	8	22561951	R	NA	NA	chr8:22560949-22561271	S_Shore	0.650683361556497	0.757681552824619	-0.106998191268123	-0.216548968161048	0.000257114962454663	0.806239727354964	0.423286824568623	0.11068093498579	0.869559185169728	0.53326948631516	0.066697583760171	0.0494474334806941	14625
cg15212369	20	62274085	F	STMN3	Body	chr20:62272291-62273972	S_Shore	0.456870711353676	0.392092636860702	0.0647780744929737	0.215495167772069	0.000200955727643758	0.559558280570383	0.347700888452434	0.0645944984677669	0.543284465715914	0.271010013652431	0.0527048637000877	0.0470818484553848	14761
cg03826618	11	117297328	F	NA	NA	chr11:117298981-117299215	N_Shore	0.378340662814703	0.324567384855058	0.053773277959645	0.215025966724865	0.000197443977479613	0.501571539824419	0.283793354124559	0.060199094727446	0.39227156086919	0.188694785034124	0.0384087434549563	0.0470111034171335	14823
cg26737766	1	24127303	F	GALE;GALE;GALE	TSS200;TSS1500;TSS1500	chr1:24126799-24127549	Island	0.0531897726956954	0.0167459706635349	0.0364438020321605	1.24036951334403	8.56188816114129e-05	0.181482492764173	0.00944573231201642	0.0660953598575964	0.156043891846921	0.00948552501490582	0.0185529689331738	0.0421623801349126	14824
cg03920172	3	170075494	R	SKIL;SKIL;SKIL;SKIL	1stExon;5UTR;5UTR;1stExon	chr3:170074786-170076070	Island	0.0700512031212774	0.0337117435109628	0.0363394596103146	0.872902162330705	0.00022914977614038	0.210685408803692	0.0264040765657659	0.0667944137590835	0.239227811493615	0.0226180968546186	0.0271192069547924	0.0483273375835409	14913
cg05337391	16	25122981	R	LCMT1;LCMT1	TSS200;TSS200	chr16:25122810-25123442	Island	0.0564129006507972	0.0202804902572669	0.0361324103935303	1.13307494759378	4.75039535806807e-05	0.219764417396551	0.014929716974782	0.0702824707183535	0.129114323906239	0.0103669430306728	0.0138390276041324	0.0410706360794988	15067
cg14178837	14	39639234	F	TRAPPC6B;TRAPPC6B	1stExon;1stExon	chr14:39639364-39639635	N_Shore	0.0530757022163328	0.0169877316701574	0.0360879705461754	1.22478063989556	0.000104504703992879	0.260228618796914	0.0124475026486956	0.0754384615588631	0.112039550696215	0.00912058754983191	0.0113008353812968	0.042903987130962	15103
cg26891410	1	47696260	R	TAL1	TSS1500	chr1:47696504-47698197	N_Shore	0.0873182762965274	0.0512564993582668	0.0360617769382606	0.667847844247067	0.000153959748284978	0.206636692512043	0.0353005513667595	0.0595823664266135	0.129392873188739	0.0278029580453247	0.0167304942861103	0.0446787384918564	15128
cg25617092	4	93225157	F	GRID2	TSS1500	chr4:93226348-93227007	N_Shore	0.0612414801835911	0.0252192610729941	0.036022219110597	1.01635285097035	0.000179122985236054	0.21993466168667	0.0183425228457905	0.0693161777204498	0.138382915459126	0.0128469936529409	0.0149592707499777	0.0459124570174406	15157
cg18338181	19	13044658	R	FARSA	TSS200	chr19:13044191-13044665	Island	0.0576439882541559	0.0220352215438447	0.0356087667103112	1.07830275511382	0.0001928212584872	0.205827709254058	0.0120970317577766	0.0682696401746018	0.155817883888981	0.0093284920336185	0.0177886985255173	0.046774194512	15532
cg15894722	12	54447596	R	HOXC4;HOXC4	5UTR;TSS200	chr12:54447744-54448091	N_Shore	0.225910358256894	0.262816613752504	-0.03690625549561	-0.209692737804096	9.80137135017696e-05	0.298533925588599	0.0992994335143574	0.0632115653610919	0.335015375115362	0.129139155068048	0.0332628554744429	0.0421623801349126	15575
cg09276368	10	98945791	F	SLIT1	TSS200	chr10:98945062-98946239	Island	0.0721841621475963	0.0367386511246541	0.0354455110229422	0.814244297821402	0.000174698039288352	0.256877983319232	0.0271235891929779	0.0684634977974454	0.0945536802579785	0.0231654876433401	0.00970946926056248	0.0457307065439859	15673
cg11649040	6	24403712	F	MRS2	Body	chr6:24403089-24403686	S_Shore	0.0521043976154335	0.0167159847007124	0.0353884129147211	1.21699223621553	8.2564762117477e-05	0.247114297609373	0.0102495116075735	0.0755882023097722	0.141835410668661	0.00873621342607872	0.0148282451134248	0.0421623801349126	15729
cg13581475	14	64854533	R	MTHFD1	TSS1500	chr14:64854203-64855024	Island	0.0561513812654382	0.0208660720865589	0.0352853091788794	1.09974937875527	3.86331741375684e-05	0.248105342373022	0.0172054669911988	0.0721576111058028	0.0646797188494695	0.0138325195518139	0.00707929895950388	0.0396769751495143	15826
cg09306188	16	4733253	F	MGRN1;MGRN1;MGRN1;MGRN1	Body;Body;Body;Body	chr16:4731561-4731835	S_Shore	0.767433268436808	0.663553868328893	0.103879400107916	0.206925514079165	1.67238182133606e-05	0.932450619552703	0.602435557422008	0.104536769477111	0.945262741868634	0.469223556891351	0.0794644686195424	0.0361685165916766	16000
cg14085017	11	63775226	F	MACROD1	Body	chr11:63775346-63775613	N_Shore	0.0812685074422448	0.0462569837062871	0.0350115237359576	0.698084935777605	4.19993293258789e-05	0.172942559264865	0.0373365455162777	0.0377108338326117	0.163228194758881	0.020289669054988	0.0231822222890049	0.0396769751495143	16047
cg16941144	14	45603841	R	FKBP3;FANCM	TSS200;TSS1500	chr14:45603373-45603906	Island	0.0505457015240722	0.015553472621337	0.0349922289027352	1.2445051772694	0.000157064842726629	0.250927336990491	0.00987760224941829	0.0724365341402546	0.177315575017538	0.00691963145871043	0.0197683290303626	0.0447839925268728	16057
cg11509669	2	17720758	R	VSNL1	TSS1500	chr2:17721537-17722021	N_Shore	0.0572238235259222	0.0222953050284606	0.0349285184974616	1.05764815541477	0.000143144284921775	0.252248898742511	0.0155509053852883	0.0724595256827202	0.0866013882976512	0.0132987423223017	0.00878471930573375	0.0446787384918564	16112
cg17751438	2	145275197	R	ZEB2;ZEB2;ZEB2	Body;5UTR;5UTR	chr2:145273456-145275378	Island	0.0615578092081393	0.0266816484510681	0.0348761607570712	0.964050744727349	2.02962319066719e-05	0.191350006727572	0.019721821069803	0.0602203315271515	0.183050926182036	0.0119345361663151	0.0228890813264065	0.0382245315099972	16148
cg16341945	7	111846878	R	ZNF277;DOCK4	Body;TSS1500	chr7:111845860-111846887	Island	0.0600569311584754	0.0251917092545126	0.0348652219039627	0.993292205107693	0.000260251104606246	0.242541810193684	0.0169268452128027	0.0688330387852383	0.153507558966696	0.0137234925256124	0.0152208624641712	0.0495869080525407	16156
cg26015681	13	22329773	R	NA	NA	NA	NA	0.65471551631585	0.566530601168592	0.0881849151472581	0.205339845348232	0.000105315935404318	0.909233070742299	0.428085034725144	0.157620279496302	0.851066132814371	0.426123198321679	0.0798442701250476	0.0429534875427997	16215
cg02465761	8	6735510	R	DEFB1;DEFB1	5UTR;1stExon	NA	NA	0.538034602252091	0.465378419200812	0.0726561830512796	0.205190575504944	8.40800453532038e-05	0.740543437302559	0.434343497775463	0.0927039061653434	0.71644968725434	0.341449833690553	0.0554542534899028	0.0421623801349126	16234
cg12032620	15	43802735	F	TP53BP1	TSS200	chr15:43802881-43803407	N_Shore	0.0518737721383277	0.0171698862608662	0.0347038858774615	1.18731946449168	0.000200711421508553	0.181157809134341	0.0101151060807285	0.0649037425698443	0.201443595385156	0.0093676740183821	0.0252998106459668	0.0470818484553848	16273
cg12212706	19	42817984	R	TMEM145	Body	chr19:42817412-42818038	Island	0.107271182600868	0.141905130006589	-0.0346339474057208	-0.37332205295023	2.35533591806867e-05	0.205634908935189	0.0506105515836288	0.0432965927335782	0.24491620889983	0.0798215802436834	0.0337411089306917	0.0386867150705912	16326
cg18834200	2	172017416	R	TLK1;TLK1	TSS200;5UTR	chr2:172016538-172017028	S_Shore	0.0583938628634663	0.0238165038719657	0.0345773589915006	1.01613936056278	6.70636512316557e-05	0.195211779744822	0.0158214293716179	0.0662282961923461	0.0858814110684743	0.0129042777128061	0.00841189538660256	0.0411851252694258	16371
cg18743287	19	55575837	F	RDH13;RDH13;RDH13;RDH13	TSS1500;TSS1500;TSS1500;5UTR	chr19:55574138-55574734	S_Shore	0.640000341782868	0.738633927270372	-0.0986335854875032	-0.203819954341465	5.54216499250158e-05	0.796328338553482	0.392663496879963	0.133977902213212	0.874659540581445	0.510536769159931	0.0677465854511116	0.0411098682817945	16415
cg02599068	2	25195213	R	DNAJC27	TSS1500	chr2:25194140-25195214	Island	0.0526855655382279	0.0182251887886823	0.0344603767495457	1.15115004445627	7.58155576822413e-05	0.210453869932192	0.0119459224191873	0.0676003198512082	0.0608438255135178	0.00830374832796392	0.00726485828397826	0.0421623801349126	16461
cg25040466	20	61636172	R	NA	NA	chr20:61636171-61639055	Island	0.0603994637716647	0.0260428465336665	0.0343566172379982	0.965851485498463	8.65604687371726e-05	0.225607246092712	0.0190740496369491	0.065580284612476	0.162203322257958	0.0142698145112884	0.0170162848890613	0.0421623801349126	16559
cg09201151	15	84116151	R	SH3GL3;SH3GL3;SH3GL3	Body;1stExon;5UTR	chr15:84115762-84116921	Island	0.0539837536309993	0.0196627614184504	0.0343209922125488	1.10905272121148	0.000221852040505271	0.190300514552675	0.0117289715619635	0.0651986373589543	0.0900697571489101	0.0123580803335736	0.00990002954492681	0.0479949792271627	16594
cg20544562	6	12012554	R	HIVEP1	TSS200	chr6:12012543-12013379	Island	0.0645972132831083	0.0302798703450678	0.0343173429380405	0.889062697414536	2.88847937775564e-05	0.212898705188236	0.0161377200608954	0.0611014198148497	0.150581922504111	0.0167977838881233	0.0154041300661079	0.0390581380828717	16600
cg02123534	7	965485	R	ADAP1	Body	chr7:965987-966266	N_Shore	0.594573297361499	0.515552022872712	0.0790212744887868	0.202083680327874	0.000144358818082914	0.776533330121588	0.47005374077224	0.0981228187406297	0.642944679633696	0.370021101524784	0.0556586017188435	0.0446787384918564	16696
cg04915173	10	12292492	F	CDC123	3UTR	NA	NA	0.81676732065435	0.940892273605406	-0.124124952951056	-0.201800542729136	0.000165788696111548	0.963134501239561	0.32078634965779	0.236916279864816	0.970451780649513	0.455020103028153	0.0596458107236537	0.0454653103069078	16737
cg27536708	12	21654836	F	RECQL;GOLT1B;RECQL;GOLT1B	TSS1500;5UTR;TSS1500;1stExon	chr12:21654396-21654956	Island	0.0602670504576842	0.0262703831764706	0.0339966672812135	0.954056354345668	0.000213794971762515	0.203788339324187	0.0129421732551344	0.0611057705546566	0.17153943481398	0.00976963163141316	0.0184616973450978	0.0474310899096834	16886
cg26534993	2	3291401	R	TSSC1	Body	chr2:3291107-3291503	Island	0.669932914170555	0.581875005847588	0.0880579083229671	0.200099874516799	0.000176473045312921	0.950870441009308	0.416896292839363	0.169368467395079	0.931792451452743	0.435880002127014	0.0767401838237321	0.0458749370079275	17011
cg13807351	1	212458736	F	PPP2R5A	TSS200	chr1:212457967-212459694	Island	0.0523595187841015	0.0184973878558144	0.033862130928287	1.12978011090683	8.89161661121944e-06	0.19917261178373	0.0129428714778574	0.0594462760730308	0.144835525870523	0.0104037263153938	0.0159082405144811	0.0337352250548409	17014
cg08835688	7	50849931	R	GRB10	5UTR	chr7:50849752-50850871	Island	0.607282633785033	0.527413348713492	0.0798692850715415	0.199899047479936	0.000172807662977161	0.905584182094561	0.462828153242243	0.147627961162665	0.833431898419215	0.416729967721519	0.0574639062151295	0.0457307065439859	17031
cg03600697	3	142315064	R	PLS1	TSS200	chr3:142315171-142315567	N_Shore	0.0601466293098197	0.0263600213262095	0.0337866079836101	0.948020735324317	9.46498110318243e-05	0.200597744672037	0.0193475611638451	0.0655002442865607	0.188132943628391	0.0135213739978287	0.0194268569754386	0.0421623801349126	17078
cg24306142	1	17231793	F	NA	NA	chr1:17231298-17231680	S_Shore	0.0435727510784994	0.00988747870201032	0.0336852723764891	1.42963899798109	5.22140588795088e-05	0.190932766704151	0.00626667656049118	0.0646113181145401	0.0622731285406791	0.00509539553037227	0.00784896040939836	0.0411098682817945	17165
cg24292612	8	6735472	F	DEFB1;DEFB1	5UTR;1stExon	NA	NA	0.552337612843072	0.480136488395778	0.0722011244472941	0.198252994329663	6.02213382806391e-05	0.737625055693334	0.421377986624219	0.0846174837909773	0.712609582932596	0.335564027818767	0.0628346497649217	0.0411098682817945	17269
cg14595269	7	151216272	F	RHEB	Body	chr7:151216068-151217901	Island	0.108852087267752	0.142256786029941	-0.0334046987621891	-0.357339290001148	9.18677712054609e-05	0.246263330485245	0.0327812420499362	0.0580067374946348	0.24432076523697	0.0502181943643907	0.0442592713470996	0.0421623801349126	17454
cg10486610	20	61298677	F	LOC100127888;SLCO4A1	TSS1500;Body	NA	NA	0.731495287739197	0.637337377381103	0.0941579103580932	0.195919716508994	8.06696372928862e-05	0.900500751871552	0.488887139715758	0.101914768111947	0.859509674619246	0.380135335834813	0.0824724019640474	0.0421623801349126	17650
cg03697411	14	101419376	R	SNORD114-4;SNORD114-3	TSS1500;TSS1500	NA	NA	0.646273865405276	0.563179467313159	0.0830943980921165	0.195311052569012	0.000152667025300086	0.899296569022259	0.525909445180749	0.135518165098625	0.921300269239805	0.409464892036495	0.0713495916605259	0.0446787384918564	17770
cg13483263	17	7493150	F	SOX15;SOX15	1stExon;5UTR	chr17:7492314-7492945	S_Shore	0.655506285241738	0.571677275018344	0.0838290102233937	0.1942333494253	0.000107687786090436	0.906981608099428	0.474700059815199	0.130518762843888	0.849962519388795	0.393472005204288	0.062602632467841	0.043295253974201	17943
cg19769760	1	38511105	R	POU3F1	1stExon	chr1:38510102-38513642	Island	0.0530257872211736	0.0201658065193689	0.0328599807018048	1.0630280780442	0.000101634560060841	0.2020497598414	0.0135896110266588	0.0626315521619335	0.141100903612445	0.0110978253044302	0.0183201935433769	0.0421772849427409	17976
cg18951125	12	9720090	F	NA	NA	chr12:9722337-9722661	N_Shelf	0.702123914580437	0.612503730908839	0.089620183671598	0.194045818297781	5.54291137167869e-05	0.908599365393062	0.614403326456215	0.0966343821886369	0.899111022495304	0.4560008479234	0.0767375983181903	0.0411098682817945	17978
cg10096454	10	103880868	R	LDB1	TSS1500	chr10:103879633-103880628	S_Shore	0.0976800641001844	0.0648618791788738	0.0328181849213107	0.524448005615389	9.86605225812245e-05	0.275199664185449	0.0455205089102126	0.0599912402963147	0.173793633754243	0.0322709443624396	0.0220494397733488	0.0421734292771049	18017
cg07813965	7	112090452	R	IFRD1;IFRD1	TSS200;5UTR	chr7:112090122-112091412	Island	0.0699167635773789	0.0371574080756955	0.0327593555016834	0.761013733596716	0.000109170993077177	0.22452163560482	0.0247799515019114	0.0615574922346589	0.12490108339604	0.0192115324643136	0.0162223404088515	0.0434248410378982	18071
cg22175779	15	57998734	R	GRINL1A;GCOM1;GCOM1;GRINL1A;GRINL1A	TSS200;Body;Body;TSS200;TSS200	chr15:57998704-57999385	Island	0.0584257791250221	0.0258892506517187	0.0325365284733035	0.930988156052338	0.000220280880553543	0.179584427533177	0.0141112531869391	0.0560962623024563	0.180802728241081	0.0127318187260032	0.0234612897643692	0.0477972817706148	18287
cg01899038	5	145722391	F	NA	NA	chr5:145722467-145722925	N_Shore	0.0789236153045376	0.11135906630939	-0.0324354510048529	-0.448643381890165	5.3828133765223e-05	0.118489232016731	0.0342643018052349	0.0266823786373063	0.174665022333123	0.0352400592957639	0.0287577197970923	0.0411098682817945	18386
cg23416197	3	187458630	R	BCL6	5UTR	chr3:187457731-187457948	S_Shore	0.0571196001102721	0.0247436196010021	0.03237598050927	0.949986058124315	0.000136871281007207	0.226695160695501	0.0162348355883547	0.0632186627045463	0.18710274924578	0.0147334907372973	0.0208884268244014	0.0446787384918564	18449
cg10450178	12	89920041	F	WDR51B	TSS1500	chr12:89919012-89919904	S_Shore	0.0503505846605704	0.0180064327221987	0.0323441519383717	1.10760951352264	0.000135592876819421	0.212607341338003	0.0134046106057392	0.0657334031011689	0.206747094507886	0.0094813043911069	0.0219567627018788	0.0446787384918564	18488
cg23378033	12	65672031	F	MSRB3;MSRB3	TSS1500;TSS1500	chr12:65672391-65673250	N_Shore	0.658527521460988	0.575698391316823	0.0828291301441649	0.190829021437842	0.00018073365716813	0.868143866934429	0.533359360911242	0.0847655182764606	0.71314482047854	0.410817462015264	0.0677084185145101	0.0459259663038286	18581
cg02059315	16	3989432	F	NA	NA	chr16:3989006-3989348	S_Shore	0.502572102455748	0.439136396442357	0.0634357060133903	0.190601322001693	7.22188470122151e-05	0.700669438083755	0.372956622223051	0.118420416094495	0.585324999615852	0.358354486325283	0.040715167232949	0.0414787324061801	18623
cg22461434	19	41640676	R	NA	NA	chr19:41640631-41640836	Island	0.705424909708209	0.616917368701772	0.0885075410064364	0.190525050959365	0.000146061801308518	0.967257082089368	0.583574679461831	0.161247180728367	0.954044995485368	0.533256922244096	0.0651875021173488	0.0446787384918564	18638
cg21518151	13	112631009	R	NA	NA	chr13:112630568-112630796	S_Shore	0.690172550545089	0.603782611820506	0.0863899387245831	0.189982728189426	0.000166430336444533	0.862750968688505	0.443312902867204	0.111287016471921	0.894662806391312	0.378832485446357	0.0781858790628397	0.0454900435878451	18721
cg10261325	10	29874759	F	SVIL;SVIL	5UTR;5UTR	NA	NA	0.68743224245076	0.60154374601376	0.0858884964369991	0.189597357953599	0.000246200620307691	0.959537306812145	0.57122606705243	0.163504983050989	0.945524218584687	0.499755276600602	0.0637824229362469	0.0492636978024483	18786
cg20249169	2	64881356	F	SERTAD2	TSS1500	chr2:64880319-64881868	Island	0.0480397711581564	0.0159867069533106	0.0320530642048459	1.15926800463631	0.000167686613615543	0.16968107636494	0.0100483635154007	0.0585018756138431	0.116154765973479	0.00818535823174492	0.0144123762698476	0.0456190714338047	18814
cg05270381	1	202976926	R	TMEM183A;TMEM183B	Body;Body	chr1:202976328-202977028	Island	0.0756819718280872	0.0437820186057305	0.0318999532223567	0.671867776657125	0.000168254128647044	0.231504619136585	0.0351161818785666	0.0602365096761426	0.135881537217252	0.0240409855148071	0.014014116681767	0.0456290951919449	18959
cg20627916	6	152128328	R	ESR1;ESR1;ESR1;ESR1	TSS1500;TSS200;5UTR;5UTR	chr6:152128822-152129771	N_Shore	0.0692383094669882	0.0373421190168337	0.0318961904501545	0.743073818906601	0.00018418922552049	0.228907249921129	0.0234848159022396	0.0616409066704572	0.160158509297609	0.0149824601659065	0.0173816662236751	0.0459634450022194	18967
cg18202003	8	21967328	F	NUDT18	TSS1500	chr8:21966485-21967329	Island	0.051102210723	0.0192280112896367	0.0318741994333632	1.06387290904539	0.000214590741560238	0.167784089510921	0.0131957408299338	0.0580485748878532	0.108445801901008	0.00821904007467388	0.0147148796648276	0.0474310899096834	18997
cg10702309	3	193853465	R	HES1	TSS1500	chr3:193854575-193856015	N_Shore	0.0933834172118759	0.0615629435667527	0.0318204736451233	0.530720159240514	9.73644454126314e-05	0.205284543366665	0.0332421475873075	0.0539179629557275	0.143513262246129	0.0312768677556583	0.0186810617937569	0.0421623801349126	19057
cg09840840	17	64961117	F	CACNG4	1stExon	chr17:64961007-64962321	Island	0.0520116059384121	0.0202570540596524	0.0317545518787597	1.03526672380844	0.000109037822047921	0.184981473312038	0.01324116500496	0.0583992415080112	0.143038720404881	0.010682377024197	0.0159099627199591	0.0434248410378982	19142
cg26228464	1	18155029	F	NA	NA	chr1:18152378-18152842	S_Shelf	0.819433889991765	0.934288067672115	-0.11485417768035	-0.187100044310158	0.000126682437324418	0.963914245200225	0.368317052964345	0.217409641192236	0.966703668748388	0.502487200340317	0.0618519890862864	0.0446787384918564	19282
cg10544564	1	159141860	R	CADM3;CADM3	Body;Body	chr1:159141202-159141718	S_Shore	0.0455527220958428	0.0141023461580781	0.0314503759377647	1.20468401836391	0.000177716608135229	0.223355910905763	0.0100091273660535	0.0668770662668818	0.137126147103828	0.00780645798523172	0.0149115820743998	0.0459124570174406	19480
cg27254601	16	29817104	F	MAZ;MAZ	TSS1500;TSS1500	chr16:29816247-29817272	Island	0.0469742814438779	0.0155514746687792	0.0314228067750987	1.15690426766703	0.000195759480341367	0.204290940283836	0.0112385062123429	0.0639599831533122	0.105685666637353	0.00886621784554319	0.0112911428673405	0.0470111034171335	19513
cg05380570	1	17866686	R	ARHGEF10L	5UTR	chr1:17865863-17866630	S_Shore	0.0669647148909487	0.0355542536279259	0.0314104612630228	0.756611409972386	0.00017620101180006	0.190137592345137	0.0297828413719397	0.0527663403618764	0.168704799504669	0.0154153819258543	0.022624625139371	0.0458749370079275	19528
cg22897353	20	18548235	R	LOC388789	Body	chr20:18547890-18548298	Island	0.044281505855174	0.0129061614012483	0.0313753444539256	1.24472503090696	8.52197916828588e-05	0.180758048994659	0.00876780058782105	0.061207332529227	0.101096456310022	0.00671863267266052	0.0104843082369655	0.0421623801349126	19567
cg16478236	5	71402893	R	MAP1B	TSS1500	chr5:71402877-71404868	Island	0.0611587445677061	0.0297857026950184	0.0313730418726878	0.838790977698184	0.000105044604417092	0.179674378806969	0.0217487783201931	0.0572235694983308	0.185867866938829	0.0144587865948374	0.0200879615304424	0.0429393993999396	19572
cg07546255	12	131200134	F	NA	NA	chr12:131199824-131200157	Island	0.0521873072564068	0.0208984603237017	0.0312888469327051	1.00908519890995	8.09973177113397e-05	0.184819088148086	0.0137094102875422	0.0567671327080707	0.130854183847941	0.00984967191879342	0.0162394802015894	0.0421623801349126	19679
cg06470943	1	40839093	F	SMAP2	TSS1500	chr1:40839215-40840022	N_Shore	0.437262197038006	0.383506525801714	0.0537556712362923	0.184733264565185	0.000148546922359164	0.630644685556239	0.332110547298975	0.0882424773059746	0.519177522607018	0.308557683886179	0.0421625253039963	0.0446787384918564	19758
cg12994003	1	225616475	F	LBR;LBR;LBR	1stExon;TSS1500;5UTR	chr1:225614721-225616512	Island	0.0474451309171576	0.0162251844660986	0.0312199464510591	1.13123169372593	7.46031623085885e-05	0.177818812474274	0.0110609655034998	0.0610169936640412	0.178551347269735	0.00772308498452967	0.0186557644959411	0.0419481237253041	19759
cg17643757	12	6993812	F	NA	NA	NA	NA	0.653587536218952	0.573915597984241	0.079671938234711	0.184526939261946	9.46164390137084e-05	0.887285538223015	0.505844455661256	0.140032304228815	0.873223724219299	0.471036156027139	0.0548835709804732	0.0421623801349126	19801
cg13485564	2	223167617	R	CCDC140	5UTR	chr2:223168653-223169008	N_Shore	0.0606629625419071	0.0296616191082261	0.0310013434336809	0.833210661449494	3.47842261304637e-05	0.19591494850532	0.0220730790977672	0.053837899117173	0.105501564146274	0.0166367137555694	0.0112694572340214	0.0394006474691174	20038
cg17663463	19	57349709	F	PEG3;PEG3;ZIM2;PEG3;PEG3;ZIM2;ZIM2	5UTR;5UTR;5UTR;5UTR;5UTR;5UTR;5UTR	chr19:57349997-57350470	N_Shore	0.702449987679065	0.61762102867368	0.0848289590053848	0.182895052760943	6.86026502567071e-06	0.945702879961306	0.563739654802895	0.137982421304268	0.888428310802707	0.50687705165789	0.0519451432378284	0.0328053777810658	20114
cg05862124	5	172024736	R	NA	NA	NA	NA	0.846961523940253	0.962554963479076	-0.115593439538823	-0.182549354292622	0.000246770025974307	0.982445035746002	0.436181938159383	0.220057324536181	0.982498682541519	0.510453458980005	0.0591926816819669	0.0493288600487097	20190
cg13210580	1	161276204	F	MPZ	Body	NA	NA	0.0741411188705651	0.0433004501915098	0.0308406686790553	0.658663284071982	0.000130149324409404	0.215509056198456	0.028050513015703	0.0570807810621375	0.153144920406963	0.0232385249682558	0.0184461694174881	0.0446787384918564	20261
cg00976619	3	156876725	R	CCNL1	Body	chr3:156877175-156878364	N_Shore	0.61763390099574	0.702074466644666	-0.0844405656489264	-0.18210484177715	6.01179290636986e-05	0.803936591935956	0.401469625350756	0.116824573709039	0.828580116091991	0.452774974168278	0.0632239955776928	0.0411098682817945	20284
cg18704595	20	43280957	F	ADA	TSS1500	chr20:43280061-43280727	S_Shore	0.0488531911757038	0.0182747873542788	0.030578403821425	1.05760446992257	5.11355999530679e-05	0.226354226490178	0.014014753174814	0.0637386938915216	0.144561946270424	0.00887729541819285	0.0148136325002964	0.0411098682817945	20599
cg14094063	7	140624470	F	BRAF	1stExon	chr7:140623997-140624949	Island	0.0570168923092941	0.0265007688701425	0.0305161234391516	0.876597933846489	4.35161567475036e-05	0.207783038618107	0.0159341856866801	0.057231349004862	0.0876813764701056	0.0169797550239008	0.0105485167723185	0.0397714748463349	20687
cg27388345	9	131709804	F	NUP188;DOLK;DOLK	TSS200;5UTR;1stExon	chr9:131709353-131710564	Island	0.0495823790986659	0.0190714967180518	0.0305108823806141	1.03528038177447	1.51135403337729e-05	0.171006584357591	0.0133457632050081	0.0563554991550131	0.0574548840569652	0.0117094687045773	0.00614787581025594	0.0361685165916766	20694
cg09231862	14	29235376	F	FOXG1	TSS1500	chr14:29234889-29235908	Island	0.0839197261712427	0.0534666915409065	0.0304530346303363	0.565428563945962	9.54192064674665e-05	0.175946328211023	0.0407830016845828	0.0439976819188845	0.144951704572247	0.0236047840871937	0.0198656517244161	0.0421623801349126	20751
cg25554283	17	63558259	R	AXIN2	TSS1500	chr17:63555902-63557362	S_Shore	0.0554884947170849	0.0251306892594211	0.0303578054576638	0.89850958810599	0.000196845946551563	0.191502965476022	0.017954884623008	0.058466899646347	0.122591410932407	0.0170367888491561	0.012506701999458	0.0470111034171335	20885
cg01414357	19	48282728	R	SEPW1	Body	chr19:48281585-48282351	S_Shore	0.661131012724298	0.749661756339234	-0.0885307436149356	-0.178762768377499	0.000142977264568294	0.807212633631764	0.382214084157548	0.128920149133352	0.843732645533288	0.401821971350633	0.061767081640104	0.0446787384918564	21013
cg09169014	10	134064112	R	STK32C	Body	NA	NA	0.723908021028199	0.638482601698688	0.0854254193295113	0.178531396238897	1.25671155720472e-05	0.891362287325805	0.54800177245836	0.0914568757961734	0.873222351818019	0.377005765658719	0.0729743502234901	0.0361685165916766	21074
cg07988989	2	120981274	R	TMEM185B	TSS1500	chr2:120980332-120981451	Island	0.0469506756380199	0.016853718698875	0.0300969569391449	1.08459107130623	0.000106912961614485	0.190524488462928	0.012561863843016	0.0590498512329959	0.0813914430809455	0.0107447658090312	0.00856587699197656	0.0432195245644214	21230
cg25821794	6	117591534	R	VGLL2;VGLL2	Body;Body	chr6:117591533-117592279	Island	0.0917990217370747	0.0617160257148615	0.0300829960222131	0.505356251804286	4.53810431325742e-05	0.15996522643623	0.0413191280683002	0.0378221312034188	0.131993199131018	0.0335582795442815	0.0187139263369873	0.0404029801122386	21244
cg21878514	5	118787985	F	HSD17B4	TSS200	chr5:118788125-118788428	N_Shore	0.497751317465052	0.438998206574955	0.058753110890096	0.177412395446387	0.000173692972721007	0.661829318668937	0.394538953995481	0.0753878605333777	0.609182065623503	0.351894409984799	0.0496379192885153	0.0457307065439859	21301
cg03537567	4	25375829	R	NA	NA	chr4:25378793-25379275	N_Shelf	0.789092667064226	0.696673624906194	0.0924190421580324	0.177318751020399	1.4938336878368e-06	0.891562279556827	0.654093534912207	0.0770841555924283	0.903820213027954	0.508724929053735	0.0764313693118957	0.0320606928405294	21319
cg09225973	6	150232183	F	NA	NA	NA	NA	0.660334360449172	0.582924627757559	0.0774097326916133	0.177032164520731	8.32566143286165e-05	0.87936270837916	0.420216299989448	0.141504212600319	0.865248548429031	0.463881746158897	0.0584260388527466	0.0421623801349126	21400
cg09391093	10	38265555	F	ZNF25	TSS200	chr10:38265075-38265723	Island	0.0439413917725109	0.0140005646015406	0.0299408271709703	1.16832440092053	0.000140078166383987	0.212513138089554	0.0109558094264687	0.0630850152376025	0.155370982984565	0.00816382209487614	0.0165212258456838	0.0446787384918564	21437
cg05063944	11	107730037	R	SLC35F2	TSS200	chr11:107728949-107729586	S_Shore	0.0614722987987532	0.0316375943208616	0.0298347044778917	0.779497474117478	5.60770025165492e-05	0.218405995617636	0.0255009544664776	0.056662141108736	0.163964745431862	0.0180018835232248	0.0162836427657919	0.0411098682817945	21566
cg27656754	6	137366492	R	IL20RA	TSS200	chr6:137365299-137366126	S_Shore	0.826180211425029	0.934308002175498	-0.108127790750469	-0.175443594191578	0.000238359491003869	0.959308053077307	0.461825638731228	0.18201432041651	0.976152570836731	0.579514659679126	0.0493864268045547	0.0489221588292694	21739
cg06546066	2	241856000	F	NA	NA	chr2:241855997-241856201	Island	0.0614571887478899	0.0317505951786805	0.0297065935692094	0.775282392688125	0.000265574151771925	0.180903697537697	0.0177228001417968	0.0543952527815496	0.0967408960388987	0.0174393330117587	0.0110062500080331	0.0498775096499772	21747
cg18929814	7	97875293	F	TECPR1	Body	NA	NA	0.73373563247406	0.648733052304615	0.0850025801694454	0.175095953532499	0.000150821815439955	0.879998012297446	0.605422024764252	0.0806979887634471	0.84862426432725	0.271185291083263	0.0813948779203641	0.0446787384918564	21819
cg08438650	16	89558207	F	ANKRD11	TSS1500	chr16:89555775-89557753	S_Shore	0.107458703219304	0.137008298442513	-0.0295495952232092	-0.323743980535818	0.000121360990726088	0.150139552940135	0.0580527649354436	0.0284155595322225	0.213143328842657	0.0679954301429974	0.0332733352924896	0.0443261430033025	21940
cg08968978	12	130524707	F	LOC100190940	Body	chr12:130526915-130527117	N_Shelf	0.820763024243335	0.927457872528678	-0.106694848285343	-0.174316854269301	0.000114186901369363	0.956391950389586	0.44022089083209	0.197111615366437	0.96530794498951	0.493403821210977	0.0590230332944138	0.043907050173031	21981
cg18884741	7	66204797	F	RABGEF1	TSS1500	chr7:66205245-66206565	N_Shore	0.623985920941874	0.552326274012278	0.0716596469295961	0.173043345862131	0.000203367433719676	0.80601718697272	0.474126524018174	0.088212958959699	0.788274921670217	0.413858314688204	0.0650741983661643	0.0470818484553848	22291
cg22411068	5	10442103	R	ROPN1L;ROPN1L	1stExon;5UTR	chr5:10441605-10442512	Island	0.0445730250219587	0.0153946096942065	0.0291784153277522	1.10366571511501	0.000135314091098526	0.193323080762008	0.00874733502827348	0.0577652151973462	0.213457049234477	0.00647453995911136	0.0245584110871056	0.0446787384918564	22459
cg06264183	20	35202306	R	TGIF2	5UTR	chr20:35201323-35203490	Island	0.0684169028088155	0.0392521202788624	0.029164782529953	0.670978828414606	0.00014675184556824	0.224347197249348	0.0348379276544334	0.0525097395876307	0.107472386292976	0.0234968590908796	0.0132675982049008	0.0446787384918564	22479
cg01481116	11	93867992	F	PANX1	Body	NA	NA	0.499040935803431	0.441843631165714	0.0571973046377163	0.171958091160334	0.000123229990078542	0.654174309527816	0.348070378866865	0.0977915397831688	0.649314344890986	0.340814622496966	0.0497264799692438	0.0445152945787369	22521
cg00641391	3	197225202	F	NA	NA	chr3:197225631-197226150	N_Shore	0.841719998554513	0.949386651099499	-0.107666652544986	-0.171733141081425	4.28049107590092e-05	0.974618372293843	0.411533213383527	0.208850547507562	0.972448851203096	0.556818497271686	0.0489402344674071	0.0396866450823868	22577
cg00321149	16	19730298	R	C16orf88;IQCK	TSS1500;Body	chr16:19729194-19729896	S_Shore	0.0611102248970053	0.0320431509282868	0.0290670739687185	0.758186222742655	0.000174831247860454	0.169205128739746	0.019904238051552	0.0515495740202558	0.133783071074212	0.0133683403735214	0.0135498971040605	0.0457307065439859	22617
cg00221327	6	33291381	F	DAXX;DAXX;DAXX;DAXX	TSS1500;TSS1500;TSS1500;TSS1500	chr6:33290370-33291087	S_Shore	0.0452304691913542	0.0162278939294437	0.0290025752619105	1.07436241792275	4.27474334990918e-05	0.134828243687713	0.0100162481901765	0.0524963938571059	0.216960765604515	0.00800726344982537	0.0254271701621273	0.0396866450823868	22695
cg06466031	19	37329448	F	ZNF790	TSS200	chr19:37328896-37329518	Island	0.0441163814053223	0.0153498526547299	0.0287665287505924	1.09408801236352	9.7531864307338e-05	0.19900346138218	0.00837686620987649	0.0572715571901513	0.0597047940389028	0.00613758291252705	0.00745374270858902	0.0421623801349126	23026
cg06069310	3	38179874	F	ACAA1;ACAA1;ACAA1;MYD88	TSS1500;TSS1500;TSS1500;TSS200	chr3:38179857-38180689	Island	0.060569290769148	0.0318667647049143	0.0287025260642337	0.753235074066091	0.000126270644850518	0.232013156868952	0.0267450735838726	0.0586084468825459	0.0909103877930708	0.020751278007001	0.00867421098392265	0.0446787384918564	23109
cg00160902	4	16944285	R	NA	NA	NA	NA	0.706274215923531	0.62688957464863	0.0793846412749015	0.169468753136779	6.34411035351671e-05	0.947336582357956	0.53875149892029	0.140855872829359	0.93426906956861	0.510262535766133	0.0729740917260329	0.0411098682817945	23125
cg00502533	1	113498761	F	SLC16A1;SLC16A1;SLC16A1	1stExon;5UTR;TSS200	chr1:113498366-113499312	Island	0.0478756121662074	0.0192601585591441	0.0286154536070633	0.984017960853915	6.43945933215553e-05	0.155372915878278	0.0163773447204849	0.0518562607100869	0.100096943311337	0.0106237819892416	0.0126491402050282	0.0411098682817945	23221
cg03969515	1	16553267	R	NA	NA	chr1:16553326-16553660	N_Shore	0.680070293162379	0.604009341224054	0.0760609519383251	0.168482723546748	0.000191248281307472	0.913008761125839	0.380785075319864	0.150924889024565	0.890527800021618	0.383746565268385	0.0717138927052576	0.046666355572894	23355
cg03413465	4	172734776	R	GALNTL6;GALNTL6	1stExon;5UTR	chr4:172733734-172735118	Island	0.039871467522408	0.0113734004935595	0.0284980670288486	1.22239819844127	0.00018173315253615	0.185770955815572	0.00749646348780406	0.0582111318943251	0.124271888673807	0.00534611767581059	0.0134093548898679	0.0459259663038286	23385
cg07262335	2	85465018	R	TCF7L1	Body	NA	NA	0.647187648314067	0.575314571252915	0.0718730770611516	0.167093170801526	1.56592630843386e-05	0.813813860150996	0.472967205473262	0.106272093588648	0.733090884361695	0.414251810509806	0.0497848785208941	0.0361685165916766	23697
cg26549701	5	72599503	F	NA	NA	chr5:72598958-72599656	Island	0.0787891905913035	0.0505301158830828	0.0282590747082208	0.552730937069554	2.49982833315241e-05	0.197897217697218	0.0441615723974763	0.0427014080510677	0.109409924472552	0.0272505123306032	0.0138864154386873	0.0386940619299742	23755
cg06022507	11	77301390	R	AQP11	1stExon	chr11:77300360-77301391	Island	0.0782647241440589	0.0500128402742927	0.0282518838697662	0.55656575492616	0.000227574824508144	0.148120137890327	0.0352917651239089	0.0345279240391906	0.0833967778978338	0.0235754777803325	0.0141587404120689	0.0482284614669546	23770
cg19827167	1	94312206	F	MIR760	TSS200	chr1:94311844-94313086	Island	0.0507219526140315	0.0225548586355949	0.0281670939784366	0.899345309877607	0.000229744359609633	0.172540649847753	0.0174230010481918	0.0533599621697926	0.121972903583123	0.017287873674441	0.0141112297915746	0.0483401696084247	23904
cg14023999	15	90543224	F	NA	NA	chr15:90543410-90543835	N_Shore	0.51306037835016	0.456283523696389	0.0567768546537711	0.165770038078085	0.000176475952726733	0.643159576092026	0.439050406505759	0.0554209554371978	0.583580522896979	0.325314147943255	0.0539024798497554	0.0458749370079275	24043
cg25127064	7	1694822	F	NA	NA	NA	NA	0.811965970257273	0.722837081291564	0.0891288889657088	0.165586161821896	0.000155065410428514	0.945316038940575	0.40775425517413	0.130754505803316	0.926946547779735	0.267211613160837	0.119602879208624	0.0446787384918564	24085
cg17528967	17	42032747	F	PYY	5UTR	chr17:42030173-42030941	S_Shore	0.703547105909061	0.626408585424124	0.0771385204849372	0.165055376202133	7.3171821619456e-05	0.953202178965092	0.566134420925865	0.14774491442146	0.91382657808695	0.538441059343489	0.0604486422641039	0.0414787324061801	24248
cg09105523	6	10887672	R	SYCP2L	Body	chr6:10887184-10887622	S_Shore	0.0487247189642852	0.0208612697320399	0.0278634492322453	0.928170483775673	6.02046330689685e-05	0.17092730762681	0.0160209829269038	0.0504777240849041	0.113346464462468	0.00641184083522091	0.0116891156003904	0.0411098682817945	24403
cg04638679	13	50202713	F	ARL11;ARL11	5UTR;1stExon	NA	NA	0.0498292759695256	0.0220440289623276	0.027785247007198	0.900796051972453	0.000165434387404017	0.201947562447186	0.0155160499751582	0.053884482779979	0.104138520161145	0.013331860921974	0.0107421510666663	0.0454599272628805	24533
cg18892212	16	31499991	F	SLC5A2	Body	chr16:31498650-31500564	Island	0.435928667731046	0.388185010069223	0.047743657661823	0.163374039289642	0.000104084165709629	0.583839484579596	0.317563084773176	0.066129210666491	0.509261778525975	0.27946477730523	0.0512927970499633	0.0428606310486498	24705
cg25408271	1	91486822	F	ZNF644;ZNF644;ZNF644	5UTR;5UTR;5UTR	chr1:91487158-91487807	N_Shore	0.0623673315060151	0.0347860227296981	0.0275813087763169	0.692290022415674	0.000256576080914014	0.185975764082533	0.0244310200483607	0.0536195708173362	0.125218423596105	0.0211207553024172	0.0128777278978847	0.0493924122818447	24859
cg05992347	16	33964783	F	MIR1826	TSS1500	chr16:33964362-33966423	Island	0.668607655028727	0.596235622099235	0.072372032929492	0.162699077806111	0.000141931148720519	0.851665821155052	0.516419493277586	0.0909201466497254	0.847285080647617	0.409787658933294	0.0807442843868181	0.0446787384918564	24879
cg27133310	3	146263336	R	PLSCR1	TSS1500	chr3:146262126-146262505	S_Shore	0.856914092518033	0.764707161967995	0.0922069305500376	0.162237958538448	3.10856774068974e-05	0.962346925379183	0.69581502763441	0.0800242286525445	0.966868221878391	0.612274921726291	0.0865507505615627	0.039092364709516	25025
cg22900193	15	65823441	R	PTPLAD1	Body	chr15:65822685-65823540	Island	0.0425085804449369	0.0150722849408772	0.0274362955040597	1.06645971240799	0.000174506207984807	0.188024668516139	0.0108205770576346	0.0590325817797537	0.118758025889365	0.00755733318540214	0.0125765805266226	0.0457307065439859	25102
cg13800700	9	128774824	R	NA	NA	chr9:128777757-128777978	N_Shelf	0.743109189860368	0.663207560741547	0.0799016291188211	0.161807670269841	5.28715307064429e-06	0.901572757682418	0.626126965219352	0.0810591371280632	0.862690489861747	0.407080452940851	0.0784838063621508	0.0320606928405294	25158
cg09883849	7	12510863	F	NA	NA	NA	NA	0.604608739901662	0.539430477977852	0.0651782619238094	0.161731340853367	0.000214661613797169	0.781746307774419	0.464654969471328	0.082928923518407	0.718582111044317	0.390145498610051	0.0569846181001806	0.0474310899096834	25186
cg17961057	2	74645699	R	C2orf81	TSS1500	chr2:74645467-74645750	Island	0.705813989850775	0.629966659887481	0.0758473299632944	0.161587992519185	0.000141749358771223	0.929881154532223	0.464720451150826	0.135375199288179	0.942779348756747	0.442622217771028	0.0654556288192731	0.0446787384918564	25223
cg01894048	5	113697895	F	KCNN2	TSS200	chr5:113696516-113699195	Island	0.052059992346622	0.0247473469645004	0.0273126453821216	0.836760689812647	6.71079295647327e-05	0.156280724110526	0.0169120507091843	0.049347367944289	0.163210877248853	0.0128563728810206	0.0163456721642331	0.0411851252694258	25314
cg08663669	6	70506547	F	LMBRD1	Body	chr6:70506292-70507024	Island	0.0469084947205626	0.0198187562262333	0.0270897384943293	0.932423936982063	2.43590253434141e-05	0.209032687169259	0.0106930268836328	0.0548238687340126	0.0799151824002016	0.00875808131968543	0.00820174849479895	0.0386867150705912	25727
cg23392501	15	74422629	F	ISLR2;ISLR2;LOC283731;ISLR2;ISLR2	5UTR;5UTR;TSS1500;TSS200;5UTR	chr15:74419870-74423044	Island	0.0801614085301821	0.0531278779938464	0.0270335305363357	0.514232797348313	0.00020180473972721	0.19785056441967	0.0380901182517493	0.0442389001554824	0.114033717126521	0.0201893408352076	0.0165969184902017	0.0470818484553848	25815
cg07682083	14	73957524	R	HEATR4;C14orf169	Body;TSS200	chr14:73957750-73958889	N_Shore	0.0497875639256547	0.0227764603833605	0.0270111035422942	0.86718536636453	1.29757793208049e-05	0.1583335129354	0.0186191547857931	0.0475357223259634	0.0756415913860152	0.0126133440073883	0.00796974242116847	0.0361685165916766	25853
cg25983144	9	132244665	F	NA	NA	chr9:132244401-132245732	Island	0.0501546273920006	0.0231934368121519	0.0269611905798487	0.857777708704278	8.79579382672407e-06	0.180116300106185	0.0218402436394533	0.0487870866479457	0.0676455922974178	0.0096860091269176	0.00783728934558165	0.0337352250548409	25946
cg01879507	1	61522716	F	NA	NA	chr1:61519352-61519971	S_Shelf	0.0488869726119103	0.0220527197245457	0.0268342528873647	0.877501729243308	0.000130433899975833	0.146341839912572	0.0138982038853535	0.0483355157335062	0.119078707077313	0.01355874059175	0.0143191889142265	0.0446787384918564	26162
cg11453719	13	28552052	R	NA	NA	chr13:28551514-28552973	Island	0.049947458330517	0.0231706653175683	0.0267767930129487	0.85379063800001	0.000214964275788014	0.18233375984905	0.020067444700639	0.0533263669175087	0.0765233525376759	0.0117523003423667	0.00780615419609378	0.0474310899096834	26260
cg15713086	20	54933689	F	C20orf108	TSS1500	chr20:54933992-54934370	N_Shore	0.0521265097361866	0.0253529662855948	0.0267735434505919	0.813377736795229	0.000167569512203048	0.196749026684585	0.0206582625923197	0.0540597463993361	0.0843643796067057	0.0162249835121419	0.0088476141551233	0.0456190714338047	26272
cg09444439	6	42531572	F	UBR2	TSS1500	chr6:42531984-42532292	N_Shore	0.0517343802672945	0.0250075711114919	0.0267268091558026	0.818407190732562	4.18213742471994e-05	0.225838970402581	0.0189494856321075	0.055473667038737	0.0628612547362781	0.0150948708072339	0.00794114241011688	0.0396769751495143	26353
cg22707705	2	219646114	R	CYP27A1	TSS1500	chr2:219646432-219647181	N_Shore	0.809016042477873	0.90365369308241	-0.0946376506045373	-0.157755725742434	0.000256151362794718	0.918278022187164	0.42509770638258	0.168036163941731	0.954452305587684	0.527832748384593	0.051810299449067	0.0493875760812004	26354
cg10153349	11	13983893	F	SPON1	TSS200	chr11:13984066-13986349	N_Shore	0.569494010361829	0.509482671147228	0.060011339214601	0.157718124992232	3.31600914416879e-05	0.785798663177535	0.42008991941051	0.12031668695845	0.678061677030103	0.40040154336784	0.047621668822948	0.039092364709516	26365
cg14761175	22	17898020	R	NA	NA	chr22:17897854-17898287	Island	0.715415498157779	0.64049014999514	0.0749253481626384	0.157280356939696	8.34559957317088e-05	0.953089102875182	0.597383432120032	0.13424634946919	0.924808129947427	0.545463330386296	0.055052012826366	0.0421623801349126	26506
cg03311459	12	104850321	F	CHST11	TSS1500	chr12:104850253-104852395	Island	0.0748882849552233	0.0483853427883468	0.0265029421668766	0.53995923119662	0.000249881714136807	0.230481032114914	0.0423150763224583	0.0499091824972147	0.121326657495511	0.0260353233647478	0.0130978279306365	0.0493288600487097	26742
cg16528891	1	36169528	R	NA	NA	chr1:36173406-36173979	N_Shelf	0.772864426268323	0.692613270569117	0.0802511556992056	0.156031662610203	1.67979765979664e-05	0.86134768836	0.632174985439031	0.0666736363226243	0.833438908255516	0.504104193198524	0.0703507734692003	0.0361685165916766	26882
cg05725452	22	21996709	R	SDF2L1	1stExon	chr22:21996241-21997332	Island	0.0449335582751862	0.0186091429012426	0.0263244153739436	0.941211467508324	0.000165259033588023	0.128520712359722	0.0123787192267702	0.0479125756741282	0.192476620637309	0.00751612017840492	0.0224139222817998	0.0454599272628805	27046
cg06865749	1	203764655	F	ZC3H11A	TSS200	chr1:203764568-203765293	Island	0.0481129224260996	0.0218041612023762	0.0263087612237234	0.869643470188304	8.50446626674519e-05	0.170617791763487	0.0153763080128205	0.049809417752262	0.0816656635846302	0.00910330493059085	0.00885685869391983	0.0421623801349126	27070
cg11152825	20	44881449	R	CDH22	TSS1500	chr20:44879699-44880288	S_Shore	0.831969508967282	0.927510481190396	-0.0955409722231143	-0.155066831077582	0.000192932230897184	0.958209996306614	0.484201807279441	0.176629182452841	0.968296808305159	0.569246110689287	0.0582611705329244	0.046774194512	27185
cg06036836	6	29694860	R	LOC285830;HLA-F;LOC285830	Body;Body;Body	chr6:29691106-29692093	S_Shelf	0.722653752360166	0.648126449772272	0.0745273025878948	0.154766746425771	8.08420931674319e-05	0.961076506205482	0.570789487773808	0.140866325856415	0.942052958857194	0.559525308019824	0.0621862584969274	0.0421623801349126	27280
cg09642825	16	87416230	F	FBXO31;FBXO31	Body;Body	chr16:87416583-87418238	N_Shore	0.565802188109281	0.50725801346202	0.0585441746472607	0.154689180534329	0.000137565652437548	0.728849783168748	0.405987644049025	0.0967848205102077	0.62791116797488	0.38326853996319	0.0497799250102788	0.0446787384918564	27301
cg11912591	1	245710332	R	KIF26B	Body	NA	NA	0.832512702456548	0.747031928486071	0.0854807739704775	0.154344289363719	8.58165877040084e-06	0.965737070773611	0.544752776153176	0.106952905552425	0.930210338914889	0.308807638639107	0.0944917841132701	0.0337352250548409	27392
cg07383130	1	16161673	F	FLJ37453	Body	chr1:16161260-16162880	Island	0.0564262721587744	0.0303654750124273	0.0260607971463471	0.718632083536618	3.9974770009231e-05	0.180832364221133	0.0213364687297994	0.0460576643206823	0.095765425369561	0.019447946693409	0.00944354967828684	0.0396769751495143	27546
cg02519681	3	69435095	F	FRMD4B	1stExon	chr3:69434926-69435583	Island	0.041173428874211	0.0151996314857375	0.0259737973884735	1.02199226812679	0.000135677894687709	0.165037283004662	0.0107828728532653	0.0518805219718112	0.120052575406093	0.00643423583678467	0.0124543816716971	0.0446787384918564	27721
cg01236961	12	6289370	F	NA	NA	NA	NA	0.731349614356686	0.656820419794809	0.0745291945618772	0.152855781960254	0.00015498098825776	0.941501924503144	0.566280176637671	0.128491172590425	0.89681067845495	0.530030977342446	0.0724932991210717	0.0446787384918564	27889
cg21385909	15	31621843	R	KLF13	Body	chr15:31621655-31621893	Island	0.599081809427969	0.537856177376936	0.0612256320510324	0.152838810046794	4.16447222444173e-05	0.800259726243625	0.381536187959049	0.116128177659576	0.689676392043386	0.352716705414353	0.0553561414215098	0.0396769751495143	27899
cg13460389	13	41342941	R	MRPS31	Body	chr13:41345062-41345570	N_Shelf	0.762854782662649	0.685439247859743	0.0774155348029061	0.15227287168716	5.49400425015711e-06	0.947074245184336	0.657984375301487	0.110370212952997	0.937564606494208	0.538398539096625	0.0641197141276796	0.0320606928405294	28098
cg11558551	19	17516442	F	BST2	TSS200	NA	NA	0.0491122834344804	0.0233800438581764	0.0257322395763041	0.824472100927623	0.000181391897481623	0.215240600929499	0.0139113363335938	0.0504995709623193	0.0747783227333581	0.0125174851729491	0.00909534545719229	0.0459259663038286	28189
cg23485436	19	5048645	F	KDM4B	Body	chr19:5048425-5048815	Island	0.705310312523769	0.63381811425485	0.0714921982689187	0.151916072217965	0.000101285092319314	0.922233663588064	0.583288868496748	0.121355330593205	0.892618369698958	0.524608801159769	0.046598737219508	0.0421772849427409	28220
cg02812809	19	39361447	R	RINL	Body	chr19:39359916-39361160	S_Shore	0.732380787548243	0.658240683951311	0.0741401035969311	0.151791554936799	0.000152634914564141	0.892060650041408	0.457140176372348	0.114047525701716	0.893835279715295	0.401401536151434	0.0698114175146507	0.0446787384918564	28264
cg19991512	15	44250851	F	FRMD5	Body	NA	NA	0.685428055677831	0.616022843760082	0.0694052119177496	0.151685968444689	5.94163992434678e-05	0.792735597025609	0.561711128546554	0.0715888859605751	0.76546500902824	0.43089116744708	0.0653232385376556	0.0411098682817945	28315
cg11112892	5	131563589	F	P4HA2;P4HA2;P4HA2;P4HA2;P4HA2	TSS200;TSS200;TSS200;TSS1500;TSS1500	chr5:131563094-131563954	Island	0.0640834861181561	0.0384384845060967	0.0256450016120594	0.612998260374772	4.77066361591146e-05	0.168617884330423	0.033153141217427	0.046728026357503	0.0994617857908475	0.028450796744476	0.0101963894677955	0.0411098682817945	28366
cg11208313	17	27276484	F	PHF12;PHF12	Body;Body	chr17:27276219-27278877	Island	0.0375066872323966	0.0119210213356268	0.0255856658967697	1.11581558994968	0.00020938015046093	0.146326481735831	0.00678915521943996	0.0493648832213432	0.124260276937301	0.00670193773829203	0.013553429379536	0.0472219794500158	28478
cg00512602	17	43507585	F	SH3D20	Body	chr17:43506828-43510380	Island	0.621923347223236	0.55907766580229	0.0628456814209465	0.151124008896276	0.00012746682226915	0.834591084668486	0.49538777733021	0.113909998120292	0.774204399709829	0.472931053333902	0.0392822854156132	0.0446787384918564	28522
cg11608147	4	85423065	R	NA	NA	chr4:85422929-85423190	Island	0.0475137820609656	0.0220669085203081	0.0254468735406575	0.842822436988231	0.000179295463646336	0.165082641786609	0.0137222328918098	0.047434037026496	0.119268170151497	0.0119330361397113	0.0123425569223204	0.0459124570174406	28714
cg06959021	12	110348880	F	TCHP;TCHP	Body;Body	NA	NA	0.746006048619674	0.67130835649972	0.0746976921199538	0.150089875078727	0.000211170849655982	0.868972017339549	0.527263526152032	0.0854182194099434	0.871419937865118	0.387557550102628	0.0724023785722425	0.0472219794500158	28864
cg24016044	5	173315549	F	CPEB4;CPEB4	5UTR;1stExon	chr5:173314931-173315979	Island	0.0619264060766482	0.0365761390778717	0.0253502669987765	0.626930466717335	0.00010119252769246	0.156358026925128	0.0286696195180788	0.0417934896047503	0.0747784105044544	0.0206605286803793	0.00838391277813753	0.0421772849427409	28867
cg26877631	10	21823297	R	MLLT10;MLLT10;MLLT10	5UTR;1stExon;TSS1500	chr10:21822850-21824410	Island	0.0554029979708928	0.0300586794397829	0.0253443185311099	0.707241905556451	9.74139086286274e-05	0.150710345545672	0.0210983404666621	0.043220063420967	0.100130494120894	0.0162214211407247	0.0115459898673139	0.0421623801349126	28884
cg13463245	9	140042657	F	GRIN1;GRIN1;GRIN1	Body;Body;Body	chr9:140042285-140043008	Island	0.732855212210967	0.659531752230524	0.0733234599804432	0.149928570280739	0.00024453172726325	0.883130371578727	0.480253044272728	0.102320722614474	0.855011406441438	0.473010206868168	0.072641217710139	0.049188072384487	28906
cg16206504	13	114917223	R	NA	NA	chr13:114912875-114913457	S_Shelf	0.742954631207631	0.668708271605685	0.0742463596019454	0.149771343107332	2.53930471681815e-05	0.913147803557477	0.640964670374622	0.092529287395702	0.847207407452279	0.546862960592438	0.0512434007659068	0.0386940619299742	28951
cg10113414	4	209682	R	ZNF876P	Body	chr4:206377-206892	S_Shelf	0.675047710838679	0.607610303329094	0.0674374075095848	0.149507648850947	0.000232528083587834	0.888943912639729	0.567623006417036	0.126182558744256	0.833866611531471	0.501991414213528	0.0549484457149308	0.0486319907780991	29052
cg17588266	15	74658330	R	CYP11A1;CYP11A1;CYP11A1	1stExon;Body;5UTR	chr15:74658038-74658574	Island	0.0456479216970204	0.0204861733878786	0.0251617483091418	0.868172732506771	0.000136092167157022	0.188081116393826	0.0168499166655173	0.0496910110151118	0.111768786372609	0.0107523193873661	0.0116221015243523	0.0446787384918564	29245
cg11106508	4	119200017	R	SNHG8;SNORA24	Body;TSS1500	chr4:119199620-119200193	Island	0.0407392422851244	0.0156096031577446	0.0251296391273798	0.986417077724612	0.000229004033465585	0.165393682923066	0.0104036639989939	0.0529692606333166	0.0925544333443908	0.00772160735313046	0.00977325953098104	0.0483273375835409	29301
cg11334822	6	30128686	F	TRIM10;TRIM10;TRIM10;TRIM10	1stExon;5UTR;5UTR;1stExon	NA	NA	0.78762299739586	0.873724599329236	-0.0861016019333763	-0.147889836787002	0.000190301965061496	0.899903125905285	0.434647690142175	0.168030662890081	0.922358268173286	0.436441894399532	0.0623304652249198	0.0465481391737714	29607
cg18108237	12	112123684	F	ACAD10;BRAP;ACAD10;BRAP	TSS200;1stExon;TSS200;5UTR	chr12:112123246-112124059	Island	0.0452772896064957	0.0203085821452976	0.0249687074611981	0.86696051474851	0.000245513424791566	0.171293855410468	0.0156467721550624	0.0473278586479512	0.0871672525070335	0.00710374154841114	0.00997159956966896	0.0492227953437177	29614
cg20932440	1	54359778	F	DIO1;DIO1;DIO1;DIO1	TSS200;TSS200;TSS200;TSS200	NA	NA	0.667132921968714	0.601376440785748	0.0657564811829662	0.147378104830539	9.6567501064019e-05	0.890849536869027	0.530780212881375	0.107855186590914	0.820485025930669	0.501556063389059	0.0460555308274703	0.0421623801349126	29767
cg17505757	17	5323140	F	RPAIN;RPAIN;RPAIN;RPAIN;RPAIN;RPAIN;RPAIN;RPAIN;RPAIN;RPAIN;RPAIN;RPAIN;RPAIN;NUP88;RPAIN;RPAIN;RPAIN;RPAIN;RPAIN;RPAIN;RPAIN	Body;1stExon;5UTR;Body;5UTR;1stExon;Body;5UTR;1stExon;5UTR;1stExon;5UTR;Body;TSS200;Body;5UTR;Body;1stExon;Body;Body;1stExon	chr17:5322507-5323716	Island	0.0611073114523574	0.0362464368950827	0.0248608745572747	0.620655693436984	0.000197460761994174	0.180112201541793	0.0300616833792126	0.0453292262738368	0.138728084596569	0.0222369235774257	0.0151895710798989	0.0470111034171335	29832
cg27345286	11	33796106	F	FBXO3;FBXO3	TSS200;TSS200	chr11:33795392-33796319	Island	0.123504228734903	0.148318702661461	-0.0248144739265582	-0.245946255541813	0.000180833468960521	0.209126572043809	0.0787780326569947	0.030448114946186	0.287200051321326	0.0745778485686335	0.0284155679916685	0.0459259663038286	29924
cg03000596	7	73624373	R	LAT2;LAT2;LAT2;LAT2;LAT2;LAT2	5UTR;5UTR;5UTR;1stExon;1stExon;1stExon	NA	NA	0.0482934237817326	0.0235116383729912	0.0247817854087413	0.798670917630797	9.1304382322401e-05	0.142773178659529	0.0139327345566953	0.0427477258814379	0.1002684912552	0.00875980130694752	0.0114074227126589	0.0421623801349126	29983
cg17193961	17	152350	R	RPH3AL	Body	chr17:152117-152438	Island	0.839781455846849	0.757627099532812	0.0821543563140366	0.146686217243454	0.000227157462093126	0.881604673384802	0.761669076758868	0.0339941145395205	0.880295742977628	0.467578363540793	0.0892796471187075	0.0482284614669546	30003
cg22025132	6	143771787	F	ADAT2;PEX3	1stExon;TSS200	chr6:143771610-143772084	Island	0.0423201216482358	0.0175624762267198	0.024757645421516	0.924660388902376	0.000251689425176171	0.180857325672544	0.0120200023133849	0.0500342993145345	0.0539112616130095	0.0101325837118956	0.00578066095337207	0.0493776646214623	30023
cg27046528	15	22984404	R	CYFIP1;CYFIP1	Body;Body	chr15:22982192-22982410	S_Shore	0.68824881913085	0.620907305131509	0.067341513999341	0.146313173116806	0.000256120424712593	0.883249128930591	0.514788901169097	0.105409362752288	0.87806020085278	0.508604514481833	0.0645565703506374	0.0493875760812004	30119
cg21548032	12	104850767	R	CHST11	TSS200	chr12:104850253-104852395	Island	0.040243241005749	0.0156114077403808	0.0246318332653683	0.972142976780647	7.58536013361837e-05	0.183966145947822	0.0114829609600509	0.0502834273411455	0.037955858692118	0.00949338037109662	0.00424765115777239	0.0421623801349126	30287
cg03385270	1	45140266	F	TMEM53;C1orf228	TSS200;TSS200	chr1:45139770-45140584	Island	0.0378205095712448	0.013205850540953	0.0246146590302918	1.04314092722276	0.000142510048586635	0.169019306567732	0.0086176673596297	0.0538673985546956	0.094438441327535	0.0069371466751813	0.0096173947965058	0.0446787384918564	30320
cg06706894	10	80167002	F	NA	NA	NA	NA	0.0563175372787139	0.0317235622055205	0.0245939750731934	0.668528097767836	0.000223520427063901	0.153861585187869	0.0239215929926471	0.0446308824441745	0.154887325788621	0.0200177638977414	0.0155428341197381	0.0481519416414565	30356
cg04878851	17	76778451	F	CYTH1;CYTH1	TSS200;TSS200	chr17:76777510-76778390	S_Shore	0.0837232722487609	0.108279270053	-0.0245559978042393	-0.335718014808764	0.000107057040736667	0.111155186207988	0.0421611765301541	0.0237255619448338	0.161301408521483	0.040341715255031	0.0264634437680066	0.0432195245644214	30438
cg08405587	6	33043138	F	HLA-DPB1	TSS1500	NA	NA	0.745514004713772	0.673404321513476	0.0721096832002961	0.144719127708518	0.000100062678214915	0.968770204266575	0.616993206173601	0.141448450472205	0.963440021883571	0.563871272892261	0.0659640989253937	0.0421734292771049	30703
cg06905913	2	121102148	R	NA	NA	chr2:121101800-121104534	Island	0.0700379381209959	0.0457631008748337	0.0242748372461622	0.521373213233501	5.13104138260094e-05	0.153513687417258	0.0292882332550579	0.0371267404982857	0.134250051155024	0.0296652843575698	0.0142720034488908	0.0411098682817945	31047
cg02489379	2	231409567	R	SP100	3UTR	NA	NA	0.617292101627832	0.557927326027039	0.0593647756007927	0.143431068251659	8.88167422475526e-05	0.797640105420334	0.493485834320759	0.11271735784479	0.773282258490269	0.453490490508696	0.0495250757166099	0.0421623801349126	31252
cg26091304	2	129183397	F	NA	NA	NA	NA	0.799391715475715	0.883958363374695	-0.0845666478989804	-0.143369556235409	0.000258664885089444	0.927450001467216	0.482505589956132	0.160265273505186	0.928208447643445	0.580194738284908	0.0462461341985946	0.0494832396504055	31270
cg10384294	12	57636980	F	NA	NA	chr12:57636557-57637673	Island	0.0430091354565292	0.0189543440056501	0.0240547914508791	0.872461200150085	0.00012075366456375	0.178609253073204	0.0151190777132771	0.0467225121789429	0.0689733821490572	0.0109078122394264	0.0073911922701131	0.0443261430033025	31529
cg06890950	4	81382711	F	C4orf22	Body	NA	NA	0.699083497542856	0.632613095822312	0.0664704017205435	0.142005139019675	3.28697146984653e-06	0.845311778320253	0.592986723056211	0.081716134389388	0.798924937138943	0.506397793405828	0.0521020091143817	0.0320606928405294	31794
cg16990532	10	72238449	R	KIAA1274	TSS200	chr10:72237661-72238821	Island	0.0948720248504514	0.0709615145607085	0.0239105102897429	0.373321698810729	6.61488048439501e-05	0.179622356772833	0.0520965670606281	0.0347577170243903	0.140654021134953	0.0461146375844088	0.0150842845149523	0.0411851252694258	31837
cg08612100	13	96742421	R	HS6ST3	TSS1500	chr13:96742138-96744162	Island	0.0508533145840185	0.0269576405767476	0.0238956740072708	0.71946319021241	0.000131256368123013	0.146016977520149	0.0193902237210744	0.0446475271740833	0.175793615536958	0.0137221080647159	0.0203749267050829	0.0446787384918564	31867
cg02964213	1	211434045	R	RCOR3;RCOR3;RCOR3;RCOR3	Body;Body;Body;Body	chr1:211432105-211434134	Island	0.0389317736491152	0.015205612408865	0.0237261612402502	0.957026570396072	0.000188866767529485	0.156746682312985	0.00849961592994475	0.04933244888479	0.0470538126025184	0.00843855993233338	0.00473660843915479	0.046448506911608	32263
cg21828898	3	132379245	R	UBA5;UBA5;ACAD11;UBA5	5UTR;5UTR;TSS1500;1stExon	chr3:132379083-132379643	Island	0.0420144617513903	0.0183536954251664	0.0236607663262239	0.875376017913482	2.4011887105315e-05	0.136265527262685	0.0143446931167154	0.0405149615742648	0.0625812385295056	0.00792119165003945	0.00706648803377117	0.0386867150705912	32427
cg14175330	9	138949384	R	NACC2	5UTR	NA	NA	0.783927314894681	0.710441502283066	0.0734858126116154	0.140125640167685	0.000235083666979578	0.923396692204418	0.655675591797657	0.0842231413295971	0.929159772942748	0.557813317120026	0.0640958007487386	0.0487505085108624	32567
cg00875541	6	31778942	R	HSPA1L	Body	chr6:31782872-31785190	N_Shelf	0.672169968053677	0.60914460646276	0.0630253615909178	0.139854840509159	0.000226079511216658	0.885092573513181	0.581633753150153	0.0998125393893982	0.859921877211952	0.514746068209608	0.0515980744769273	0.0482284614669546	32682
cg10386045	7	14029680	R	ETV1;ETV1;ETV1;ETV1	TSS200;5UTR;5UTR;TSS200	chr7:14030965-14031213	N_Shore	0.0399761354338414	0.0164326083217602	0.0235435271120812	0.918920550152848	0.000219205446549126	0.175324199631701	0.00753354179410315	0.0481801249444077	0.112692295125778	0.0099322621717732	0.0118520195003536	0.0477761510544302	32689
cg04310460	11	45928805	F	C11orf94;C11orf94	5UTR;1stExon	NA	NA	0.715891239668733	0.648957180756526	0.0669340589122076	0.139568683817365	0.000207484666918076	0.890609296380814	0.455074711786667	0.114046437781261	0.840784606677661	0.369415545875953	0.0690954812233591	0.0472219794500158	32795
cg00668150	17	2615720	F	KIAA0664	TSS1500	chr17:2614320-2615630	S_Shore	0.691524617845223	0.626866011338579	0.0646586065066437	0.139503852298702	0.000244780000676629	0.866980393909228	0.500946424363376	0.107782324607329	0.800273321684892	0.477337376382406	0.0586880707470549	0.049188072384487	32825
cg21679509	7	28219613	F	JAZF1	Body	chr7:28219435-28219697	Island	0.0954853044349357	0.118931053618314	-0.0234457491833784	-0.289557759561708	0.000137620235787386	0.133254482795184	0.0328900672533167	0.0342092285787361	0.165004712762528	0.0371855596675144	0.0250658558082508	0.0446787384918564	32899
cg11461302	22	38507451	F	BAIAP2L2	TSS1500	NA	NA	0.809185399828347	0.892204050051393	-0.0830186502230457	-0.139263759709399	0.000112905731157555	0.91821662549735	0.547333296551983	0.139983820330622	0.942324770835073	0.731665460494298	0.0348290832627943	0.0439025790665346	32913
cg05341260	17	37730450	R	NA	NA	chr17:37729711-37730315	S_Shore	0.6385285402107	0.579039189237248	0.0594893509734521	0.138806444601904	7.33438013359462e-05	0.816433528149132	0.469630053004885	0.108553720881913	0.744246448653684	0.382817158267948	0.0607035763452959	0.0414787324061801	33076
cg20003638	20	44687730	R	SLC12A5;SLC12A5	3UTR;3UTR	chr20:44685771-44687610	S_Shore	0.553924802279922	0.502242382321972	0.0516824199579491	0.138676171557206	0.000138652039117029	0.667099978201698	0.477813646429861	0.056352201996147	0.580113132541772	0.37763616231887	0.0480635558404435	0.0446787384918564	33125
cg08332866	17	35017916	R	NA	NA	chr17:35014272-35014596	S_Shelf	0.75626099314801	0.686139337357028	0.070121655790982	0.138459765653441	1.74190324244644e-06	0.929893424633795	0.667462190519499	0.0973835210010673	0.863866743828908	0.573788215582797	0.0457286814653279	0.0320606928405294	33215
cg00151191	2	71268532	F	NA	NA	NA	NA	0.777664253400753	0.705592807160495	0.0720714462402576	0.138441917222968	5.19689529959461e-06	0.900833109282623	0.657675663865288	0.0775985192861842	0.899200700044804	0.510107066352926	0.0580659338641321	0.0320606928405294	33221
cg03148428	7	156433416	R	C7orf13;RNF32;RNF32	TSS200;1stExon;5UTR	chr7:156432433-156433670	Island	0.0773210089788854	0.100415479346582	-0.0230944703676971	-0.338541734707689	9.18355792689783e-05	0.121169801917922	0.0320639739598942	0.0281370827471965	0.188217556746546	0.0322646244306988	0.0273045659102831	0.0421623801349126	33733
cg19180828	1	6265220	F	RNF207	TSS1500	chr1:6265825-6266778	N_Shore	0.616956382802462	0.560383613388386	0.0565727694140759	0.136432543550463	1.79829493544611e-05	0.828052900021416	0.504708828411252	0.0995927317175521	0.749672289402372	0.441742423788377	0.0490991550063333	0.0366281025572348	34075
cg05653753	17	7105498	R	DLG4;DLG4	Body;Body	chr17:7108304-7108654	N_Shelf	0.717842105489771	0.652251780218359	0.0655903252714124	0.136245696402125	0.000170710441238977	0.854706186977599	0.610712934777115	0.0683076717785682	0.855867363265817	0.509789789518876	0.0562167110538887	0.0457307065439859	34149
cg18795469	10	98945793	F	SLIT1	TSS200	chr10:98945062-98946239	Island	0.0489082185295965	0.0260141863412122	0.0228940321883844	0.709903614220903	0.000109232443096249	0.167782226231068	0.0221336292626544	0.0434187737593473	0.142943074845909	0.0162015533484233	0.014398854075737	0.0434248410378982	34219
cg19778201	1	165667450	F	ALDH9A1	Body	chr1:165667544-165667817	N_Shore	0.0413741392030989	0.0184943862356247	0.0228797529674742	0.850364598388779	4.35459073794451e-05	0.149063852367556	0.0122019169071705	0.04262595455464	0.108067727519282	0.0100441429061678	0.0131143127339824	0.0397714748463349	34254
cg26187514	1	212458738	F	PPP2R5A	TSS200	chr1:212457967-212459694	Island	0.0505698809552617	0.0277305882244546	0.0228392927308071	0.682865983789638	0.00018348328708861	0.185681803599143	0.02374409129806	0.0448932343441196	0.0908381810227635	0.0210763524811118	0.00915596823411401	0.0459259663038286	34351
cg08035351	7	130005993	R	CPA5;CPA5;CPA5	Body;Body;Body	NA	NA	0.76483995777674	0.841289303859797	-0.0764493460830562	-0.13575114930637	1.10496223775456e-05	0.881934921168538	0.531709975107043	0.105953307577889	0.903168286535247	0.60630918828441	0.0475150814417475	0.0361685165916766	34362
cg08498747	17	41747669	R	NA	NA	NA	NA	0.693435598696964	0.630490850465261	0.0629447482317027	0.135240385599845	0.000130541381382252	0.826233916572814	0.557794451545552	0.0829996734509464	0.772208515834724	0.505048341105879	0.0539634180317583	0.0446787384918564	34579
cg25961221	20	3775979	R	CDC25B;CDC25B;CDC25B	TSS1500;TSS1500;TSS1500	chr20:3776198-3776419	N_Shore	0.751916208318868	0.683875274945848	0.0680409333730195	0.134955986506935	6.23566928378822e-06	0.913309611561934	0.649820838590085	0.0872622729646597	0.848898797832846	0.59225057397657	0.0471434379152828	0.0320606928405294	34712
cg02584678	19	15310520	R	NOTCH3	Body	chr19:15310519-15312027	Island	0.849613914318458	0.933784084696203	-0.0841701703777448	-0.134768007659997	0.000213635996293513	0.961755405135105	0.518868135890307	0.158011807507386	0.966220893120397	0.587805408629488	0.0460744263046268	0.0474310899096834	34788
cg02951457	15	41122119	R	PPP1R14D;PPP1R14D	TSS1500;TSS1500	NA	NA	0.800522529769072	0.728515459670612	0.0720070700984593	0.134224166435246	8.21803624115155e-05	0.902279586370598	0.573311148277932	0.0915642166089204	0.903353909473402	0.448049858104927	0.0785288127445838	0.0421623801349126	35058
cg03774803	2	198650880	R	BOLL;BOLL;BOLL	1stExon;5UTR;TSS1500	chr2:198649751-198651599	Island	0.0817533435515642	0.0592974647453936	0.0224558788061706	0.404958159473046	9.65794399658214e-05	0.157489460932848	0.0465623185639162	0.0315696508983774	0.102123101387747	0.0370314925153512	0.015093204887736	0.0421623801349126	35311
cg01888129	15	64126210	R	HERC1	TSS200	chr15:64125514-64126665	Island	0.0957618168283351	0.11810979471378	-0.0223479778854446	-0.276561916546417	0.000137741534192688	0.128412306425033	0.0514982969876171	0.02500873948647	0.16228652609514	0.0402222891864045	0.0231862643237168	0.0446787384918564	35578
cg05325182	19	13915751	F	ZSWIM4	Body	chr19:13915618-13915840	Island	0.731965972870552	0.666737359505449	0.0652286133651038	0.132756990066747	9.35564644924849e-05	0.867490531903035	0.570812820198286	0.0744371666744603	0.862483348337637	0.496614062759114	0.0577983024571574	0.0421623801349126	35718
cg05917225	6	11233042	R	NEDD9;NEDD9;NEDD9	TSS200;Body;TSS200	NA	NA	0.055693854882515	0.0335305884205897	0.0221632664619253	0.593728902904154	0.00015463731808119	0.147565325714821	0.0228574594465785	0.0397659705437415	0.116745104240668	0.0176334412421592	0.0150932693117625	0.0446787384918564	36088
cg24160036	20	55966451	R	RBM38;RBM38	TSS200;TSS200	chr20:55966212-55966964	Island	0.0504346351365196	0.0283395375490496	0.02209509758747	0.656542660872208	0.000134504884072151	0.152109279975026	0.0240497477776771	0.0398166143203381	0.0916139413398402	0.0206448721020948	0.0107599913164858	0.0446787384918564	36257
cg26228859	15	40802888	R	NA	NA	chr15:40803580-40804195	N_Shore	0.701607187241318	0.769394979754721	-0.0677877925134035	-0.131273556921591	0.000199576331802982	0.795310746591251	0.433692902357141	0.108565530084116	0.872198649235363	0.567265420472439	0.0493419174555302	0.0470818484553848	36395
cg00142670	6	43478496	F	C6orf154	TSS200	chr6:43477221-43478553	Island	0.725636767036694	0.661777959334196	0.0638588077024981	0.131009124958431	9.27102133168373e-05	0.829599222495204	0.582507233706204	0.0614400989610715	0.79638163300373	0.465842290212346	0.0576143717236378	0.0421623801349126	36514
cg19093397	1	42801272	F	FOXJ3	TSS1500	chr1:42800265-42801370	Island	0.0514913701844856	0.0295597840207759	0.0219315861637097	0.636349404469148	0.000210140803886986	0.157100667728618	0.0233016249950486	0.0434502235654931	0.0785313053053503	0.0200273441210539	0.0078586187946188	0.0472219794500158	36701
cg16908782	14	55494158	R	SOCS4;SOCS4;SOCS4;SOCS4;WDHD1;WDHD1	5UTR;5UTR;1stExon;1stExon;TSS1500;TSS1500	chr14:55493614-55494032	S_Shore	0.0426059346425627	0.0207303273385671	0.0218756073039956	0.775562429149264	0.000139793123183476	0.169246373600639	0.0160849661972466	0.0444277136126526	0.102640492015267	0.00951728527690378	0.010490590850722	0.0446787384918564	36871
cg25312594	1	233749381	F	KCNK1	TSS1500	chr1:233749373-233750314	Island	0.040945869157538	0.0191264431512408	0.0218194260062972	0.806635639226035	0.000189889685048016	0.121839168130345	0.0153444721246007	0.0401842786077754	0.104394630303956	0.0134177538575642	0.0121638915416664	0.0465481391737714	37013
cg07034700	7	137766315	F	AKR1D1	Body	NA	NA	0.689816000246328	0.62952739995594	0.0602886002903885	0.129969478662831	6.87474552036089e-05	0.795110510625965	0.581266016662977	0.0689738159726992	0.823369024788965	0.391747595625634	0.0594519503574569	0.0412682208550733	37025
cg19642168	11	117707850	F	FXYD6;FXYD6;FXYD6;FXYD6;FXYD6	3UTR;3UTR;3UTR;3UTR;3UTR	NA	NA	0.74712740205404	0.681952473241882	0.0651749288121577	0.129863133612717	0.000130299281428546	0.938237634585222	0.658796334018686	0.0929937332975362	0.858455567281005	0.570199817247918	0.0424024550377209	0.0446787384918564	37085
cg13598881	6	2783665	R	WRNIP1;WRNIP1	Body;Body	NA	NA	0.646392408194301	0.589925727962677	0.0564666802316237	0.129774649633731	4.08885710535578e-05	0.777284881491364	0.554888627393146	0.0551552196015062	0.697586864961132	0.478798204223337	0.0428833829518664	0.0396769751495143	37136
cg14400389	17	73201327	R	NUP85	TSS1500	chr17:73201326-73202122	Island	0.0319651127313579	0.0102296074641283	0.0217355052672296	1.05272213027031	0.000201761076949034	0.171787008591909	0.0059985095546939	0.0483943213632359	0.0968168452608592	0.00307322566265899	0.0102467859137026	0.0470818484553848	37265
cg06348081	3	182511312	R	ATP11B;ATP11B	5UTR;1stExon	chr3:182510866-182512282	Island	0.0431806694897	0.021459531956798	0.0217211375329021	0.757404732316694	3.16674383380833e-05	0.146690724398096	0.0176688109058373	0.0396613164476492	0.0867300214298714	0.0151604629753711	0.00871553057527047	0.039092364709516	37303
cg18672986	19	35521772	R	SCN1B;SCN1B	Body;Body	chr19:35521162-35522051	Island	0.0439967156724	0.0222844538994784	0.0217122617729216	0.742032034919931	3.39452039596357e-05	0.128234571239619	0.0178269771652467	0.0381008346527607	0.0686163498019775	0.0071753267389312	0.00705519087148728	0.039092364709516	37327
cg19867410	14	66480492	R	NA	NA	NA	NA	0.703162033006044	0.642200205436195	0.0609618275698487	0.128915003948731	3.63920669183979e-05	0.887793085659263	0.610082639088222	0.0976840146662443	0.841604005231855	0.583111826012274	0.0371207481308964	0.0396769751495143	37521
cg05158219	17	27230214	R	DHRS13	TSS200	chr17:27229475-27230178	S_Shore	0.0430186089948837	0.0213964930158101	0.0216221159790736	0.755895400644878	0.000152105101406738	0.137963143015925	0.0158330624872334	0.0394544345398051	0.0783515600363518	0.012721375743376	0.00971731085947634	0.0446787384918564	37595
cg00219956	16	30794205	R	ZNF629	Body	chr16:30793716-30795268	Island	0.729420268195226	0.666397933860702	0.0630223343345241	0.128522336807926	0.000193557031376219	0.948874866292046	0.561889672295256	0.125939040083885	0.919742905670231	0.4427295490241	0.0557169219332798	0.04685443864623	37707
cg25351353	12	52473451	R	NA	NA	chr12:52473350-52474178	Island	0.825832246429449	0.754594370130297	0.0712378762991516	0.128518841601973	0.00012535315455566	0.935225505617395	0.671147079127662	0.07008743140431	0.918699782764545	0.468136556428968	0.0811770703610214	0.0446787384918564	37710
cg05508062	3	62110348	F	ID2B;PTPRG	Body;Body	NA	NA	0.713641886297008	0.652025551577402	0.0616163347196068	0.128389016911866	0.000215785230005827	0.907695265348842	0.619294132991941	0.111698160113921	0.900596386591097	0.541780555936926	0.0525068006962957	0.0474808911476842	37797
cg22306344	3	49966773	R	MON1A;MON1A	Body;Body	chr3:49967121-49967472	N_Shore	0.0481457548584814	0.0266024158992885	0.021543338959193	0.667734991327851	0.000171666922648313	0.130846034325746	0.0173208455238216	0.0382506466256898	0.0780059788739927	0.0165483027012451	0.00907607818263079	0.0457307065439859	37801
cg21751145	2	190744274	R	NA	NA	NA	NA	0.716100389633424	0.654352292886801	0.0617480967466226	0.128220549884646	2.52901359055175e-05	0.815012366959864	0.609026623938695	0.057997978774356	0.817072833446897	0.543244644008552	0.0477083502546832	0.0386940619299742	37872
cg20476596	6	30530647	R	PRR3;PRR3	3UTR;3UTR	NA	NA	0.560629749434178	0.512170396227642	0.0484593532065358	0.128034294659125	6.91457282142099e-05	0.7389236840933	0.467925526008539	0.0811617359536431	0.626870123022934	0.434568883486415	0.0299748919217442	0.0413596909739622	37960
cg06183295	3	108855390	R	NA	NA	NA	NA	0.847490269839863	0.774955491684433	0.0725347781554297	0.127509447697635	6.01568525570508e-05	0.928880689945086	0.735342386730394	0.0571620454288112	0.912211570236562	0.523272272114096	0.076312098061727	0.0411098682817945	38217
cg11263497	2	20190220	F	WDR35;WDR35	TSS1500;TSS1500	chr2:20189588-20190229	Island	0.0538091412683248	0.0324129639051581	0.0213961773631667	0.589257813671952	0.000101669201933693	0.174671468033542	0.0231303632324844	0.0396808598667311	0.0649838596954333	0.0140597236383509	0.00882260262668145	0.0421772849427409	38218
cg12598270	18	32957498	R	ZNF396	TSS200	chr18:32956764-32957406	S_Shore	0.436367543063096	0.398660875852223	0.0377066672108723	0.127327997571632	0.000172411155384694	0.52495133987027	0.367222759293342	0.0502803367832784	0.470705464626481	0.312889217377315	0.0346863156863639	0.0457307065439859	38305
cg00342358	1	92350112	F	TGFBR3	5UTR	chr1:92350913-92352085	N_Shore	0.738430263723362	0.67538162986976	0.0630486338536019	0.126960372811639	6.28206118603919e-05	0.881786656039064	0.602516333453339	0.0770923077855053	0.863277437871736	0.559026878454873	0.0573296610688136	0.0411098682817945	38481
cg04367680	8	74005697	F	C8orf84	TSS200	chr8:74005021-74005856	Island	0.066108436852591	0.0448055499712818	0.0213028868813092	0.473734392349536	8.94060773265616e-05	0.141324532798436	0.0369069152593828	0.0316856256755093	0.148840165029221	0.0297523922303283	0.0164754732535537	0.0421623801349126	38493
cg21156836	7	16623139	F	NA	NA	chr7:16626148-16626531	N_Shelf	0.737439384730524	0.674630632664282	0.0628087520662421	0.126630740678715	7.83271751281578e-05	0.923855065203024	0.651645714870175	0.106980307998157	0.910739103876798	0.556305456774451	0.0457284531674774	0.0421623801349126	38630
cg03019505	22	26898513	F	TFIP11;TFIP11	Body;Body	chr22:26895185-26895460	S_Shelf	0.726734502469311	0.664910096184298	0.0618244062850133	0.126449472346614	4.74269170843637e-05	0.845107858713601	0.61860842034304	0.0792888088857942	0.857787792099107	0.52764774193493	0.0662496094601717	0.0410706360794988	38727
cg26330063	5	14614735	F	FAM105A	3UTR	NA	NA	0.71150968071717	0.651214960786157	0.0602947199310133	0.125899384213921	0.000214911566060797	0.877653997030271	0.618617450169652	0.090873863906164	0.860847548873787	0.453589496324124	0.0615140327814882	0.0474310899096834	38996
cg16153042	6	3282307	R	SLC22A23;SLC22A23	Body;Body	NA	NA	0.764984283752771	0.700534952469659	0.0644493312831113	0.125261433704496	3.62942460562767e-05	0.854373778214058	0.652181993601584	0.0622031385749435	0.831229696440798	0.555870638812734	0.0522065603819197	0.0396769751495143	39336
cg06571687	17	152259	R	RPH3AL	Body	chr17:152117-152438	Island	0.705302629420656	0.645831278376619	0.059471351044037	0.125229035397656	0.000142941932383815	0.801839448698994	0.632722901364562	0.0377756252569313	0.749532404896833	0.439865521779023	0.0603330569901357	0.0446787384918564	39354
cg26371512	7	112430779	R	TMEM168	TSS1500	chr7:112429980-112430566	S_Shore	0.0427094713722307	0.0217352650546275	0.0209742063176032	0.731975331091795	0.000226776721971463	0.128312098951117	0.0129838482929115	0.0374662635647418	0.0512737979780885	0.01129605338946	0.00771321075257182	0.0482284614669546	39500
cg18996590	8	30890583	F	WRN;PURG;PURG;PURG	TSS200;TSS1500;1stExon;5UTR	NA	NA	0.0453664219948946	0.0244276268065593	0.0209387951883353	0.685444556718259	0.000193192787189345	0.156451592682727	0.0192812757029858	0.0394703035154267	0.0815278539345709	0.0153283662384203	0.0081519467676148	0.0468054741025187	39611
cg12373072	3	125313773	F	OSBPL11;OSBPL11	5UTR;1stExon	chr3:125313986-125314609	N_Shore	0.0653598042648766	0.044465397121193	0.0208944071436837	0.468455267826772	0.000159935073917876	0.121918239073995	0.0339634103626465	0.0296009117404371	0.0985709885069482	0.0203096702772573	0.0120693232288035	0.0448847350536755	39751
cg04431346	16	14494069	R	NA	NA	NA	NA	0.705439474838473	0.646519942110308	0.0589195327281645	0.123990887824362	0.000141643851203869	0.86727483744408	0.588895982088382	0.104492817871089	0.867272469101466	0.567718605984201	0.0469076528309643	0.0446787384918564	39996
cg01592687	19	59026138	F	ZBTB45	Body	chr19:59028055-59028288	N_Shore	0.589301882063927	0.539981776989043	0.0493201050748836	0.123899087198862	0.000100022291268313	0.692674630981792	0.487397972444742	0.0583174356678238	0.66236385671146	0.413916383047102	0.0381625432786285	0.0421734292771049	40036
cg11293821	19	17186167	F	MYO9B;MYO9B;HAUS8;HAUS8	TSS1500;TSS1500;Body;Body	chr19:17186043-17187233	Island	0.0347213029792613	0.0139499043937838	0.0207713985854775	0.900942325647991	0.000185959491439128	0.147257174145342	0.00905595159957856	0.0414566451693617	0.0560336748693032	0.00802498416690081	0.00585740469672509	0.0461693467477906	40116
cg06972998	10	76585851	F	MYST4	TSS1500	chr10:76584625-76586746	Island	0.0470933732734807	0.0263577623612313	0.0207356109122494	0.651059892665364	0.000164857721313556	0.129102457944671	0.0159545993018694	0.0359027020359341	0.119042820235713	0.0151161864216915	0.0129388013367216	0.045401165848457	40222
cg03689082	19	42467690	F	NA	NA	chr19:42462945-42463695	S_Shelf	0.890466165333408	0.970925672597445	-0.0804595072640366	-0.123471755220229	0.000148622669005792	0.978725342618741	0.544994613370292	0.158290698857354	0.984876305776486	0.726514914368923	0.0315601947227759	0.0446787384918564	40244
cg12105361	19	10216875	F	PPAN-P2RY11;SNORD105;PPAN	TSS200;TSS1500;TSS200	chr19:10216812-10217340	Island	0.0360885825014152	0.0153781673494388	0.0207104151519763	0.860821506247123	0.000175609422055245	0.137983255373542	0.00823130860619538	0.0395551991649918	0.0658172533260598	0.00942248405882211	0.00740787370865602	0.0458422706858404	40296
cg10165071	2	217557160	F	IGFBP5	Body	chr2:217556802-217557174	Island	0.0384762183761206	0.0178106051036808	0.0206656132724398	0.801642023523806	0.000249815978318608	0.117504268874665	0.0127340825586525	0.0381061100925964	0.101749291542011	0.0105992008809861	0.0115267931463113	0.0493288600487097	40446
cg02312525	22	50525778	R	MLC1	TSS1500	chr22:50528201-50529085	N_Shelf	0.759942540741616	0.697067575694276	0.06287496504734	0.12290268187326	0.00021918684804813	0.855268852322336	0.67433600922576	0.0504370344276548	0.852439887436068	0.339841774525895	0.0765149643903051	0.0477761510544302	40539
cg27261538	8	29884942	F	NA	NA	chr8:29884771-29885310	Island	0.707212723293568	0.648646459661813	0.0585662636317553	0.122896801250277	4.56536343373412e-05	0.913726891308017	0.614613267950603	0.100270981059161	0.865112538294852	0.574305925630601	0.0435661117019035	0.0404029801122386	40543
cg12687069	11	5474001	R	OR51I2	TSS1500	NA	NA	0.824284536926463	0.897851121915272	-0.0735665849888091	-0.121916224045838	9.4080430128632e-05	0.933836459353435	0.570973489436106	0.112305380323926	0.957766648198413	0.568263984976268	0.0617517977569265	0.0421623801349126	41078
cg04105453	2	27440337	F	CAD;CAD	5UTR;1stExon	chr2:27440128-27440786	Island	0.0844609136774639	0.104868524070429	-0.0204076103929651	-0.282194133952819	0.000218609420732227	0.138826588294146	0.0156827032190697	0.0427612554264491	0.144726059256196	0.020985746497894	0.0222581372253265	0.0477606909357218	41251
cg21041100	12	56367818	R	RAB5B	TSS200	chr12:56367636-56368172	Island	0.101588359763608	0.0812698589240826	0.020318500839525	0.289976135115315	0.000172007157925933	0.155360617382287	0.0631514285000565	0.0275910649873192	0.166423016515522	0.0538181232057162	0.0176800853611775	0.0457307065439859	41532
cg01266543	2	136499099	F	UBXN4	TSS200	chr2:136499145-136500144	N_Shore	0.0354912115872755	0.0152246583439152	0.0202665532433603	0.85075313022644	0.000129685519503663	0.16930932946703	0.0107500564982481	0.0446967177225407	0.0383955501914598	0.0083865436567048	0.0042743172474604	0.0446787384918564	41722
cg11241278	17	74023465	F	EVPL;EVPL	5UTR;1stExon	NA	NA	0.634796161021165	0.583115223550926	0.0516809374702397	0.120530752323736	5.72546900680513e-05	0.729515213984833	0.520697716386085	0.0644702549586502	0.712976337936639	0.458421187070787	0.0511803281317871	0.0411098682817945	41806
cg03718883	11	2098414	F	NA	NA	NA	NA	0.830000240158244	0.903192828469083	-0.0731925883108389	-0.120529789401615	0.000136244377080041	0.928152599680533	0.578473099199367	0.122354435934198	0.954798390583944	0.736572958414964	0.0326908933433401	0.0446787384918564	41808
cg12065272	1	245028125	R	HNRNPU;HNRNPU	TSS1500;TSS1500	chr1:245026434-245028020	S_Shore	0.0355563324492784	0.0153638283553083	0.0201925040939701	0.844879087511846	0.000121006752552082	0.126721959676258	0.0115399311042428	0.0378778546313457	0.0907947387563014	0.00800802176327666	0.0107680445600976	0.0443261430033025	41954
cg18019280	22	23860693	F	NA	NA	chr22:23863760-23864379	N_Shelf	0.738325622091677	0.678513107219109	0.0598125148725679	0.120182053529419	6.74569273867049e-05	0.935977846257596	0.61760418961873	0.104913778329108	0.881484411035948	0.598133194418938	0.0450086012027957	0.0411851252694258	42005
cg19192280	6	32116893	R	PRRT1	3UTR	chr6:32116590-32117229	Island	0.0677582816148859	0.0476124202916256	0.0201458613232603	0.432616470533425	0.000251538889891956	0.145208420978441	0.0353409503769437	0.0346412922067416	0.0928057199150721	0.0258437076831946	0.0117398410255754	0.0493776646214623	42112
cg04119529	16	2094667	F	NTHL1	Body	chr16:2097465-2098365	N_Shelf	0.738914683202797	0.679237338348317	0.0596773448544792	0.119800515971245	2.17759139412781e-05	0.876129168248635	0.609134032522707	0.079602345100369	0.843682220091207	0.587156146086346	0.0377086338621636	0.0383321805467128	42226
cg15403961	4	173905761	R	GALNTL6	Body	NA	NA	0.829649270161609	0.76291934674275	0.06672992341886	0.11946894726	6.63037171077831e-05	0.940069510438403	0.703434583886629	0.073790994519216	0.953446234995965	0.568383858775273	0.0737704091033218	0.0411851252694258	42417
cg11635197	11	66193993	F	NPAS4	3UTR	NA	NA	0.763483519746512	0.702026436966769	0.0614570827797423	0.119439744881481	0.000220790647974254	0.909293016733022	0.611904151719338	0.0941541086156542	0.877831946750184	0.510809872849832	0.0603913469519794	0.0478547503881946	42430
cg01089097	15	37110495	F	CSNK1A1P	Body	chr15:37110361-37110778	Island	0.577050266189971	0.530415477816978	0.0466347883729931	0.119415044524621	0.000171315245775492	0.7493716394174	0.505962510047774	0.0850688224329927	0.678338197633968	0.447244525238202	0.0360182802798224	0.0457307065439859	42445
cg09770068	12	52294251	R	NA	NA	chr12:52294173-52294632	Island	0.763856896934371	0.702744229534393	0.0611126673999783	0.118682351194321	0.000157925216090568	0.951504260877172	0.541755912764962	0.120857540775714	0.952324361476107	0.56642008853479	0.0502708746422065	0.0447839925268728	42842
cg00661205	13	42400902	R	KIAA0564;KIAA0564	Body;Body	NA	NA	0.81614355302286	0.750970515874419	0.0651730371484411	0.118551933187318	4.09605478589915e-06	0.912247522774916	0.756155601605629	0.0535630638330435	0.900426675006063	0.592062367576648	0.0600285206431073	0.0320606928405294	42934
cg07804973	13	114263406	R	TFDP1;TFDP1	Body;Body	chr13:114260191-114260565	S_Shelf	0.857490685810694	0.789120835601764	0.0683698502089305	0.118434597113479	8.29405651846007e-05	0.967751397710175	0.701410505968815	0.0769646695441211	0.975146898274627	0.621228320828159	0.0643297831987243	0.0421623801349126	42991
cg21317524	2	32288526	R	SPAST;SPAST	TSS200;TSS200	chr2:32288366-32289466	Island	0.033109645512895	0.0132414818644456	0.0198681636484493	0.891308642262561	0.000161724002106605	0.135511289202396	0.0103614273049907	0.040981256361787	0.0425015829364376	0.00741500998222208	0.00449359838942224	0.0450782008639329	43058
cg26734350	16	57662008	F	GPR56;GPR56;GPR56;GPR56;GPR56;GPR56;GPR56	TSS1500;TSS1500;TSS1500;TSS1500;5UTR;5UTR;TSS1500	NA	NA	0.721252321452965	0.663717597726983	0.0575347237259822	0.118225316118455	7.19786749260513e-05	0.874418496960823	0.633196079381749	0.0859093447200375	0.900687459540758	0.562823314406082	0.0473371410167949	0.0414787324061801	43105
cg06361405	10	104434010	F	ARL3	3UTR	NA	NA	0.0298180593502703	0.00996657555975836	0.0198514837905119	0.995835989472016	0.000143507945534329	0.122243747449224	0.00761570430821704	0.0399565625783832	0.0556160927496113	0.00500278962925211	0.00553206737438273	0.0446787384918564	43108
cg02775353	7	101814109	R	CUX1;CUX1;CUX1	Body;Body;Body	NA	NA	0.727436866481717	0.66975796340615	0.057678903075567	0.117498394887675	3.19826112958585e-06	0.871606983757393	0.634759618588964	0.0874686190959243	0.796762127383298	0.558072076123722	0.046884086520113	0.0320606928405294	43515
cg09407223	16	67302039	R	SLC9A5	Body	NA	NA	0.729862526477893	0.672095493126387	0.0577670333515056	0.117283498947173	0.000261371340117895	0.842213748970942	0.597746015296306	0.0619781487889635	0.810851552159107	0.47481553025032	0.0621482380935034	0.0496673860385086	43660
cg11243029	1	85929755	R	DDAH1;DDAH1	Body;5UTR	chr1:85929940-85931168	N_Shore	0.56926080046505	0.52407035887772	0.0451904415873301	0.117183222467092	0.000186166625762813	0.681508181827785	0.500265913665143	0.0573501520274094	0.62682256034663	0.441607777552852	0.0401551126765038	0.0461914267822047	43719
cg09725766	2	62932965	R	EHBP1;EHBP1;EHBP1;EHBP1	TSS1500;5UTR;TSS200;TSS200	chr2:62932595-62933353	Island	0.0549625766079238	0.0353398861319539	0.0196226904759699	0.518828087357601	9.17641825986422e-05	0.173006869974754	0.0285096307995518	0.0361072310378154	0.0876657353018312	0.0198592717308974	0.00897789243185155	0.0421623801349126	43834
cg05118960	3	50359978	F	HYAL2;HYAL2	5UTR;TSS1500	chr3:50359839-50360042	Island	0.721715857173512	0.664911939711333	0.0568039174621789	0.116584247810182	2.58559242202146e-05	0.782462369448636	0.622429919453645	0.042446649063625	0.807558801909286	0.496969844404438	0.0645767224235098	0.0386940619299742	44038
cg10243266	16	31579647	F	CSDAP1	Body	chr16:31580070-31580317	N_Shore	0.7286491314136	0.671357471266259	0.0572916601473409	0.116477326314162	0.000136455487119123	0.918447122191485	0.611839228800525	0.106998145461227	0.882843530506359	0.591905862290124	0.0477811898304008	0.0446787384918564	44106
cg08198480	5	17216222	R	LOC285696	Body	chr5:17216489-17217036	N_Shore	0.0529991625288568	0.0335432232843784	0.0194559392444784	0.532884443572642	0.000150499088376864	0.1436651079125	0.0288528576751295	0.0316228774549158	0.138730396098705	0.0185396490374908	0.0138010918133105	0.0446787384918564	44428
cg06118571	1	6137768	R	KCNAB2;KCNAB2	Body;Body	NA	NA	0.723556547234153	0.666952517356142	0.0566040298780112	0.115853538180149	5.55101250474416e-05	0.935505339645663	0.629027007511035	0.0951860665014369	0.830510084104305	0.576020662805109	0.0375582189494641	0.0411098682817945	44494
cg26654766	10	13343607	R	PHYH	TSS1500	chr10:13344235-13344498	N_Shore	0.847083022686037	0.780957201686075	0.0661258209999627	0.115835326740905	0.000113394366701881	0.943377704813308	0.770752001483385	0.0574795646863748	0.954712507672151	0.535412208602408	0.0773089269010537	0.043907050173031	44510
cg23367286	6	32175138	R	NOTCH4	Body	NA	NA	0.734496048293918	0.677219026355116	0.057277021938802	0.11549421165197	0.000149795587799107	0.862405698327941	0.591833263915164	0.0804685626874755	0.873422586235872	0.54860094077266	0.0605623370332104	0.0446787384918564	44712
cg04801716	22	39268170	F	CBX6	1stExon	chr22:39267539-39269160	Island	0.0378597765143478	0.0185024246576256	0.0193573518567222	0.747729007738204	0.000244615685534379	0.111967113622558	0.00936793440580841	0.0329536393076249	0.154049923876657	0.00792129470724191	0.0171640084099599	0.049188072384487	44798
cg01361068	15	100889683	F	FLJ42289;FLJ42289	Body;Body	chr15:100890242-100890494	N_Shore	0.753471614335638	0.694869683188876	0.0586019311467617	0.115217963341175	0.000255942718644203	0.984885160528447	0.596872602710687	0.112645954163179	0.885764951404021	0.546018756848124	0.0596749676208869	0.0493875760812004	44880
cg20235510	6	28968251	F	ZNF311	Body	NA	NA	0.790596701905518	0.72916028126495	0.0614364206405679	0.115188436787939	1.87334809531909e-05	0.922279169321994	0.688035215279808	0.0665908094326865	0.905622179422802	0.612087698586592	0.0565277957942648	0.0373238425921813	44895
cg13341668	3	50359909	F	HYAL2;HYAL2	5UTR;TSS1500	chr3:50359839-50360042	Island	0.799309991481589	0.737232215526439	0.0620777759551502	0.11513575112511	1.72401561454509e-05	0.940411890342768	0.660125069501686	0.0800529024274024	0.897219427442294	0.569050048460773	0.065349289700794	0.0361685165916766	44923
cg13993336	5	140855482	R	PCDHGA4;PCDHGA12;PCDHGA11;PCDHGA11;PCDHGA9;PCDHGA1;PCDHGB1;PCDHGC3;PCDHGB6;PCDHGB3;PCDHGB7;PCDHGC3;PCDHGA6;PCDHGA8;PCDHGA10;PCDHGA5;PCDHGB4;PCDHGA3;PCDHGC3;PCDHGA2;PCDHGA7;PCDHGB2;PCDHGB5	Body;Body;Body;Body;Body;Body;Body;TSS200;Body;Body;Body;TSS200;Body;Body;Body;Body;Body;Body;TSS200;Body;Body;Body;Body	chr5:140855386-140856620	Island	0.0322428628927476	0.0131085667389394	0.0191342961538082	0.870279830256451	0.000255275597133235	0.163255854577171	0.00813376786498353	0.0414465841344782	0.047978267111677	0.0072141254738882	0.00557851217447259	0.0493875760812004	45606
cg11660725	10	27389600	R	ANKRD26	TSS200	chr10:27389075-27389622	Island	0.0327385624002435	0.0136243486611679	0.0191142137390756	0.855263826957749	0.000263937477613557	0.186106331214529	0.0102575850256118	0.0462081901942579	0.0396196512689518	0.00882664049186489	0.00411738057866407	0.049800409148394	45687
cg26664871	10	28032370	R	MKX	5UTR	chr10:28030182-28035211	Island	0.0363167562462595	0.0172349489165899	0.0190818073296696	0.766075057792103	8.47427147090655e-05	0.0985399663955399	0.0107204491476097	0.0344790816422899	0.0996269720819962	0.0110326724400497	0.0117952042170213	0.0421623801349126	45823
cg09349940	16	22218118	R	EEF2K	5UTR	chr16:22217299-22218090	S_Shore	0.0386076133821762	0.0195435946807759	0.0190640187014003	0.718336925074959	0.00020672523151739	0.134497262879393	0.0106606480303771	0.035917591191225	0.0689153423276044	0.00988017105031739	0.00721783239987596	0.0472219794500158	45889
cg01251548	11	17372745	F	DKFZp686O24166	TSS1500	chr11:17373019-17373665	N_Shore	0.77838889943471	0.718881964130317	0.0595069353043934	0.113222261288832	1.81709704232657e-05	0.910626597819521	0.705051215364723	0.0557626902396072	0.831351128829225	0.579712296306915	0.052291694628604	0.036690938377954	46075
cg17883223	7	56854974	R	NA	NA	chr7:56855145-56855500	N_Shore	0.737353262174007	0.680955978661658	0.0563972835123487	0.113196545243695	9.01874241748792e-05	0.889778660872021	0.599073073493004	0.0923952101302217	0.858013810527993	0.572100427663759	0.0459045802111647	0.0421623801349126	46094
cg18565268	14	37146463	F	PAX9	3UTR	NA	NA	0.802173882898285	0.741065645629316	0.061108237268969	0.112849625633607	6.32030439328487e-06	0.858846083357145	0.713950535441349	0.0356977802661785	0.876607217537056	0.608867345410861	0.0542000528735981	0.0320606928405294	46328
cg00391320	12	112127825	F	ACAD10;ACAD10	5UTR;5UTR	chr12:112123246-112124059	S_Shelf	0.817589223737397	0.755451409556567	0.0621378141808301	0.112604060471672	3.46945901879635e-05	0.96087278803541	0.661782971283239	0.0997100494035482	0.948632828573504	0.608805892441779	0.0576452202571948	0.0394006474691174	46488
cg01235795	12	6396083	F	NA	NA	chr12:6399262-6400771	N_Shelf	0.860461306797301	0.79524772880453	0.0652135779927706	0.112347483019417	8.74866890694502e-07	0.911413963460317	0.781171247517893	0.0378409175066684	0.913697738959016	0.674158517977949	0.0488344746457339	0.0320606928405294	46657
cg08322205	5	139127283	F	NA	NA	chr5:139125902-139127711	Island	0.0472256851027241	0.0284816563586807	0.0187440287440433	0.572491931654148	8.56128082888684e-05	0.120630171842685	0.0192580007430926	0.0325259676932808	0.0901231755466586	0.0180049247733402	0.00906874181529373	0.0421623801349126	47098
cg15966253	3	23847480	R	UBE2E1;UBE2E1;UBE2E1;UBE2E1	5UTR;5UTR;1stExon;1stExon	chr3:23847871-23848633	N_Shore	0.0327963040121814	0.0141633643760014	0.0186329396361801	0.824664865831769	0.000147846849929177	0.14725894350393	0.00992486558630888	0.0392104139174777	0.0512554660280332	0.00692503778314494	0.00506098408973855	0.0446787384918564	47531
cg12889810	7	98287347	R	NA	NA	NA	NA	0.792292439994889	0.733225219043426	0.0590672209514632	0.110328746866023	1.56105921737661e-05	0.941560677213423	0.70044853447763	0.0844010621728776	0.888697909778876	0.59269989917255	0.0442827388448102	0.0361685165916766	47927
cg26128481	14	83630506	F	NA	NA	NA	NA	0.840192467882902	0.777799394166683	0.0623930737162197	0.109961170262347	0.00012710942310142	0.942313389183951	0.688869228213203	0.0716018193605933	0.951143340159321	0.605912024835415	0.0670311381386249	0.0446787384918564	48163
cg10609615	16	3766942	F	TRAP1	Body	chr16:3766977-3767935	N_Shore	0.0417603157228434	0.0234277138116045	0.0183326019112389	0.630801727854923	5.33638800296693e-05	0.105879863553224	0.0156140706250177	0.031211532105881	0.0707495396160697	0.0159608264752031	0.00697809199246187	0.0411098682817945	48779
cg25354206	7	157958049	F	PTPRN2;PTPRN2;PTPRN2	Body;Body;Body	chr7:157956911-157957273	S_Shore	0.889945231476222	0.960370502525372	-0.0704252710491505	-0.108698490725919	0.000146977537871198	0.98114138356937	0.642155491985476	0.131935775375624	0.981971020229168	0.702003621615997	0.0423705529260849	0.0446787384918564	49029
cg07634179	12	54393257	R	HOXC9	TSS1500	chr12:54393374-54394648	N_Shore	0.0606079514585868	0.0423511218452593	0.0182568296133275	0.431610207246242	2.87829988549437e-05	0.114336387778796	0.0320581376261611	0.0288328447110408	0.0860540377265015	0.0279801952022654	0.00837381178930767	0.0390581380828717	49083
cg26201011	10	101874558	F	NA	NA	chr10:101874821-101875139	N_Shore	0.793098639546374	0.735007643271425	0.0580909962749491	0.108321969048323	0.000215942911578088	0.952754308410219	0.671534895971506	0.101095291600287	0.947503698694103	0.624810712578107	0.0536471763961199	0.0474888478260361	49284
cg13432205	10	134079311	R	STK32C	Body	NA	NA	0.734051563230312	0.680245502883091	0.0538060603472205	0.10829302111443	0.000170236569340066	0.876168533949124	0.62561801140227	0.0716218296539695	0.845896427994032	0.537523392946081	0.0462199726421356	0.0457225004966985	49316
cg00124009	1	201439578	F	PHLDA3	TSS1500	chr1:201437519-201438648	S_Shore	0.868796994251429	0.937054990680813	-0.0682579964293839	-0.107918262789878	0.000120067410866529	0.965062501364665	0.621405930860404	0.116280062457166	0.971777574993805	0.651616007780744	0.0379389816829485	0.0443246431673752	49568
cg17941572	1	63784454	F	NA	NA	chr1:63782394-63790471	Island	0.0554743279938861	0.0374988752851543	0.0179754527087318	0.463035994716351	0.000136844663148762	0.126898423622641	0.0251785539574862	0.0302553139639151	0.0745962031857434	0.0213374847595369	0.00872171037923021	0.0446787384918564	50264
cg14371649	9	32995965	R	APTX;APTX;APTX	5UTR;5UTR;Body	NA	NA	0.701545198286424	0.650848705495957	0.050696492790467	0.106635382181765	8.20881044438679e-05	0.831293146067504	0.597983634623654	0.0791004296490739	0.781503413017165	0.538323066466274	0.0495041175387446	0.0421623801349126	50433
cg12031840	11	36311375	F	COMMD9;COMMD9	TSS1500;TSS1500	NA	NA	0.0361831683409434	0.0182618664507584	0.0179213018901851	0.708510404579968	0.000236788244441186	0.101354939789349	0.011363789398452	0.0322825529312151	0.0818368648040969	0.0091768897028086	0.00813387760832729	0.0487751628290093	50491
cg00876541	19	10515578	F	MIR1181;CDC37	TSS1500;TSS1500	chr19:10513990-10515616	Island	0.0363319861997103	0.0184175501249707	0.0179144360747397	0.705226345095402	0.000197634054673244	0.119022825614371	0.0144187556341232	0.0340017707478254	0.0669727449630145	0.0127251256464738	0.00617352700287872	0.0470111034171335	50536
cg17886133	10	90640720	R	STAMBPL1	5UTR	chr10:90639787-90640623	S_Shore	0.0346241848774148	0.0167366060326396	0.0178875788447752	0.739009476431354	5.51767376595107e-05	0.115001333431427	0.0116417925659785	0.0326961174124155	0.0991089309041966	0.00917653766062745	0.0102718915037899	0.0411098682817945	50662
cg22638185	17	42385946	R	RUNDC3A;RUNDC3A;RUNDC3A;RUNDC3A;RUNDC3A;RUNDC3A	1stExon;1stExon;5UTR;1stExon;5UTR;5UTR	chr17:42385810-42386393	Island	0.0400666594051336	0.0579327270691561	-0.0178660676640226	-0.440256572652379	4.01017244421477e-06	0.0598482842313093	0.0209761087823291	0.0136387192871594	0.131490918623892	0.0267145408913776	0.0187985882065247	0.0320606928405294	50754
cg05783139	2	198650985	R	BOLL;BOLL	TSS200;TSS1500	chr2:198649751-198651599	Island	0.0411730123062957	0.0233104556113382	0.0178625566949575	0.619408073349448	5.40300987346559e-05	0.0983803275350789	0.016662008277125	0.0272916922331751	0.0588067690408737	0.0127622362119574	0.00912567182865398	0.0411098682817945	50768
cg14816471	22	16202725	F	NA	NA	chr22:16200149-16200707	S_Shelf	0.803414901439381	0.86541114549476	-0.0619962440553792	-0.105969331446851	0.00016934598666228	0.891074687428241	0.605825741607711	0.100561208960698	0.928169211946195	0.477431764399899	0.0532596166245721	0.045637731759028	50905
cg18471160	1	201083459	R	NA	NA	chr1:201083458-201084567	Island	0.0320823964139622	0.0142672626300411	0.0178151337839211	0.794205482017519	0.000127191044612691	0.11792613535372	0.0112777883639894	0.034933486023186	0.0510057747859876	0.00789547113550701	0.00506542021361086	0.0446787384918564	50943
cg13756879	11	2161473	R	INS-IGF2;IGF2AS;IGF2;IGF2;IGF2AS;IGF2	Body;TSS1500;Body;5UTR;TSS1500;TSS1500	chr11:2158951-2162484	Island	0.0378839849212953	0.0200899403062466	0.0177940446150487	0.670261974251046	0.000236662845157462	0.15686263842503	0.0145619452785991	0.0374003088986762	0.09105161977797	0.00896750601546811	0.0100020084167434	0.0487751628290093	51028
cg06976003	16	4897242	F	UBN1;GLYR1	TSS1500;1stExon	chr16:4896606-4898243	Island	0.0414821252241466	0.0237545913127507	0.017727533911396	0.608987858960566	0.000219820957575045	0.156586040684674	0.0179196022938256	0.0369807893655399	0.0682148203795943	0.0153894672253305	0.00657379880585629	0.0477953585766835	51350
cg02468154	11	43755634	F	HSD17B12	Body	NA	NA	0.77146430632141	0.7164698100256	0.0549944962958102	0.105277134196626	0.000131589294850616	0.930807986946324	0.666773503138312	0.0932025143074782	0.923019190895982	0.63452406815955	0.0466578295832657	0.0446787384918564	51404
cg26206284	7	139880786	R	NA	NA	chr7:139875411-139877493	S_Shelf	0.867146594072562	0.805433715029122	0.0617128790434404	0.10525036687064	5.53156478632346e-05	0.937376925487228	0.737172883302055	0.0582301918153104	0.932382371754527	0.577026462176236	0.0683386441280729	0.0411098682817945	51420
cg10918171	6	170601120	F	DLL1	TSS1500	chr6:170598214-170601222	Island	0.038014096334334	0.0203251120216405	0.0176889843126935	0.662945050423093	0.000129606644904544	0.108402566731208	0.0122242974827846	0.0317797284209355	0.0919648430468952	0.0100406116889373	0.00955078515075782	0.0446787384918564	51539
cg02910180	11	71955299	F	PHOX2A	TSS200	chr11:71954816-71955659	Island	0.0541660078983129	0.0365275504781947	0.0176384574201182	0.46372399247331	3.23393102833548e-05	0.109470828144955	0.0325808652850462	0.0241896117961139	0.0988828894549554	0.0188111897325165	0.0109608588400236	0.039092364709516	51770
cg07804735	3	113157476	F	WDR52;WDR52	5UTR;5UTR	chr3:113160299-113160641	N_Shelf	0.847251895153512	0.787223042042692	0.0600288531108194	0.10473577975275	2.11124017059834e-05	0.971605314237967	0.704889840349389	0.0804865886319086	0.965097755878865	0.679123877998541	0.0491166104341245	0.0382245315099972	51794
cg01227572	5	155106467	R	NA	NA	chr5:155107504-155108934	N_Shore	0.735264032087872	0.683111116240592	0.0521529158472807	0.104664977197266	4.16667684166948e-05	0.904943106619554	0.637407743217951	0.0827845262608358	0.836773721617626	0.531968307950958	0.0524491879363514	0.0396769751495143	51851
cg18169940	11	3243281	R	C11orf36	Body	chr11:3239217-3239988	S_Shelf	0.890451921784591	0.958061285439598	-0.0676093636550071	-0.104449135904701	0.000199274614807779	0.973322208388838	0.396909335731574	0.146615270097372	0.983880959753078	0.884490544449996	0.0168094404546633	0.0470818484553848	52012
cg13861908	20	62290376	R	RTEL1;RTEL1	5UTR;5UTR	chr20:62290246-62290462	Island	0.0383207200594468	0.0207481133794805	0.0175726066799663	0.652144060061519	4.15233526236536e-06	0.106262294389583	0.0157347006094803	0.0276855721337934	0.0442110043458224	0.012670329174143	0.00603155758566142	0.0320606928405294	52053
cg08946161	16	81481448	R	CMIP	Body	chr16:81477777-81477999	S_Shelf	0.862330903248134	0.801519992618626	0.0608109106295085	0.104248862120016	0.000117359146473358	0.947753478580219	0.657666085795038	0.0685947092005876	0.951054866932942	0.677575085587481	0.0643459016669628	0.0440984892046963	52143
cg10828900	5	38462005	R	EGFLAM;EGFLAM;EGFLAM;EGFLAM	Body;Body;Body;Body	NA	NA	0.796374693712918	0.740206695043968	0.0561679986689507	0.104162225702936	8.64321705500035e-05	0.914237053342044	0.637009600307626	0.071181853199298	0.906687198599554	0.545164613813327	0.0654571626779925	0.0421623801349126	52213
cg08553963	12	46774439	F	NA	NA	chr12:46776731-46777856	N_Shelf	0.678224288691842	0.630322475332063	0.0479018133597789	0.104080158837995	4.60315323343385e-05	0.756997137065421	0.577353276400847	0.0593360720338285	0.766838390867219	0.52423049281986	0.0478186298586158	0.0406061499465895	52279
cg14849479	5	60039648	F	NA	NA	chr5:60039587-60039835	Island	0.75907923854342	0.705708435435142	0.0533708031082784	0.103760263744363	0.00011353033380458	0.906224983168146	0.642702887139012	0.0879605422967501	0.879073742701295	0.615616953719985	0.042789668118974	0.043907050173031	52541
cg15041658	7	24866066	F	OSBPL3;OSBPL3;OSBPL3;OSBPL3	Body;Body;Body;Body	NA	NA	0.849713215407593	0.913706401079646	-0.063993185672053	-0.103578882286216	0.000243340401630721	0.924445972954564	0.570246668457216	0.104144985432049	0.969149492788872	0.657703669287698	0.040291710533555	0.0491697339876239	52702
cg23456689	10	13516215	R	BEND7;BEND7	Body;Body	chr10:13516165-13516747	Island	0.822349158167893	0.764892968293155	0.0574561898747376	0.103191791968378	0.000153736911586308	0.966263513575723	0.665621474631313	0.090539565357093	0.969546950635023	0.624550597233659	0.0547688780351003	0.0446787384918564	52983
cg12988424	3	62355884	R	FEZF2	Body	chr3:62356119-62356378	N_Shore	0.0381341041709492	0.0555036623957889	-0.0173695582248398	-0.444516131443227	0.00016705266663057	0.0548453708939635	0.0155262313159182	0.0110317623492881	0.164615975764832	0.0167287190978372	0.0231867847115718	0.0455244145289824	52996
cg05855065	22	43623455	F	SCUBE1	Body	chr22:43623368-43623667	Island	0.896314994131967	0.83390279952841	0.0624121946035568	0.102935713702618	1.11167270772591e-05	0.972057304461586	0.724502389574629	0.0729419858145537	0.951982479507872	0.707037289068043	0.0558377878980619	0.0361685165916766	53159
cg09874195	12	42836407	F	PPHLN1;PPHLN1	Body;Body	NA	NA	0.802883234136049	0.746908600191472	0.055974633944577	0.102929033178615	6.31371194337585e-05	0.939285679315827	0.519999372320143	0.105038099424772	0.921293507705168	0.50922976026048	0.0546607003819491	0.0411098682817945	53167
cg06955716	14	69867830	F	SLC39A9	Body	chr14:69864713-69865073	S_Shelf	0.898142091223026	0.965232992685693	-0.0670909014626664	-0.102828889471885	0.000266264229361559	0.975412234335399	0.573177711565282	0.136797452245319	0.983643034056723	0.647618356238767	0.037498085990209	0.0499151975075521	53231
cg05740071	10	35299094	F	CUL2	3UTR	NA	NA	0.786523621616534	0.731802631911945	0.0547209897045882	0.102681760265134	0.000192379849782723	0.990796912697212	0.675877234210303	0.127995050761919	0.979745298776316	0.644888824223681	0.0545831128811387	0.046774194512	53343
cg08478283	1	117076803	R	CD58;CD58;CD58	Body;Body;Body	chr1:117077042-117077299	N_Shore	0.795180021858726	0.739961970800624	0.0552180510581022	0.102493935490505	9.30601553169407e-05	0.964126960446344	0.641043688298538	0.105345814331262	0.966352606200592	0.659304665207833	0.0470177209697648	0.0421623801349126	53503
cg09285213	2	68384741	R	WDR92;PNO1	TSS200;TSS1500	chr2:68384184-68385241	Island	0.0377825104481916	0.0205341221159183	0.0172483883322733	0.646060286658356	8.69941590375959e-05	0.10941201073301	0.017580811408691	0.0303591937889982	0.0468582821755543	0.0115509772140834	0.00557144213411252	0.0421623801349126	53578
cg00614413	19	5286594	F	PTPRS;PTPRS;PTPRS;PTPRS	5UTR;5UTR;5UTR;5UTR	chr19:5290403-5290605	N_Shelf	0.793578125050378	0.738587183735989	0.0549909413143884	0.102267943018246	0.000239411840833382	0.890126647506986	0.686984079212406	0.0609952000174926	0.873429688922718	0.547779822915717	0.0635757123827882	0.0489371379704851	53652
cg23800435	1	43751376	R	C1orf210;C1orf210	TSS200;TSS200	NA	NA	0.745967415273473	0.694247829629906	0.0517195856435669	0.102240838329905	1.39432838561381e-05	0.896236719962887	0.59517399899998	0.0830019190833348	0.857181028363924	0.545552832229989	0.0575172837754256	0.0361685165916766	53668
cg00621583	3	41237304	F	NA	NA	chr3:41240162-41241631	N_Shelf	0.854843954196593	0.795984777837752	0.0588591763588412	0.101687255738838	2.56222915881986e-06	0.93207766894964	0.761404751166572	0.0484383113101316	0.929619499189266	0.606090860683938	0.0514235466701671	0.0320606928405294	54080
cg08715146	22	46067137	F	ATXN10;ATXN10	TSS1500;TSS1500	chr22:46067451-46068490	N_Shore	0.718371127684541	0.668822117284318	0.0495490104002227	0.10164016431464	2.59421225006288e-05	0.841947651532079	0.620912083162371	0.0616613583076216	0.752139587155075	0.55944263414272	0.0435606660216473	0.0386940619299742	54119
cg04685187	3	184530443	F	VPS8;VPS8	5UTR;5UTR	chr3:184529812-184530255	S_Shore	0.0298803275317927	0.0127643020186137	0.017116025513179	0.808904033208075	6.0707269672283e-05	0.110858595566727	0.00676791782558661	0.0325603679808639	0.0340684306803295	0.00734451154152997	0.00419646425115038	0.0411098682817945	54186
cg02294570	12	122362615	F	WDR66	Body	NA	NA	0.715878280252959	0.666665248439948	0.0492130318130116	0.101285350672785	0.000139555742176921	0.827256461276492	0.626367027538245	0.062363259510842	0.809924648565751	0.507129945818384	0.0559644608991868	0.0446787384918564	54391
cg25605771	1	44466601	R	SLC6A9;SLC6A9;SLC6A9	Body;Body;Body	NA	NA	0.855082511226123	0.796618552679153	0.0584639585469704	0.100951154071152	7.95071962625479e-05	0.933651461705102	0.721774970166171	0.0682262429995359	0.934014577005708	0.533923932478555	0.0660446067220469	0.0421623801349126	54628
cg14825384	10	115438916	F	CASP7;CASP7;CASP7;CASP7	TSS1500;TSS1500;TSS200;TSS1500	chr10:115439007-115440196	N_Shore	0.0389979750668662	0.0219780185784667	0.0170199564883995	0.615641579045927	5.33990473103018e-05	0.115484070473685	0.0159165415447217	0.0311927517380255	0.0758181349317655	0.0158110329827107	0.00758165749525508	0.0411098682817945	54672
cg00607989	5	137985183	R	NA	NA	NA	NA	0.791548125368106	0.737451049717314	0.0540970756507918	0.100810042284816	0.000176724604426059	0.912312046890856	0.666301007286198	0.07134867857067	0.910371910794537	0.550686438817004	0.0638640242744642	0.0458749370079275	54752
cg00395929	15	57181938	F	LOC145783	Body	chr15:57179277-57179838	S_Shelf	0.856385973463049	0.798070455954534	0.0583155175085149	0.100528798759958	0.000224002040852227	0.95386028081004	0.710272542184756	0.0663699080674181	0.950558117087984	0.578937656097547	0.0708738002412185	0.0481767119089264	54960
cg04779428	20	57463355	F	GNAS;GNAS;GNAS;GNAS	3UTR;3UTR;TSS1500;Body	chr20:57463652-57467739	N_Shore	0.738383363721222	0.688036494040411	0.0503468696808109	0.100475024436058	0.000156699792113827	0.931903009624474	0.617167513808084	0.0993046345434494	0.894798619800963	0.551974270164781	0.0514215119962518	0.0447414711742156	55006
cg21740507	2	237412985	R	IQCA1	Body	chr2:237416090-237416382	N_Shelf	0.81629271506994	0.761077136919843	0.0552155781500967	0.0997777569289245	0.000125609208246553	0.906750967520366	0.723508706240199	0.0536430536839045	0.890099726488256	0.564863729901242	0.0614660907281416	0.0446787384918564	55581
cg08925066	14	39572669	R	SEC23A	TSS1500	chr14:39572095-39572703	Island	0.0410403924404562	0.0578418555288891	-0.016801463088433	-0.410536207531657	8.79923355362826e-05	0.0664586988828914	0.0132636649643129	0.017097817151735	0.144580750989244	0.0149872992682222	0.0208260047043709	0.0421623801349126	55740
cg18449052	7	150820714	R	AGAP3;AGAP3	3UTR;Body	chr7:150819919-150820764	Island	0.647431935246264	0.603604338766934	0.0438275964793297	0.0995328540027282	0.000194770955738739	0.744650137149296	0.567986916551282	0.05633377872335	0.775129410976664	0.508323906245618	0.0354645602926004	0.046925991048258	55779
cg19687985	6	43478500	F	C6orf154	TSS200	chr6:43477221-43478553	Island	0.788894206841809	0.735642958128499	0.0532512487133102	0.0995194884298285	2.7658697390876e-06	0.885563977940182	0.67476648925889	0.0597502988778282	0.859979858703514	0.666415208844147	0.0340626486126466	0.0320606928405294	55792
cg10368507	17	40346798	R	GHDC;GHDC;GHDC;GHDC	TSS1500;TSS1500;TSS1500;TSS1500	NA	NA	0.68406512332998	0.637858344183404	0.0462067791465761	0.0993926367851452	6.23471002498252e-05	0.794038228391347	0.604252178081426	0.0613048879037476	0.748746595532301	0.504317575971891	0.0441673505104272	0.0411098682817945	55878
cg05157272	1	246862256	R	NA	NA	NA	NA	0.850706103532169	0.793547100497015	0.0571590030351542	0.099138108462336	0.000127785068450767	0.92879951924623	0.703513147369807	0.0593407666306897	0.934594027174134	0.627902200942799	0.0657350903589356	0.0446787384918564	56106
cg03244974	12	109548681	F	UNG;UNG	3UTR;3UTR	chr12:109548899-109549174	N_Shore	0.827142352116795	0.771595483404439	0.0555468687123561	0.0990508366899105	5.66191555075621e-05	0.964483733216495	0.716927543770905	0.0868171485397926	0.9562704376303	0.636031401909292	0.0575616739301182	0.0411098682817945	56173
cg22212829	20	524605	F	CSNK2A1;CSNK2A1;CSNK2A1	TSS200;TSS200;TSS200	chr20:524204-524503	S_Shore	0.0285338143448408	0.0118410789315342	0.0166927354133066	0.819080875071448	0.000240803536070448	0.121211187297228	0.00938822288652283	0.034812462737488	0.0774621448017126	0.00651547185863123	0.00785021553461454	0.0489463091033089	56274
cg17055833	6	36936560	R	MTCH1	3UTR	NA	NA	0.738384464148932	0.688808837161451	0.0495756269874806	0.0988817569742959	0.000174427774730596	0.906338667710854	0.661197862749982	0.0877802064002302	0.88795022756696	0.607423944357182	0.0421331106709993	0.0457307065439859	56292
cg18876623	14	104309446	R	PPP1R13B	Body	chr14:104313161-104314990	N_Shelf	0.848761167477224	0.79195862912492	0.0568025383523034	0.0987291412385138	0.00015309905045866	0.933315140382884	0.71267996747108	0.0639819215208075	0.939619617962193	0.606022854175971	0.0656285830852318	0.0446787384918564	56408
cg26665419	6	107349290	R	C6orf203;C6orf203;C6orf203	TSS200;TSS200;TSS200	chr6:107349276-107349720	Island	0.0521978366254561	0.0355745040753249	0.0166233325501312	0.448637443708804	0.000133553176756986	0.120162547587574	0.0231727800818766	0.0258705841446707	0.0562059035648624	0.021168310256344	0.00689455533910967	0.0446787384918564	56619
cg23100671	10	125733991	F	NA	NA	chr10:125732220-125732843	S_Shore	0.669454929305062	0.624625283586572	0.0448296457184892	0.0984728553704781	1.58396524244046e-05	0.751691268149842	0.607835523724263	0.0453741457041652	0.732311694526633	0.52367066669431	0.0437780113177883	0.0361685165916766	56630
cg21602955	2	234763447	R	HJURP	TSS1500	chr2:234762496-234763579	Island	0.0265370187603153	0.0099179389472567	0.0166190798130586	0.875290552928943	0.000257637545104605	0.141615016683379	0.00718050274807782	0.0365299513877303	0.0830732414264096	0.00535748228289387	0.00909441543014656	0.0494482321059492	56640
cg16766613	13	36700200	F	DCLK1	Body	NA	NA	0.836437766109359	0.780610186350187	0.0558275797591717	0.0984374554329584	0.000206918227816858	0.944905984060154	0.474383375744697	0.116245771735131	0.91937199392766	0.557636180774892	0.0673006060599404	0.0472219794500158	56659
cg24822053	19	18979397	F	GDF1;LASS1	3UTR;3UTR	chr19:18979351-18981200	Island	0.84220641587549	0.785999037304828	0.0562073785706616	0.0984362270041433	0.00014346159238683	0.977057390690706	0.729073886195557	0.0847855930852832	0.92507333498621	0.544842936283698	0.0667716511253577	0.0446787384918564	56662
cg09242823	4	3690945	R	NA	NA	NA	NA	0.773409626958224	0.721793459590977	0.0516161673672469	0.0983303353711687	0.000119728368644281	0.91848316266157	0.666915686304863	0.0865123652268666	0.899842840353017	0.60559112372545	0.0443797254985145	0.0443246431673752	56754
cg12449510	7	97910870	F	BRI3;BRI3	TSS200;TSS200	chr7:97910459-97911618	Island	0.0553149933164799	0.0718548800495859	-0.0165398867331061	-0.325654224129812	0.000249217792435062	0.0854749972941889	0.023532801968882	0.0236909654570667	0.143407066811488	0.019928585585761	0.0218707247314978	0.0493288600487097	57037
cg22226852	21	46523156	F	ADARB1;ADARB1;ADARB1;ADARB1;ADARB1;ADARB1;ADARB1	5UTR;5UTR;5UTR;Body;Body;5UTR;Body	chr21:46520795-46521295	S_Shore	0.794445530117826	0.741802208684564	0.0526433214332622	0.0976415839912892	0.0001881353655738	0.93518677533534	0.692811689552042	0.0860260540800607	0.887063469063035	0.593720924752831	0.0551847119066423	0.0463483737634819	57327
cg26120073	14	91841955	F	CCDC88C	Body	NA	NA	0.721068151263166	0.673341354913877	0.0477267963492892	0.0973994631817536	7.64320458422205e-05	0.92316355999408	0.626618859432253	0.0823511698382183	0.798971506340304	0.512992310596186	0.0588578291221231	0.0421623801349126	57534
cg24896860	12	54410493	F	HOXC4;HOXC6;HOXC5	TSS200;TSS200;TSS200	chr12:54411709-54412131	N_Shore	0.0329371904410049	0.0165206616738597	0.0164165287671453	0.695111022511658	8.02496191185553e-05	0.105854187826465	0.0136807916051022	0.0307230016513943	0.0740098074669285	0.0059225428808139	0.00735624847407531	0.0421623801349126	57704
cg14077232	9	140656200	F	EHMT1;FLJ40292;EHMT1	Body;TSS1500;Body	NA	NA	0.891001609427744	0.95371974021483	-0.0627181307870859	-0.0970839735565776	0.000149697056393033	0.969148481607383	0.547718053261848	0.126899473666465	0.974581727939662	0.793209781198289	0.0218823223304587	0.0446787384918564	57780
cg21558509	12	125299800	F	SCARB1;SCARB1	Body;Body	chr12:125299474-125299874	Island	0.830613899333161	0.776159221438262	0.0544546778948988	0.096621779051261	4.41652360525914e-05	0.930019214907542	0.765718875133239	0.0492384531487382	0.905395798120377	0.661843370768669	0.0566957515594182	0.0399518520863057	58130
cg21433538	7	25110315	R	NA	NA	NA	NA	0.789279888694254	0.73757040100151	0.0517094876927437	0.0964913401817326	2.08534629271648e-05	0.864313700650002	0.693191894805158	0.0526060222909436	0.880607698083498	0.601447717324758	0.0548640853490956	0.0382245315099972	58229
cg04286438	8	144898672	F	PUF60;PUF60;SCRIB;SCRIB;PUF60	3UTR;3UTR;TSS1500;TSS1500;3UTR	chr8:144897283-144898354	S_Shore	0.831957558304096	0.777551563544448	0.0544059947596478	0.0963731267439416	0.000210889423719389	0.967042924807713	0.751414201158931	0.0778634355549489	0.965477668731202	0.647914721612942	0.0453864310859741	0.0472219794500158	58329
cg24078554	1	120182239	R	ZNF697	5UTR	NA	NA	0.865181645898466	0.808681193590181	0.0565004523082849	0.0962807278771689	5.22293847418209e-05	0.953779810779269	0.744246135840995	0.053352513238082	0.966642317551928	0.649942368162061	0.0583500633033893	0.0411098682817945	58413
cg16035667	3	197359987	R	NA	NA	NA	NA	0.769126214127121	0.718870046959063	0.050256167168058	0.0961954419782748	2.88224638110075e-05	0.959090471128266	0.616837357843138	0.109485214101861	0.890581444215898	0.60012961886913	0.0435702260666086	0.0390581380828717	58479
cg03663746	7	156433317	R	C7orf13;RNF32	Body;TSS200	chr7:156432433-156433670	Island	0.0315954904810391	0.0153500335412177	0.0162454569398214	0.714439472915241	3.35408816796325e-05	0.103692890440901	0.0120866053963663	0.0292848253412575	0.0801822905509303	0.00961508721703499	0.00840695977888797	0.039092364709516	58610
cg10553028	3	32280480	F	CMTM8	1stExon	chr3:32279423-32280742	Island	0.0340059069789731	0.0177754952995508	0.0162304116794223	0.663884553529015	0.000172829711735513	0.113190298970593	0.0152587371988266	0.0319514383583806	0.0566695747447137	0.0138464437418696	0.00558844263954176	0.0457307065439859	58700
cg07104706	13	84456127	R	SLITRK1;SLITRK1	1stExon;5UTR	chr13:84453664-84453897	S_Shelf	0.0383453661594264	0.0221381791154909	0.0162071870439355	0.589089424749447	0.000179909427859384	0.111434214601852	0.016617186879767	0.0286621005882369	0.0397455329124617	0.0107047471232336	0.00548035176954136	0.0459259663038286	58819
cg06107487	2	134068922	F	NCKAP5;NCKAP5	Body;Body	NA	NA	0.810109293457051	0.757447371292334	0.0526619221647171	0.0957483669235387	0.000183921515468764	0.967595953703591	0.69372461092328	0.0977874211949332	0.937185503400135	0.660883709435784	0.0536619398678345	0.0459259663038286	58832
cg20251161	17	58212962	F	NA	NA	chr17:58212842-58213193	Island	0.0326391695698548	0.0164437455165817	0.0161954240532732	0.689252804812124	0.000150860481876162	0.103725001290445	0.013095993092286	0.0308119600488486	0.0622922762149582	0.00937867030204553	0.00716655498747729	0.0446787384918564	58886
cg17446958	4	140854777	F	MAML3	Body	NA	NA	0.808489613711616	0.756044285413868	0.0524453282977482	0.0955363121203612	0.000136267296406626	0.984753808642966	0.721288517691616	0.100098147224982	0.963200660083233	0.668601213084514	0.0451818539685877	0.0446787384918564	58986
cg27475235	16	58659721	R	CNOT1;CNOT1	5UTR;5UTR	chr16:58662975-58664048	N_Shelf	0.879542066080005	0.822585770675982	0.056956295404022	0.0954639292833488	4.32710844440937e-05	0.934866040967937	0.774519291860832	0.0475232736790945	0.944842495149459	0.625145281368117	0.0575938534882616	0.0397714748463349	59051
cg05809186	21	35900083	F	RCAN1;RCAN1;RCAN1	5UTR;Body;TSS1500	NA	NA	0.713530237823172	0.667219271947004	0.0463109658761686	0.0954302819543912	0.000152756713417655	0.795871938545599	0.610813870136101	0.057220091784411	0.798252193315326	0.553073731607389	0.046878830427543	0.0446787384918564	59077
cg07141622	14	70193793	F	NA	NA	chr14:70193467-70193955	Island	0.0814657304467132	0.0976175199602392	-0.016151789513526	-0.234609751655802	0.000250944309244767	0.117825369917964	0.0366179794281433	0.0230334552806777	0.131796112954253	0.0332870692983866	0.0168172277979359	0.0493288600487097	59123
cg00977526	2	107202311	R	NA	NA	NA	NA	0.820376676028945	0.76728373937777	0.0530929366511742	0.0953245855771158	0.00013606234701686	0.933954247959867	0.726658237022279	0.0712393582544838	0.922123516952693	0.65035362121025	0.0451371470395578	0.0446787384918564	59162
cg13510050	14	24550395	F	NRL	3UTR	chr14:24550317-24551148	Island	0.0313324170521522	0.0151889456498247	0.0161434714023275	0.714482997119989	0.000164192672298306	0.145004160945985	0.00879130752974725	0.0354560122014493	0.0427984171959738	0.00781346403834196	0.00507613729265581	0.0453458387487196	59176
cg03329165	3	112052218	R	CD200;CD200	Body;Body	chr3:112051893-112052406	Island	0.0323805701989551	0.016247206121434	0.0161333640775211	0.691239134657628	0.000263870489015173	0.151006644059065	0.00978884497341923	0.0365370643774124	0.0427923901691654	0.00794163378238025	0.00458839885102281	0.049800409148394	59233
cg07184237	7	150754081	R	CDK5;CDK5	Body;Body	chr7:150754922-150755426	N_Shore	0.794682112332603	0.743294887152193	0.0513872251804104	0.0952042253430161	9.74374786971039e-05	0.925468033358371	0.573998909641503	0.0934367840815595	0.925342329885567	0.641796788761746	0.0454185430429863	0.0421623801349126	59280
cg09662798	17	73498302	R	CASKIN2;CASKIN2	Body;Body	chr17:73498099-73498390	Island	0.86842629311251	0.812441761625206	0.0559845314873033	0.0950077148357868	0.000217971560981959	0.964291775753689	0.768706476804301	0.0611649650411823	0.971348889204191	0.687766457263678	0.0503390173814191	0.0476949785754262	59429
cg02577078	12	121092968	R	CABP1;CABP1;CABP1	Body;Body;Body	NA	NA	0.88576195879787	0.82883850180235	0.0569234569955195	0.0947223180137868	8.59285473997727e-06	0.965199554130147	0.775597131690211	0.0562442991646041	0.935061410198816	0.651946008768122	0.0567087520902968	0.0337352250548409	59681
cg17650028	5	1201713	F	SLC6A19;SLC6A19	5UTR;1stExon	chr5:1201443-1202138	Island	0.824606454892567	0.7716654275316	0.0529410273609665	0.0945448486513864	0.000174032138730111	0.961375583932574	0.677795180425062	0.0821996023101601	0.941555043597169	0.646181348221589	0.0486613023987366	0.0457307065439859	59812
cg25894985	4	83294101	F	HNRNPD;HNRNPD;HNRNPD;HNRNPD	Body;Body;Body;Body	chr4:83294845-83295786	N_Shore	0.0408014689059003	0.0247869889035482	0.0160144800023521	0.546322405212427	0.000178605499544504	0.141136725766106	0.021203573998747	0.0322925995436559	0.0662672640137977	0.0178056991872142	0.00581116765852771	0.0459124570174406	59851
cg10027114	12	76742097	F	BBS10	1stExon	chr12:76741909-76742286	Island	0.0310359539133428	0.0150276757270232	0.0160082781863195	0.713364173395915	0.000260239629141354	0.130477427872037	0.0108240044842319	0.0355333530431591	0.0364343224893381	0.00665358548371708	0.00430801191709955	0.0495869080525407	59887
cg25010622	20	32700257	F	EIF2S2	TSS200	chr20:32699257-32700281	Island	0.0590048794286507	0.0749795222419053	-0.0159746428132546	-0.300416852366219	0.000144728477268831	0.0958499148500793	0.00984339166314772	0.0329026371355941	0.106915809137636	0.010369893601894	0.0169511062225036	0.0446787384918564	60101
cg22129059	1	241807529	F	NA	NA	chr1:241802960-241803649	S_Shelf	0.73653233873534	0.689767460676317	0.0467648780590224	0.0933291767059322	8.26225395248891e-05	0.862421727995238	0.609979981646875	0.0739754824587516	0.848317403942163	0.588113394588293	0.0436537166283233	0.0421623801349126	60850
cg25540078	4	144102007	R	NA	NA	chr4:144105684-144106832	N_Shelf	0.822382450787293	0.770286052202941	0.0520963985843523	0.0932434371735681	6.70879207335484e-05	0.932739681139093	0.648331541383549	0.0762698299032892	0.924951741565583	0.566117635332553	0.0599133294521151	0.0411851252694258	60925
cg00993710	7	150722703	F	ATG9B	TSS1500	chr7:150725173-150726018	N_Shelf	0.818263467647601	0.766483890618653	0.0517795770289479	0.0931337629219716	6.35235129935902e-05	0.910221126631823	0.636108992688002	0.0712293842186599	0.903509332138273	0.546224631093894	0.0530842854309874	0.0411098682817945	61015
cg25409554	1	234871422	F	NA	NA	NA	NA	0.835381523355819	0.782733900571058	0.0526476227847609	0.0927659078910082	0.000209266067468315	0.936627543434442	0.692032152206413	0.0653966563840921	0.927424866538138	0.502913531970286	0.0584008410201769	0.0472219794500158	61345
cg15789385	12	121907156	R	KDM2B;KDM2B	Body;Body	chr12:121905463-121905956	S_Shore	0.831552677948684	0.779211570226679	0.052341107722005	0.0926414746918658	1.70169487020944e-06	0.908908398457998	0.725007263217458	0.0583425103727462	0.894478970412102	0.612250484748831	0.0522741726599052	0.0320606928405294	61468
cg00424286	6	166887879	R	RPS6KA2;RPS6KA2	Body;Body	NA	NA	0.709603668474057	0.664925639182003	0.0446780292920533	0.0924739812364876	6.25586339589949e-05	0.863528778475914	0.602751479574973	0.0938778869799407	0.842089282331448	0.481088087948745	0.0593702012296524	0.0411098682817945	61608
cg10017105	6	31832428	F	SLC44A4	Body	chr6:31830299-31830948	S_Shore	0.868674387489356	0.814149478512072	0.0545249089772843	0.0924226142289521	0.000128786138152424	0.962240308192927	0.648021260615722	0.0775640317924059	0.95803111316905	0.487611369121481	0.0644427896981298	0.0446787384918564	61650
cg11229815	2	201754638	R	NIF3L1;PPIL3;PPIL3;PPIL3;NIF3L1;NIF3L1	5UTR;TSS1500;TSS1500;TSS1500;5UTR;5UTR	NA	NA	0.0425165167617819	0.0268198763218705	0.0156966404399113	0.512286449774174	0.000151027309187352	0.107613308550206	0.0215590870009503	0.0283219982695252	0.100140397531663	0.0172159983527007	0.0101071914070195	0.0446787384918564	61666
cg06814287	6	32120584	F	PPT2;PRRT1;PPT2	TSS1500;TSS1500;TSS1500	chr6:32121829-32122529	N_Shore	0.786105104247285	0.73671651864748	0.0493885855998047	0.0923982661081785	0.000108213386966195	0.927775347955112	0.647057688106231	0.0883648220770836	0.880677959140112	0.527898177569278	0.0673172284900874	0.0433890108890716	61673
cg22732549	8	8820073	F	NA	NA	chr8:8820766-8821112	N_Shore	0.901618122343191	0.845138342028461	0.0564797803147296	0.0922717703933181	9.62643613163047e-05	0.972857509718005	0.804307364035942	0.0560549622432541	0.975508434362417	0.697513124145137	0.0610746759737914	0.0421623801349126	61796
cg05901543	16	89251975	R	CDH15	Body	NA	NA	0.676200854806852	0.633732019734071	0.0424688350727809	0.0921706916635065	4.794694249192e-05	0.835529750489741	0.563812750855233	0.0861422110049765	0.789772208056412	0.511452909856162	0.0410807190783476	0.0411098682817945	61874
cg26667821	1	155099774	F	EFNA1;EFNA1	TSS1500;TSS1500	chr1:155098434-155100451	Island	0.03043590404645	0.0147754105014485	0.0156604935450015	0.706727905407586	0.00016602946303934	0.119314780324197	0.0107137710074599	0.031372431167491	0.0547972687221162	0.00847864230715186	0.00649351853791889	0.0454900435878451	61900
cg04774374	7	128379134	R	CALU;CALU	TSS1500;TSS1500	chr7:128379114-128379697	Island	0.0587006672384504	0.0743116513285427	-0.0156109840900923	-0.295407905195784	0.000200452634519954	0.0830027858148055	0.0257631840589027	0.0206238067577202	0.116296581372632	0.0418112691582323	0.0185254619890314	0.0470818484553848	62181
cg08567382	6	33291363	F	DAXX;DAXX;DAXX;DAXX	TSS1500;TSS1500;TSS1500;TSS1500	chr6:33290370-33291087	S_Shore	0.0295259689456822	0.0139155965104579	0.0156103724352243	0.724849053531108	0.000159521841015811	0.0903316242206326	0.0108249711715912	0.0281899088556279	0.0686789211538806	0.00735603969535586	0.00830985394519578	0.0448805339705152	62189
cg10497401	17	73603788	R	MYO15B	Body	NA	NA	0.678955097397439	0.636497218622397	0.0424578787750418	0.0917657951926645	8.80003751309436e-05	0.746399641822249	0.575711995061977	0.0488865263597955	0.712073625094349	0.530964735115278	0.0402505099823354	0.0421623801349126	62197
cg13934722	15	75751540	F	NA	NA	chr15:75743081-75748449	S_Shelf	0.845123114476856	0.792672894386367	0.0524502200904895	0.0913199640258647	0.000125960137484753	0.960636181964001	0.736691498841759	0.0689112109494184	0.940136487267407	0.640321605724521	0.0556473335995131	0.0446787384918564	62590
cg21424120	2	232395308	F	NMUR1	TSS200	chr2:232394763-232395337	Island	0.0347373434326276	0.0192032621454228	0.0155340812872048	0.61535005553703	2.13687022736763e-05	0.113440681033977	0.0159585361960283	0.0318067757964665	0.0489614560260634	0.014103059950523	0.00442441873809511	0.0382245315099972	62649
cg19445642	19	8548794	F	HNRNPM;HNRNPM	Body;Body	chr19:8550539-8551215	N_Shore	0.822816129465756	0.771784465047934	0.0510316644178223	0.0912270932193691	0.000125403968164448	0.934689600209948	0.670877616563751	0.0804289416583727	0.939332300438665	0.629347130336293	0.0581180815654175	0.0446787384918564	62673
cg16930880	2	177373410	F	NA	NA	NA	NA	0.823438154213964	0.772375120497691	0.0510630337162729	0.0912146537528591	0.000223930284261496	0.945516425582879	0.718024509733801	0.0679174035287193	0.95571385830784	0.637442630094478	0.0510430144625064	0.0481767119089264	62683
cg19165344	22	29785355	F	AP1B1;AP1B1;AP1B1	TSS1500;TSS1500;TSS1500	chr22:29784169-29784779	S_Shore	0.852217120625793	0.799423963348625	0.0527931572771682	0.0911556484401907	0.000192943986246585	0.937045758507612	0.670693499099908	0.0751581228528206	0.930974623969151	0.520874092347259	0.0615548904251019	0.046774194512	62728
cg03230858	19	751124	R	C19orf21	TSS200	chr19:746300-747161	S_Shelf	0.778374746536242	0.730173540067591	0.0482012064686506	0.0910180015768519	0.000121367837245184	0.889676455359488	0.683497277096462	0.0672135643908053	0.891380742247567	0.588311672190664	0.0368271971411362	0.0443261430033025	62841
cg16536918	20	3065403	R	AVP	TSS200	chr20:3063005-3064146	S_Shore	0.792795396247339	0.743769728119799	0.0490256681275398	0.0909084867704901	2.72703985500829e-05	0.902395479928609	0.736170826279206	0.0428462626709514	0.83128905130213	0.605317012484886	0.0421606631687512	0.0390581380828717	62943
cg19703614	12	128732122	F	NA	NA	NA	NA	0.86166700519836	0.808571110295504	0.0530958949028565	0.0906693500770039	0.00016542181549978	0.952650019221455	0.772594573179499	0.0554776296319772	0.951983603744313	0.653383271790552	0.0550937292925692	0.0454599272628805	63157
cg10170637	12	49110646	F	CCNT1;CCNT1	1stExon;5UTR	chr12:49110055-49110881	Island	0.0371358530783301	0.0217591159478688	0.0153767371304613	0.569654084700704	0.00016411948776981	0.123670062855618	0.0145138733785079	0.0301013147089488	0.0634191668604075	0.012612372020771	0.00608975824801106	0.0453458387487196	63604
cg16306219	13	37636439	R	NA	NA	chr13:37633395-37633966	S_Shelf	0.86906119413855	0.815788763770907	0.0532724303676438	0.0901908108961385	3.25692675274061e-05	0.959306592396881	0.779104177346971	0.0532061316712929	0.937504089726194	0.681981541692999	0.0580027248270583	0.039092364709516	63609
cg25552017	1	945416	F	NA	NA	chr1:948670-948894	N_Shelf	0.784001764054433	0.736098887251623	0.0479028768028101	0.0897753560347056	0.000116930014156725	0.864393690488408	0.714298403253247	0.0459979154665795	0.829357510983278	0.557288465961711	0.0541015113727212	0.0440344261532123	64020
cg06985415	10	133955411	R	JAKMIP3	Body	chr10:133953845-133954279	S_Shore	0.839533233282043	0.788499917677621	0.0510333156044219	0.0893781270655578	3.24420276879698e-05	0.949098567340683	0.761219651888172	0.0703466777400206	0.928404735754813	0.68413635948998	0.0428524298949564	0.039092364709516	64389
cg17935214	18	76643716	F	NA	NA	chr18:76639260-76639744	S_Shelf	0.743417034115432	0.698189556915476	0.0452274771999557	0.0893130820988317	0.000125653992469967	0.862856171610104	0.655164101700617	0.0711383418535943	0.860142620648037	0.602684017657657	0.0436730398943954	0.0446787384918564	64448
cg20418501	4	80644890	F	NA	NA	NA	NA	0.810439009541205	0.761231755874988	0.0492072536662167	0.0892316329727291	0.000153479516646487	0.917938573045078	0.721390494533362	0.0642776405383528	0.95025944348613	0.656691707122551	0.0515213074372032	0.0446787384918564	64531
cg02147981	6	131457146	R	NA	NA	chr6:131456364-131457157	Island	0.0307698963699254	0.0155444511296422	0.0152254452402832	0.674494352681479	0.000113864673954052	0.102117509165654	0.0091011172929511	0.0289212721688108	0.0417592906685011	0.00818426612947234	0.00472414749206421	0.043907050173031	64545
cg03812994	10	81205453	R	ZCCHC24	TSS200	chr10:81205001-81205811	Island	0.0482849351588995	0.0330869310858285	0.0151980040730709	0.435872695293873	0.000152722912959811	0.0924990781627767	0.0229110435883256	0.020630410906252	0.0895648416018059	0.0192015409916776	0.00929497044319181	0.0446787384918564	64714
cg01799818	17	594735	R	VPS53;VPS53	Body;Body	NA	NA	0.834459727745486	0.78408913386387	0.0503705938816157	0.0887276684149264	4.12421955532333e-05	0.916518563838614	0.69083804598738	0.0565983916933231	0.90118873588874	0.690007588471337	0.0498203636751753	0.0396769751495143	64992
cg25007484	8	71448119	F	NA	NA	NA	NA	0.782367233818759	0.73513199088445	0.0472352429343085	0.0886732190175502	0.000170708090345433	0.929596426551344	0.70502848127016	0.0849205132568194	0.91374118304612	0.644774597502686	0.0436078798936902	0.0457307065439859	65042
cg13742532	3	42850848	F	CCBP2	TSS200	NA	NA	0.830430051457376	0.780375938193157	0.0500541132642183	0.0885887228130423	0.000209775150526555	0.932137702254145	0.721923742940876	0.0556275908960801	0.923962959024828	0.635751683530788	0.0498836342765051	0.0472219794500158	65127
cg19990977	19	10654446	R	ATG4D	TSS200	chr19:10654228-10655042	Island	0.0291508203395991	0.0140640678628371	0.015086752476762	0.702161996417598	0.000199117072890482	0.107965087939542	0.00986747299783066	0.02970942226204	0.0414497095883705	0.00885239274066256	0.00409299793712934	0.0470814118092562	65365
cg16139401	13	99852615	F	UBAC2;UBAC2;UBAC2	TSS200;TSS1500;TSS1500	chr13:99852386-99853552	Island	0.0413874439919396	0.0264778591859349	0.0149095848060047	0.494394831329315	5.51604759558562e-05	0.104644231955793	0.0186183292773292	0.0246135969953588	0.0531247164401919	0.0179621680488894	0.0055624493642551	0.0411098682817945	66466
cg18782651	7	65969785	R	NA	NA	chr7:65970022-65971421	N_Shore	0.797701346908559	0.750514354813697	0.0471869920948618	0.0868464659519261	3.30278826109202e-05	0.968048396822131	0.58853533665976	0.095254380399681	0.888860041621468	0.548700134332179	0.048631376067527	0.039092364709516	66693
cg05363350	1	46727745	F	RAD54L;RAD54L	Body;Body	NA	NA	0.809861665293175	0.762114860437248	0.047746804855927	0.0865650253511245	1.52034955991575e-05	0.897739856486467	0.717961477305909	0.0609362156596907	0.891876736617512	0.6293141174582	0.049271329105982	0.0361685165916766	66973
cg18997188	20	57463270	F	GNAS;GNAS;GNAS;GNAS	3UTR;3UTR;TSS1500;Body	chr20:57463652-57467739	N_Shore	0.748040817891425	0.703899575791478	0.0441412420999467	0.0865543899487922	0.000153365388423292	0.881831561431352	0.6360405353466	0.0697256882098843	0.866618592851064	0.617221910392255	0.0413641042930943	0.0446787384918564	66980
cg09984469	2	72372162	R	CYP26B1	Body	chr2:72371121-72375004	Island	0.0443534201403616	0.0590938466628395	-0.014740426522478	-0.346186414867798	0.000242497814895307	0.107490809123786	0.0240750096570299	0.0189689693176658	0.175703577931155	0.0305693816729622	0.0208405808825388	0.0490756051732224	67555
cg20459332	12	121837991	R	RNF34;RNF34;RNF34;RNF34	1stExon;5UTR;5UTR;1stExon	chr12:121837380-121838396	Island	0.0279909498527336	0.0132844775345368	0.0147064723181967	0.706287272017057	0.000147767254555227	0.116980184665966	0.00887376997389245	0.0290362565797602	0.03832406948373	0.00642461162784571	0.00508583510366095	0.0446787384918564	67795
cg02864844	7	149917263	F	NA	NA	chr7:149916640-149918264	Island	0.0475974797852778	0.0330057622969912	0.0145917174882866	0.421475709038581	2.39448020422129e-05	0.111533216856706	0.0298149451886094	0.0236861848100308	0.0555733845793246	0.0239319992107834	0.0055200658804731	0.0386867150705912	68586
cg08701609	21	34961305	R	DONSON	TSS1500	chr21:34960388-34961252	S_Shore	0.068355077055497	0.053783502628028	0.014571574427469	0.296843433465832	0.000248373411721958	0.0939663728891454	0.0407614302570265	0.016700345438076	0.0806832668711928	0.0315625620090008	0.00972485505805548	0.0493288600487097	68721
cg19234983	1	211688020	F	NA	NA	chr1:211688461-211689104	N_Shore	0.828580105033557	0.780894320742935	0.0476857842906222	0.0844636685052194	6.76471262470244e-05	0.94583816703546	0.741567437087473	0.0707883860331158	0.9491701125553	0.674312502781606	0.0407730011744668	0.0411851252694258	68953
cg02973354	14	70316670	R	NA	NA	chr14:70316847-70317240	N_Shore	0.789826972464237	0.744449725114336	0.0453772473499017	0.084263167890251	0.000221628809745075	0.929826653136049	0.695128913684083	0.0651573530515813	0.90160282370752	0.561294383233821	0.0525525224132064	0.0479949792271627	69180
cg22751046	5	125799448	R	GRAMD3;GRAMD3;GRAMD3;GRAMD3;GRAMD3	Body;5UTR;TSS1500;Body;Body	NA	NA	0.865331079655106	0.815695367990149	0.0496357116649575	0.0842191839872142	0.00010471759336857	0.94090585295024	0.660159688357505	0.0674607094790764	0.90966873483664	0.594689169339255	0.0641594232304794	0.0429328882189318	69228
cg27016974	3	46875724	F	PRSS42	TSS200	chr3:46874892-46875769	Island	0.896308375305436	0.844947218054237	0.0513611572511986	0.0841666620011431	0.000124070785739248	0.970188645386121	0.81654472352944	0.0437950280160134	0.972357230925479	0.646632420919418	0.0452719752243029	0.0445227274074227	69279
cg15220697	19	45722176	F	EXOC3L2	Body	chr19:45720768-45721077	S_Shore	0.885177916905633	0.834478056706693	0.0506998601989408	0.0841145111050701	6.79766875530139e-05	0.958982413883267	0.776604954482907	0.0521843338264966	0.968973375198357	0.615921602431963	0.0573931276466129	0.0411851252694258	69325
cg26873488	17	73756821	F	GALK1	Body	chr17:73760694-73761269	N_Shelf	0.767505019765415	0.723590137654471	0.0439148821109444	0.0838777461201957	0.000200419768834869	0.864676518118727	0.6677799307643	0.0591242869766283	0.850944027322233	0.614058528802766	0.0487746744036629	0.0470818484553848	69566
cg24382178	4	2066397	F	NAT8L	3UTR	chr4:2065542-2066398	Island	0.791719445035507	0.74652478886209	0.0451946561734163	0.0837101103709197	0.000105518730257372	0.923048126362376	0.702854595795701	0.0754440059898594	0.89944771642291	0.629002271101292	0.0405670680114421	0.0429534875427997	69712
cg09889228	16	48530097	R	NA	NA	chr16:48530535-48530809	N_Shore	0.840272098512076	0.792441204131752	0.047830894380324	0.0835289089213785	4.31297652399801e-06	0.909972863987505	0.746749382474815	0.0516431747381375	0.896761749979881	0.663258274906407	0.0477091754445214	0.0320606928405294	69903
cg20994248	6	30586972	F	MRPS18B	Body	chr6:30584885-30585677	S_Shore	0.775018338078885	0.731055599754772	0.0439627383241137	0.0831445670522261	0.000233427431739569	0.877085576020672	0.635540626211187	0.0656296178331925	0.857726184878701	0.595692680114543	0.0500583262900073	0.0487028327641276	70282
cg11675409	15	44083712	F	SERF2	TSS1500	chr15:44084144-44085272	N_Shore	0.829900041794464	0.782910187149713	0.0469898546447514	0.083060178774268	5.14858576403887e-05	0.885833859180554	0.734721130038923	0.0420404141829004	0.861086916370562	0.592999902742139	0.0489066610851283	0.0411098682817945	70365
cg00776427	4	85258738	F	NA	NA	NA	NA	0.883287218516237	0.833497464825857	0.0497897536903806	0.0827403870473758	3.70947824230517e-05	0.961110566221485	0.733503777333713	0.0623255429558722	0.915648756043619	0.657346632097164	0.0532315080508367	0.0396769751495143	70702
cg19725474	14	51172257	F	NA	NA	NA	NA	0.834487063956058	0.787606902133613	0.0468801618224449	0.0823974294386748	0.000109645168104926	0.970811098029343	0.74662134345433	0.0866067413468261	0.97207569680727	0.70397692662363	0.041352251012464	0.0434296417297954	71057
cg16578549	1	9950732	R	CTNNBIP1;CTNNBIP1	5UTR;5UTR	NA	NA	0.764282414414215	0.721382395750145	0.0429000186640704	0.0822339742066518	0.00025342935558806	0.867761636720188	0.675339279932626	0.0472261889690194	0.802696184009039	0.643017629246162	0.0341047526557111	0.0493875760812004	71214
cg10566297	4	2049235	F	NA	NA	chr4:2048833-2049144	S_Shore	0.78941576103109	0.74514842116639	0.0442673398647002	0.0821857889655725	7.92609576259223e-06	0.898221559747745	0.717818226797375	0.0607077726415388	0.872688484591208	0.664739008616309	0.030912006657771	0.0335517666353881	71277
cg17138359	17	36452805	F	MRPL45	TSS200	chr17:36452840-36453141	N_Shore	0.0309861711618477	0.0168077597891006	0.0141784113727472	0.612486558417413	2.11098771106841e-05	0.133882783589638	0.0133565989759801	0.0301166225824052	0.0348472529596615	0.00898847205529353	0.00435201682409628	0.0382245315099972	71314
cg27408262	10	126706831	R	CTBP2;CTBP2;CTBP2	Body;Body;Body	NA	NA	0.881087702958941	0.83176746569082	0.0493202372681212	0.0821456815939363	3.36609494845776e-05	0.944253913663983	0.80449847915833	0.046458180631099	0.951408998015115	0.692901182397217	0.053371882901533	0.039092364709516	71318
cg03388189	4	87468672	F	NA	NA	NA	NA	0.812044592269972	0.766562896558398	0.0454816957115743	0.0821138775444491	0.000185212490204388	0.92675043794221	0.706216182134728	0.0634602547760961	0.926870507650198	0.679425615500234	0.0427509206146383	0.0460131172342671	71348
cg20185525	17	41278712	R	BRCA1;NBR2;BRCA1;BRCA1;BRCA1;BRCA1	TSS1500;Body;TSS1500;TSS1500;TSS1500;TSS1500	chr17:41278134-41278460	S_Shore	0.764319959668375	0.721595320633369	0.0427246390350062	0.0818839835497911	9.90701314948977e-05	0.859618970718653	0.699262474064296	0.0578734526073062	0.840790843105511	0.626659115025534	0.0458711597586218	0.0421734292771049	71563
cg14714364	11	2191606	F	TH;TH;TH	Body;Body;Body	chr11:2187488-2188245	S_Shelf	0.80217315800648	0.757406281432189	0.0447668765742906	0.0817967737179951	4.47760408744873e-05	0.930894970500439	0.7286130863566	0.0671429793907557	0.884157192896309	0.633944875804179	0.0425819265513703	0.0402250452533753	71658
cg24743778	2	220379058	R	ACCN4;ACCN4;ACCN4;ACCN4	5UTR;1stExon;5UTR;1stExon	chr2:220377743-220377946	S_Shore	0.0383723824930069	0.0242732979394219	0.0140990845535849	0.49709857533085	8.5354571512765e-05	0.0888759327034091	0.019808164388691	0.0228056762201374	0.0647011802678227	0.0152462593330497	0.0065009637845299	0.0421623801349126	71877
cg15559737	22	27016806	F	CRYBA4	TSS1500	NA	NA	0.847537542714469	0.800446470265258	0.0470910724492106	0.081482934051919	0.000155963947314578	0.94813099352065	0.774846684470417	0.0561773308417211	0.907202687121687	0.627045796454959	0.058079644878264	0.0447414711742156	71969
cg17001032	1	33386151	R	NA	NA	NA	NA	0.845283310223814	0.798426477854624	0.0468568323691895	0.081285813773307	4.45871358960794e-06	0.941947376175139	0.763841978380723	0.0586904047208599	0.936142939374271	0.7206576516534	0.0382060762621929	0.0320606928405294	72196
cg11204311	1	235293522	F	TOMM20	TSS1500	chr1:235291740-235292387	S_Shore	0.788004343346954	0.744345151525359	0.0436591918215951	0.0811718173173359	5.89541352118956e-05	0.884296920430596	0.715887114273285	0.0590975403337955	0.853474448025441	0.62666592559656	0.0475570567766885	0.0411098682817945	72313
cg03575969	11	72492171	R	STARD10	Body	chr11:72492281-72492644	N_Shore	0.799271458051702	0.755013613496024	0.0442578445556777	0.0811382934504929	0.000134160395367122	0.926626085212706	0.688059433827574	0.0731279782324419	0.880281725248938	0.695361931808438	0.0355526904104539	0.0446787384918564	72345
cg26969933	6	31629900	F	C6orf47;BAT4	TSS1500;3UTR	chr6:31628338-31628658	S_Shore	0.799985846090049	0.75569673340356	0.0442891126864887	0.0811235956446369	0.00019000377837175	0.860107410048896	0.691085013585806	0.0466834138882001	0.864087738904766	0.640651259841722	0.0481873510257423	0.0465481391737714	72365
cg13645530	12	116756948	F	NA	NA	NA	NA	0.880505090330255	0.831819774108912	0.0486853162213425	0.0811124595481148	6.42990316070985e-05	0.969155747336594	0.739694787550466	0.0610886339438732	0.964636002342908	0.717786598328356	0.0440686281273541	0.0411098682817945	72377
cg11466832	2	11885560	R	LPIN1	TSS1500	chr2:11886249-11887207	N_Shore	0.801845985512757	0.757501741416911	0.0443442440958466	0.081036037261758	2.40346159861305e-05	0.85689929394828	0.747738497744203	0.0329246349527754	0.854044705179711	0.664828305627842	0.036429144966607	0.0386867150705912	72461
cg11839681	3	49940919	R	MST1R	1stExon	chr3:49940888-49941426	Island	0.812957673106803	0.768049341913373	0.0449083311934304	0.0809565807588909	0.000234333595418168	0.902965429258228	0.717436474040255	0.0553813326925748	0.872187430793542	0.656986326715428	0.0385991727374569	0.0487357758130281	72555
cg02805028	16	27899239	R	GSG1L;GSG1L	Body;5UTR	NA	NA	0.741042806895562	0.700167971836442	0.0408748350591198	0.0807348416960902	1.17152914611491e-05	0.823319212516212	0.68662947095272	0.0438732123595931	0.777533387254777	0.613359265434644	0.034563315239148	0.0361685165916766	72763
cg20856497	17	80205617	R	CSNK1D;CSNK1D	Body;Body	chr17:80206689-80206927	N_Shore	0.78867620220548	0.745295084781353	0.0433811174241268	0.0805703286747251	0.000262122260092567	0.929689560254423	0.715052915067706	0.0653993194430775	0.860512140433278	0.674943128248902	0.0395948797399832	0.0497011022099922	72948
cg21080562	19	1112364	R	SBNO2;SBNO2	Body;Body	chr19:1112200-1112995	Island	0.828169430260773	0.782660940762324	0.0455084894984493	0.0805380166486607	7.73644780025841e-05	0.911430675721558	0.758341179189143	0.0525890176907175	0.890402852476008	0.672711012187828	0.0386252581683174	0.0421623801349126	72980
cg07091481	10	82169149	F	C10orf58	5UTR	chr10:82168064-82168917	S_Shore	0.855781089779432	0.808869451423622	0.0469116383558102	0.0803688218444017	2.24836163466432e-05	0.906563820450427	0.802084090851658	0.0305722459997841	0.930350636509712	0.722578157363368	0.0377533781912597	0.0386867150705912	73155
cg10225491	17	3571916	F	TMEM93;TAX1BP3;TAX1BP3;TMEM93	TSS200;5UTR;1stExon;TSS200	chr17:3571224-3572618	Island	0.0272318659478976	0.0133192313113253	0.0139126346365724	0.675017688766523	0.00015315610822812	0.105700861326574	0.0104338924753233	0.0276455667502565	0.0346897184681927	0.0066017762436358	0.00418387364019362	0.0446787384918564	73242
cg12740180	1	7516366	F	CAMTA1	Body	NA	NA	0.84317283386377	0.797063057826543	0.0461097760372269	0.0801566298898947	1.09570265687163e-06	0.933064911831701	0.747956936556172	0.0460960266396318	0.905291799043561	0.694909072686172	0.0350460721564475	0.0320606928405294	73393
cg15118519	1	26699617	R	ZNF683;ZNF683	TSS1500;TSS1500	NA	NA	0.799938909060894	0.756210114209037	0.0437287948518567	0.0800730246118898	0.000100065443059105	0.90617763095109	0.718516373391412	0.0554721318524178	0.87612287873139	0.607752914756749	0.0470317882965371	0.0421734292771049	73486
cg01485046	19	46498389	F	CCDC61	1stExon	NA	NA	0.058498516974165	0.0446218925592787	0.0138766244148863	0.326593451376042	7.21525751751669e-05	0.109001778867543	0.0413616957259997	0.0188391125820665	0.0839676166067227	0.0267267527162076	0.00857106834760496	0.0414787324061801	73503
cg10164272	16	89456328	R	ANKRD11	5UTR	chr16:89456147-89456770	Island	0.855076171469848	0.808508228277219	0.0465679431926295	0.0798302503061569	0.000101092872497749	0.958261674348142	0.773559035482516	0.0622359550426561	0.962347462812407	0.702460895113506	0.0435932213916158	0.0421772849427409	73730
cg23205660	15	90212699	F	PLIN1;PLIN1	Body;Body	chr15:90208787-90209279	S_Shelf	0.83265363219913	0.787353409765153	0.0453002224339766	0.0797204321879867	0.000172138802440212	0.96675874804381	0.726994431439898	0.0775424427511785	0.955229777921062	0.696727247266222	0.0426986292106263	0.0457307065439859	73852
cg08787083	10	129868324	F	PTPRE;PTPRE	Body;Body	NA	NA	0.883935223918755	0.835939226533222	0.0479959973855328	0.0796162732139945	0.000265732931472266	0.966355768133711	0.766583691693059	0.0523358390556902	0.965420047419915	0.634733964369693	0.0551140587875186	0.0498775096499772	73952
cg14895183	2	236924282	R	AGAP1;AGAP1	Body;Body	NA	NA	0.889077411688235	0.84097856285967	0.0480988488285652	0.0793225497308901	6.5837816161737e-05	0.96326943812815	0.719212908128837	0.068887164696263	0.937754284825231	0.666724177705034	0.058513591588871	0.0411851252694258	74260
cg08119847	17	79853461	F	ANAPC11;ANAPC11;ANAPC11;ANAPC11;ANAPC11;ANAPC11;ANAPC11	Body;Body;Body;Body;Body;Body;Body	chr17:79848512-79849981	S_Shelf	0.873957647662864	0.826989082500534	0.0469685651623306	0.0787684439043154	0.000181067769972684	0.952873566688754	0.652959700611275	0.0730943199628297	0.962621143636818	0.564800630286019	0.0621133671095583	0.0459259663038286	74863
cg12653788	1	223565102	R	NA	NA	chr1:223566642-223567268	N_Shore	0.887105852292726	0.839495423155464	0.047610429137262	0.0786720486441382	1.65170858040892e-05	0.970429739566113	0.797760429118532	0.0497778936800694	0.949544908252105	0.702504566685958	0.0476270819998509	0.0361685165916766	74976
cg06719532	16	88747752	R	MGC23284;SNAI3	Body;Body	chr16:88747747-88748018	Island	0.743611034831618	0.704008323147592	0.0396027116840256	0.0778791981719005	0.000114250398079245	0.833469259923474	0.6838175328029	0.0525446783506148	0.799413963317111	0.596254363112228	0.0411761888090766	0.043907050173031	75838
cg03539382	10	5884105	R	NA	NA	chr10:5882303-5882635	S_Shore	0.835043047883181	0.790635604570454	0.0444074433127269	0.077879062175507	5.82092049919175e-05	0.920408273711031	0.748496692602546	0.0496483798823017	0.887059327791835	0.707080945835868	0.0386276915720201	0.0411098682817945	75839
cg13319501	10	7409695	F	SFMBT2	Body	chr10:7409558-7409784	Island	0.892134542918739	0.844730745785534	0.0474037971332055	0.0778725918345995	1.32744259507725e-05	0.958117344670595	0.820522502770502	0.046957515301004	0.956416053960177	0.677868203672431	0.0443619288162403	0.0361685165916766	75847
cg05673432	3	15919505	R	NA	NA	chr3:15919450-15919653	Island	0.862136400095166	0.816438752530715	0.0456976475644508	0.0776458815949582	8.70409829101334e-05	0.952342959400285	0.781815671825364	0.0531865377887724	0.958772070632408	0.694588455979484	0.0420277130693925	0.0421623801349126	76088
cg01722343	4	25235437	R	PI4K2B	TSS1500	chr4:25235458-25236246	N_Shore	0.0672530097369193	0.0537361432233402	0.0135168665135791	0.277479418800465	6.97746287041256e-05	0.0845719015080849	0.0525227740269449	0.00963327848676969	0.0857482536187478	0.0367532504173795	0.00903846214278498	0.0413596909739622	76244
cg00349071	1	21788740	F	NBPF3	Body	chr1:21786445-21786713	S_Shelf	0.851916133852787	0.899468683195171	-0.0475525493423846	-0.0774764616588336	0.000216290927638811	0.92962237826438	0.705223931484477	0.0713426334946813	0.95304260039751	0.78180039660632	0.0324845339907638	0.0474966580810815	76271
cg25396464	19	14953187	R	OR7A10	TSS1500	NA	NA	0.852019437204753	0.806972814953434	0.0450466222513195	0.0774323272179247	3.98345439609935e-05	0.928244344110882	0.772419067429223	0.0497472640273874	0.917747610686734	0.65227848653708	0.0441288079804353	0.0396769751495143	76334
cg08717219	4	83479442	R	TMEM150C	5UTR	chr4:83482744-83483091	N_Shelf	0.790956792016906	0.749457264403406	0.0414995276135006	0.0767556331018248	0.000176791078346871	0.898866136799407	0.705268629129832	0.0641137306772758	0.902386555180293	0.633304852793239	0.0399914932228513	0.0458749370079275	77056
cg02948862	16	89035532	R	CBFA2T3	Body	chr16:89033529-89033786	S_Shore	0.918888436158734	0.870788354696536	0.0481000814621979	0.0767099380964229	2.2047809133508e-06	0.96823115730267	0.868133541059948	0.0319578615400049	0.952264259772567	0.771317149110609	0.037657556742862	0.0320606928405294	77105
cg23019286	1	227728774	R	NA	NA	chr1:227729515-227730492	N_Shore	0.857093930409549	0.812200400969799	0.0448935294397508	0.0766982104712564	2.09832309726566e-05	0.986735986596728	0.755042078357742	0.0828543076233813	0.969998382689794	0.729774016854552	0.0426053185446861	0.0382245315099972	77118
cg24317585	1	1936611	F	KIAA1751	TSS1500	chr1:1935166-1935452	S_Shore	0.829116044623093	0.785718196805212	0.0433978478178809	0.0766127488683251	0.000192835739593169	0.930441642301214	0.753168815358911	0.062751487921674	0.934007810164056	0.70878028251218	0.0398734196663634	0.046774194512	77225
cg06078337	2	7237181	R	NA	NA	NA	NA	0.840797607177801	0.796808745807424	0.0439888613703769	0.0765892529516227	5.252456478538e-05	0.946980181631614	0.704341113595468	0.0718090226665811	0.930237230709429	0.558743947617631	0.0497350404749541	0.0411098682817945	77257
cg07547788	7	93534693	R	GNGT1	TSS1500	NA	NA	0.882033627570196	0.835973072494201	0.046060555075995	0.0764863546003667	1.31444550975938e-05	0.927458017117798	0.837264816482098	0.0285480489187073	0.927772394652859	0.71435333995679	0.0451545574107368	0.0361685165916766	77367
cg27342559	7	136849143	F	NA	NA	chr7:136849054-136849346	Island	0.835006559735191	0.791398894042122	0.0436076656930686	0.0764420221916839	0.00010911847639073	0.974465291855983	0.762317459209319	0.0802528947536859	0.949682590682974	0.687815765951731	0.046451687575748	0.0434248410378982	77419
cg10792225	6	33359574	R	KIFC1;KIFC1	5UTR;1stExon	chr6:33359097-33359975	Island	0.0444107493938466	0.0577549260410384	-0.0133441766471919	-0.316434141070757	0.000227346227786949	0.0738908667072152	0.0178612117022264	0.0172585113461019	0.0901211241274805	0.0174001718006243	0.0137609029236972	0.0482284614669546	77516
cg01065278	1	9491741	F	NA	NA	chr1:9488937-9489249	S_Shelf	0.883580786030135	0.837562985327329	0.0460178007028069	0.0762775811349912	5.92446536013645e-05	0.96568834769897	0.800015858172553	0.053043863874752	0.929916596592879	0.70460797627646	0.0480282233954741	0.0411098682817945	77594
cg03849780	1	7816037	R	CAMTA1	Body	NA	NA	0.875618573956919	0.830031473275283	0.0455871006816367	0.0762420978388008	9.77559725198548e-05	0.941807162948133	0.802829773413242	0.0423483560769929	0.940956046265157	0.516684796227256	0.055913901513079	0.0421623801349126	77641
cg11322109	6	33218705	R	VPS52	Body	chr6:33216103-33217463	S_Shore	0.807805474891392	0.765718480160614	0.0420869947307783	0.0762245493955389	0.000225152715601969	0.892234743208872	0.744978968194921	0.0513065032071563	0.899524061776512	0.678227871607353	0.0350525257427619	0.0482284614669546	77658
cg07003739	11	2640527	F	KCNQ1;KCNQ1	Body;Body	NA	NA	0.878085168476913	0.832541447824591	0.0455437206523219	0.0759503797593357	0.000199731050457151	0.945116482273653	0.817412281014374	0.0437381627174408	0.948747317044814	0.711123849418206	0.0483538249761236	0.0470818484553848	77964
cg06466360	18	749231	R	YES1	Body	NA	NA	0.893091934646575	0.846928286192481	0.0461636484540939	0.0756983868724195	1.48250407868368e-05	0.972561690700367	0.819517060977706	0.0504867449941987	0.967148180425798	0.704659421625273	0.0493767794101533	0.0361685165916766	78258
cg10248552	3	184871027	F	C3orf70	TSS1500	chr3:184870185-184871525	Island	0.0381960471439685	0.0249807664076138	0.0132152807363546	0.462352928771495	0.000244006445514183	0.0869863285313386	0.0196407437202904	0.0240086722468566	0.0584692631672129	0.0174847563610273	0.00538490880603516	0.049188072384487	78585
cg00898190	14	22941183	F	NA	NA	NA	NA	0.863269225829697	0.81892112056187	0.044348105267827	0.0751916776321136	0.00011369834183497	0.94136874300586	0.804834804014145	0.0502430445888376	0.966902102764666	0.664759459340905	0.0495660537690906	0.043907050173031	78815
cg03216491	21	33673552	F	MRAP;MRAP	Body;Body	chr21:33672605-33673215	S_Shore	0.854849127693631	0.810937587614048	0.0439115400795828	0.0751759333732241	0.000116683200211187	0.94150302155196	0.787903216251285	0.0464947711753789	0.917683011730692	0.634054160571009	0.0511659719621253	0.0440344261532123	78836
cg03595262	11	118954478	F	HMBS	TSS1500	chr11:118955574-118955832	N_Shore	0.899303361339827	0.853249275879177	0.0460540854606505	0.0749844670331642	3.71270870481808e-06	0.970833004013186	0.826991542393047	0.0399908049475408	0.947112079930168	0.70498933315956	0.0427256011645887	0.0320606928405294	79049
cg07996016	19	17504632	F	NA	NA	chr19:17504681-17505076	N_Shore	0.891632768149133	0.846030870126978	0.0456018980221553	0.0748771245690082	5.44659001900577e-05	0.964428127573784	0.774505872727378	0.0609335965998464	0.960772032648054	0.73283240359913	0.047909743508038	0.0411098682817945	79180
cg00990358	1	40996360	R	ZNF684	TSS1500	chr1:40997160-40997439	N_Shore	0.7671976760101	0.727929629471994	0.0392680465381064	0.0747983425590999	7.16914936211042e-05	0.862779794432295	0.687564537558392	0.06156111638801	0.840608987049948	0.620084848136852	0.0401070033478067	0.0414787324061801	79282
cg02232284	6	168120876	F	NA	NA	chr6:168120634-168120892	Island	0.882465661083268	0.837518448670009	0.0449472124132591	0.0745518874292555	8.9851180040106e-06	0.948176237380667	0.830290819389016	0.0404539356929427	0.937977903643245	0.746730726308828	0.0346160676130197	0.0337621856676278	79582
cg20181426	8	10469310	R	RP1L1	Body	chr8:10469795-10470069	N_Shore	0.869045072122675	0.82480541447147	0.0442396576512055	0.0744971822383158	9.18993581445688e-05	0.964573599398324	0.60843604753045	0.0930828841083302	0.961497018468907	0.602684795954778	0.0603836205720399	0.0421623801349126	79648
cg21190593	11	2451058	R	NA	NA	NA	NA	0.852878241352507	0.809657270895905	0.0432209704566019	0.0741362070694113	7.3648945608239e-05	0.931116511237192	0.698991213602953	0.0579847208380386	0.920511030233136	0.71069971067245	0.0453943677847388	0.04159111345001	80083
cg18668327	2	11262719	R	NA	NA	NA	NA	0.884620567044458	0.840050499884279	0.0445700671601796	0.0737273742612166	7.76235396337531e-05	0.954507616520411	0.794909307886363	0.0456520146948718	0.952039814048562	0.676088863808508	0.0453370117255762	0.0421623801349126	80561
cg24101009	11	93863858	F	PANX1	Body	chr11:93861560-93862773	S_Shore	0.861732223025384	0.818340227558397	0.0433919954669866	0.0736615853869416	5.20133568479291e-05	0.95710945953923	0.774235605130299	0.0628912376926376	0.952417743859595	0.753216831339771	0.0356386733807895	0.0411098682817945	80642
cg08890338	13	113700818	F	MCF2L;MCF2L	Body;Body	chr13:113701833-113702280	N_Shore	0.860259895706607	0.817099478793628	0.0431604169129792	0.0733854549581333	5.17206260479768e-05	0.917770923534533	0.826491854248427	0.0272984396155907	0.893291469984174	0.664725851247476	0.0399274476862214	0.0411098682817945	80954
cg04319929	13	112323122	F	NA	NA	chr13:112320824-112321129	S_Shore	0.880972201177025	0.836861079170497	0.0441111220065284	0.0732550932590042	7.75262626643413e-06	0.955786024483524	0.822418141175829	0.0355957611773774	0.912112556906713	0.729218652119196	0.0379367969774606	0.0335517666353881	81089
cg02534657	16	57787062	F	KATNB1	Body	NA	NA	0.808590203119782	0.768085298872841	0.0405049042469405	0.0732130790394756	9.2767531431592e-05	0.904716878427767	0.682635625134854	0.061071298547132	0.882752398523247	0.576777743180384	0.0418612308826027	0.0421623801349126	81143
cg15624335	4	48137323	F	TXK	TSS1500	NA	NA	0.87676592327564	0.832953694550073	0.0438122287255672	0.0730999485731276	0.000101623806260678	0.925784399190783	0.761535804786159	0.0489391037594064	0.91841054865662	0.694253329021627	0.0441974658874629	0.0421772849427409	81282
cg17667035	10	118569608	R	NA	NA	NA	NA	0.796295598265328	0.756506751937424	0.0397888463279044	0.0730103459339592	3.51906403904346e-05	0.858001735128842	0.709566561438013	0.0460700096419082	0.850222085402331	0.656566561798537	0.0377777173790604	0.0395173700754505	81390
cg08417595	19	3811002	R	ZFR2	Body	chr19:3810778-3811195	Island	0.810044134965916	0.769582177803295	0.0404619571626206	0.0730004487930634	8.87298033036807e-05	0.913551288405972	0.730914280172064	0.0617503836119913	0.920065429904075	0.703021103937145	0.0333862506828305	0.0421623801349126	81400
cg02688549	2	237469354	F	NA	NA	NA	NA	0.894158791654375	0.849681101529898	0.0444776901244772	0.0727745745221543	0.000126443234802658	0.949559345145172	0.783140404395601	0.0498273346330027	0.953930691235777	0.65679025231664	0.0506633904322785	0.0446787384918564	81692
cg14048487	17	41273439	R	BRCA1;BRCA1;BRCA1;BRCA1;BRCA1;BRCA1	Body;Body;Body;5UTR;Body;Body	NA	NA	0.883162680555822	0.839237003817646	0.0439256767381757	0.0727557364145218	2.6273167487289e-05	0.960927536650785	0.727836107333567	0.0589761247766277	0.952094073656583	0.618573556980095	0.0516689502681026	0.0388038754803558	81711
cg24312985	1	6684957	R	THAP3	TSS1500	chr1:6685071-6685691	N_Shore	0.801140024671594	0.761296508082075	0.0398435165895197	0.0726654047193147	7.03815492779566e-05	0.917703459292096	0.713694637419621	0.0495325351133117	0.855934701562917	0.666215123148985	0.0378046482180461	0.0413596909739622	81831
cg04364230	1	110750033	R	NA	NA	chr1:110752256-110754794	N_Shelf	0.851540196864891	0.809259149276163	0.042281047588728	0.0725982303097759	0.000103019275486731	0.950320268622581	0.773345045129376	0.0524563849975304	0.908292498084894	0.702032047211218	0.0351483673466549	0.0424668708962376	81913
cg06623057	17	41390510	R	NA	NA	chr17:41392647-41393089	N_Shelf	0.850451098877883	0.808403604107783	0.0420474947700992	0.0722807049325047	0.000240559689720222	0.948703048221653	0.75986573244579	0.051927724622996	0.897880210626659	0.715727982645482	0.0451635764675412	0.0489463091033089	82262
cg13040691	11	126310475	R	KIRREL3;KIRREL3	Body;Body	NA	NA	0.880291574965593	0.836937354664425	0.0433542203011673	0.0720226415289312	1.97698638765873e-05	0.961457213882605	0.783754722712384	0.0541815493458809	0.955595401861207	0.687882160888189	0.0341384127791687	0.0380581566243345	82613
cg19746591	12	118589087	R	TAOK3	Body	NA	NA	0.873230474072381	0.830300216855837	0.0429302572165438	0.0718850937858274	2.24679059083809e-05	0.948756279333634	0.787254501493079	0.0406302429701906	0.943182261471915	0.739913022273753	0.0412765043072699	0.0386867150705912	82785
cg05047289	7	64194196	F	NA	NA	chr7:64197040-64197246	N_Shelf	0.879191033968289	0.836069693568072	0.0431213404002168	0.071716893409621	9.74784360354595e-05	0.981613704415997	0.797083798659946	0.0696105918858045	0.971185091541984	0.473791555761672	0.0603204110125072	0.0421623801349126	82978
cg07029084	5	118964760	R	FAM170A;FAM170A	TSS1500;TSS1500	NA	NA	0.910875119815984	0.866268134555759	0.0446069852602257	0.071633128909	1.42730775291407e-05	0.956383310285566	0.852338483444157	0.0357884075879576	0.947711318104798	0.685797169559981	0.0487633283998536	0.0361685165916766	83081
cg17279652	5	180622276	R	TRIM7;TRIM7;TRIM7;TRIM7;TRIM7	Body;Body;Body;Body;Body	chr5:180622178-180622658	Island	0.845075578743222	0.803673188889345	0.0414023898538768	0.0716024894555144	0.000139179333310616	0.971706561255935	0.593956525465238	0.0942488817005365	0.95064942431188	0.545344670215251	0.056117177383312	0.0446787384918564	83124
cg24133724	15	77271602	F	NA	NA	NA	NA	0.746418462040895	0.709794252981364	0.0366242090595312	0.0715999923656836	0.000212378503031428	0.890215491458779	0.60357438459585	0.0805057852409888	0.845977206705312	0.629270576564403	0.037521917109769	0.0472904604354088	83126
cg16528022	14	65438707	R	RAB15	1stExon	chr14:65438412-65439363	Island	0.0428762315954039	0.0302259842557979	0.012650247339606	0.394491640464406	0.000112212332345807	0.0758635727526481	0.0214983667173281	0.0186451507743599	0.0586673130444879	0.018383116899932	0.00597644767742827	0.0437199608379071	83321
cg04280758	11	96076485	R	MAML2	TSS200	NA	NA	0.0267209277777275	0.0140930665322457	0.0126278612454818	0.607984480329041	0.000232332337728104	0.0901690701202555	0.0112423342393916	0.02423814371467	0.0305445560089911	0.00829787662072472	0.00362503189373977	0.0486319907780991	83523
cg14548542	9	139566734	F	EGFL7;EGFL7	Body;Body	chr9:139564999-139565286	S_Shore	0.858678299070654	0.816900490101149	0.0417778089695056	0.0711082725090465	0.000147241227110817	0.965913227892092	0.775200810431827	0.0624510472034607	0.962224160664443	0.734822161595202	0.0340172064606035	0.0446787384918564	83692
cg07834934	17	35570162	R	ACACA;ACACA;ACACA;ACACA;ACACA	Body;Body;Body;Body;Body	NA	NA	0.84146993747263	0.80054303447082	0.0409269030018103	0.0710668087793129	0.000258694016448292	0.946175063854152	0.747101434105396	0.0545778481222397	0.909237164912072	0.648893145570984	0.0513672030324933	0.0494832396504055	83742
cg12708802	3	50388878	F	TUSC4;CYB561D2	TSS1500;Body	chr3:50387959-50388681	S_Shore	0.880550888037474	0.837858774593961	0.0426921134435133	0.0708740732300576	0.000217431210183677	0.970056545143965	0.76881770043912	0.0628007210376835	0.940021913040123	0.650607806775598	0.0473713346226758	0.0476285259720002	83980
cg11350504	13	113121280	F	NA	NA	chr13:113121629-113121864	N_Shore	0.888353254580973	0.845319153785217	0.043034100795756	0.0708200120052218	4.15078749346333e-05	0.961304080031156	0.833858765943239	0.0378474984525995	0.930057629613582	0.734260746393911	0.0393635954485465	0.0396769751495143	84039
cg07746263	16	4311719	R	TFAP4	Body	chr16:4311695-4311942	Island	0.84536237376654	0.804411155426688	0.040951218339852	0.0707784234900114	4.95159310540307e-05	0.910719473487728	0.780899593990695	0.0433182327843602	0.911482273209861	0.619915235488365	0.0419945107468979	0.0411098682817945	84096
cg12884495	17	73842017	F	WBP2;UNC13D	3UTR;TSS1500	NA	NA	0.825345970389984	0.78545780439802	0.0398881659919637	0.0705884301396657	0.000203280341076553	0.883597418461529	0.74381111973751	0.0322197307364297	0.874345841205972	0.653237985195517	0.0404164502694019	0.0470818484553848	84311
cg03014589	8	144965836	R	NA	NA	chr8:144966638-144966880	N_Shore	0.92412862126342	0.879615989626573	0.0445126316368474	0.0704384912232499	2.41099908103713e-06	0.974811343742484	0.862825990986887	0.0360657394174478	0.954073210018917	0.79467509265505	0.0398616104952421	0.0320606928405294	84491
cg06425397	4	8603130	F	CPZ;CPZ;CPZ	5UTR;Body;Body	NA	NA	0.909861439738275	0.866098783809161	0.0437626559291139	0.0703230130674193	2.82735968303923e-05	0.975222455591023	0.839009314848622	0.0427852058465741	0.972195881264146	0.62227465111981	0.051136137801218	0.0390581380828717	84637
cg12692919	8	143395441	F	TSNARE1	Body	chr8:143397264-143397484	N_Shore	0.793249899893967	0.755175774247099	0.0380741256468677	0.0700576977597244	0.000264459132270818	0.88738742475682	0.718819834254529	0.0448353904179512	0.878725026748315	0.616104215315222	0.0475483795907625	0.0498226618372738	84983
cg21205222	8	143876783	F	NA	NA	chr8:143879594-143879806	N_Shelf	0.817592408056704	0.778496653020284	0.0390957550364194	0.069815779519868	7.28867367823848e-05	0.928211027279479	0.716161454137988	0.063819451388673	0.912810472382126	0.676487446340683	0.0369375522263285	0.0414787324061801	85277
cg13274029	3	196230639	F	RNF168	TSS200	chr3:196229810-196230791	Island	0.0313723361265906	0.0189452316146461	0.0124271045119445	0.515340722156167	0.000187305348070166	0.079456700487733	0.0162055480403413	0.0214866051852116	0.0614747947494567	0.0144446326234764	0.00666198579733756	0.0463268956052507	85315
cg11522683	6	37501428	F	NA	NA	chr6:37503538-37504291	N_Shelf	0.85789118483284	0.817001246511137	0.0408899383217027	0.0696246666916925	1.0195475556742e-05	0.953915294123265	0.76362504848248	0.0594923807371223	0.943357984935628	0.700118770507596	0.039049834181715	0.0357014408305519	85500
cg01923020	11	117185292	F	BACE1;BACE1;BACE1;BACE1	Body;Body;Body;Body	chr11:117186344-117186979	N_Shore	0.872648956484769	0.831127509931604	0.041521446553165	0.0695152481493266	0.000174254173333825	0.968851850424659	0.825762892742384	0.0395637311531181	0.941600801352213	0.723696048008753	0.0365061805360739	0.0457307065439859	85628
cg16301728	2	187717549	R	NA	NA	chr2:187713846-187714069	S_Shelf	0.81972197058198	0.780765849502919	0.0389561210790602	0.0693774211338372	0.000209421355849087	0.900052020580518	0.708502927194627	0.0533533431544495	0.887153552606557	0.630681198889786	0.050067912639266	0.0472219794500158	85779
cg18947676	14	56740867	F	PELI2	Body	NA	NA	0.892234609981224	0.849920536264927	0.0423140737162966	0.0692992802404573	5.73944648807857e-05	0.95638580360173	0.835986162044898	0.0348908619564029	0.937774606168608	0.591405556861342	0.0438904460672357	0.0411098682817945	85882
cg16824603	13	114804842	F	RASA3	Body	chr13:114805719-114806500	N_Shore	0.842815849247413	0.802901516253508	0.0399143329939053	0.0691536711754187	0.000181493845371687	0.939526222921946	0.656992914145739	0.0674765179890671	0.918964435952482	0.630717725095402	0.0453600256714384	0.0459259663038286	86056
cg13980799	10	119000215	F	SLC18A2	TSS1500	chr10:119000435-119001530	N_Shore	0.649534799960629	0.618694600598393	0.0308401993622354	0.0690894115201447	0.000168100430323114	0.757733576917785	0.525438870190248	0.061491832022853	0.70676260927018	0.528008891293724	0.0399437449160207	0.0456190714338047	86155
cg10333278	22	30107178	R	NA	NA	NA	NA	0.860735683422903	0.820032413379552	0.0407032700433511	0.0690671714450743	3.2759126548049e-05	0.938496893896756	0.780089346541429	0.046290500915756	0.925076415606248	0.741827794771932	0.0318776979148895	0.039092364709516	86188
cg07134316	12	57488112	F	NAB2	Body	NA	NA	0.795401418358997	0.757766603242111	0.0376348151168862	0.0690402065938342	0.000238226606116071	0.916330411751642	0.708528952939101	0.0627800026762922	0.842488474378954	0.672456422544175	0.0358975469375075	0.0489205784152817	86226
cg20455197	10	1558903	F	ADARB2	Body	NA	NA	0.859806790131651	0.819172475305115	0.0406343148265366	0.0690227447868238	0.000235152931246371	0.917368222863563	0.780357142225529	0.0386579718278389	0.910714711694921	0.699110290906583	0.0426976681931851	0.0487505085108624	86250
cg13864749	1	16766618	F	NECAP2;NECAP2;NECAP2	TSS1500;TSS1500;TSS1500	chr1:16766998-16767803	N_Shore	0.871053192620138	0.829898639845164	0.0411545527749746	0.0690138909859646	1.05060632207281e-05	0.94761810877658	0.820392959201642	0.0384466310886582	0.918380949489765	0.696212659773822	0.0380287553755754	0.0357014408305519	86258
cg20445518	20	35469448	R	C20orf117;C20orf117	Body;5UTR	chr20:35467641-35467849	S_Shore	0.934885790625246	0.890859459921611	0.0440263307036346	0.0688379061967315	1.77496546399321e-05	0.976878511828842	0.873772127224614	0.0338270098403769	0.982929907296138	0.677089948207513	0.0541804350704302	0.0366281025572348	86486
cg12375876	11	64689457	F	NA	NA	chr11:64692060-64692496	N_Shelf	0.859168115003631	0.818682024503504	0.0404860905001263	0.0688166228956884	0.000157856755395917	0.942725651895004	0.700814986298532	0.0658260394099335	0.935428052095399	0.669778036139691	0.0481784351246001	0.0447839925268728	86509
cg21776419	5	81118892	F	NA	NA	NA	NA	0.802101515139228	0.764457040011899	0.037644475127329	0.0684748665695306	0.000136545223375033	0.874151838974429	0.719025539918553	0.0439365912722729	0.887558903655635	0.649060840019876	0.0404915453542796	0.0446787384918564	86942
cg22350926	8	27632599	F	ESCO2	5UTR	chr8:27631846-27632323	S_Shore	0.0376129438928279	0.0254033291124508	0.0122096147803771	0.427468804115481	0.000232714554872719	0.0892808293921832	0.0166266452653431	0.0209033330347971	0.0528194922036432	0.0144956719779842	0.00629280977982403	0.0486319907780991	87296
cg11081638	3	58619867	F	FAM3D	3UTR	NA	NA	0.850012356835954	0.810349800924628	0.0396625559113258	0.0681181761866057	0.000217284236767995	0.943195324684205	0.78824118511	0.0471507713208869	0.938052749843061	0.732483192435159	0.038078812605717	0.0476285259720002	87444
cg02597493	15	79298637	F	RASGRF1;RASGRF1;RASGRF1	TSS1500;Body;Body	NA	NA	0.897931719180411	0.856087233109054	0.0418444860713577	0.068071462157362	7.54345648786716e-05	0.970774189241643	0.827569264437974	0.0450318059505276	0.941394727316363	0.74607242564582	0.0398403518008151	0.0421623801349126	87512
cg01264111	19	18314345	F	RAB3A	5UTR	chr19:18313908-18315129	Island	0.0243504863986386	0.0121860642854265	0.0121644221132121	0.630676765376554	8.15543027855699e-05	0.0729107824688604	0.00824372336245732	0.0208237270558341	0.0526795835090799	0.00669457391509151	0.00561871811507126	0.0421623801349126	87729
cg03257708	7	44279575	F	CAMK2B;CAMK2B;CAMK2B;CAMK2B;CAMK2B;CAMK2B;CAMK2B;CAMK2B	Body;Body;Body;Body;Body;Body;Body;Body	chr7:44279048-44279327	S_Shore	0.889915840850203	0.933268155134441	-0.0433523142842376	-0.0678778744530407	0.000146959696412868	0.946374015624818	0.724717570344928	0.0795287384610752	0.962871805674284	0.795263499565325	0.0201259648910984	0.0446787384918564	87729
cg23816019	3	8653513	F	NA	NA	NA	NA	0.876220817575653	0.835692421958056	0.0405283956175968	0.0675331654814617	1.69037924668868e-05	0.947707684617129	0.812601798419553	0.0471451012907316	0.95420833459039	0.741788596861962	0.0359178831543006	0.0361685165916766	88179
cg17736252	1	78273462	R	FAM73A	Body	chr1:78277366-78277607	N_Shelf	0.881725224319603	0.841068564814559	0.0406566595050438	0.0673238626960423	8.86107466660043e-05	0.948575633338056	0.817824394852579	0.0443665709576117	0.952409532130531	0.731593162715491	0.0419327876809261	0.0421623801349126	88421
cg07676093	11	65306116	F	LTBP3;SCYL1;LTBP3;SCYL1;LTBP3	3UTR;3UTR;3UTR;3UTR;3UTR	chr11:65305935-65308502	Island	0.927192913507719	0.971960748261622	-0.0447678347539031	-0.0673193116608117	6.38190954647186e-05	0.979689237911294	0.74593932835364	0.0843865963795642	0.989559735824521	0.869536633321983	0.0174531164521915	0.0411098682817945	88432
cg13063845	13	112554987	R	NA	NA	NA	NA	0.839586165928061	0.800975206297423	0.038610959630638	0.0671024664552726	0.000183574931692059	0.964124579913534	0.750288427836622	0.0656356478497789	0.93988417040265	0.713276712424199	0.0371680003390888	0.0459259663038286	88730
cg02319868	13	94885861	R	GPC6	Body	NA	NA	0.877747335319864	0.837457118328055	0.0402902169918098	0.0670087556855048	0.000204310165838939	0.950210244751269	0.808320716793268	0.0424498775114535	0.955421678164715	0.696608598721656	0.0457391343175412	0.047187799514008	88850
cg00536472	18	73000758	R	TSHZ1	3UTR	chr18:72999650-73000088	S_Shore	0.922410790624566	0.966707811250331	-0.0442970206257656	-0.0669613341385568	0.000229710922144115	0.976157464936578	0.684255312023153	0.092754843093957	0.983838707793622	0.759823889613565	0.0256399541998419	0.0483401696084247	88916
cg19392007	17	7201176	F	NA	NA	chr17:7199710-7200009	S_Shore	0.755779035848485	0.721065866770602	0.0347131690778835	0.0669267707724544	0.000201892860955588	0.832242968039589	0.670461443025491	0.0492627764288688	0.813221009415051	0.606717637827699	0.0433491980664107	0.0470818484553848	88949
cg07447769	13	24723265	F	NA	NA	NA	NA	0.855840847733991	0.816626259622649	0.0392145881113419	0.0668666692547587	0.000231326735429324	0.938862133718275	0.769861961557533	0.0505471086947956	0.92157312289426	0.688465074463487	0.0394160346351387	0.0485236075996882	89030
cg19569526	5	155754265	F	SGCD;SGCD;SGCD	5UTR;5UTR;5UTR	NA	NA	0.820987242986372	0.783398804032136	0.0375884389542352	0.0667801066675302	0.000200719023669295	0.956786496588782	0.711532539766968	0.0778864342210639	0.904320937018487	0.671903713659988	0.0439918669152887	0.0470818484553848	89175
cg16393207	11	75237739	R	GDPD5	TSS1500	chr11:75236189-75237781	Island	0.848354592043571	0.809561125354977	0.0387934666885937	0.0667222039568718	0.000201702711802512	0.960039872221218	0.781532753872875	0.0583006277694399	0.923586847893012	0.696081470574193	0.0352209864379621	0.0470818484553848	89246
cg26701810	2	232523418	F	NA	NA	chr2:232526666-232527777	N_Shelf	0.82755514220634	0.789880007358293	0.037675134848047	0.066400583666727	0.000237511482872426	0.947958242334678	0.716816025733473	0.0737220838777333	0.91980936252621	0.611350742511289	0.0475184372148812	0.0488274267410025	89664
cg17093615	17	3585069	R	P2RX5;P2RX5	Body;Body	NA	NA	0.782037407989011	0.746655155466116	0.0353822525228943	0.0659326267766238	0.000173983159025837	0.880249201261072	0.692880195658256	0.0629423970622698	0.876693810222177	0.669514805935761	0.035444608965367	0.0457307065439859	90229
cg01069451	20	3210387	F	SLC4A11	Body	chr20:3211390-3211622	N_Shore	0.8893291904188	0.849188821607913	0.0401403688108878	0.06587407304218	2.87165665417875e-05	0.974116691133698	0.785211362002947	0.0547929362460249	0.962079183628166	0.744147228779203	0.0371281790017218	0.0390581380828717	90299
cg04315771	19	50433949	R	NUP62;NUP62;IL4I1;ATF5;NUP62;NUP62	TSS1500;TSS1500;TSS1500;5UTR;TSS1500;TSS1500	chr19:50432354-50433138	S_Shore	0.871446526625013	0.832142342150797	0.0393041844742168	0.0658089466263406	0.00012013233550447	0.958743960890574	0.771419168209004	0.0519116013165125	0.944569831912565	0.732456092923475	0.043254791990325	0.0443246431673752	90374
cg16468631	6	32134865	F	EGFL8	Body	chr6:32134460-32135196	Island	0.791401263285923	0.755683627387886	0.0357176358980374	0.065776375464603	2.31707879372123e-05	0.87358991951262	0.696562298111616	0.0549184946821705	0.82253438216777	0.671751391439175	0.0297469042766069	0.0386867150705912	90409
cg25148572	7	1365002	R	NA	NA	chr7:1362811-1363643	S_Shore	0.723387493148799	0.690702933941293	0.0326845592075061	0.0657727261949222	8.07672822803963e-05	0.769467862441576	0.665907151602125	0.0359034223999548	0.770521855199692	0.603650485868207	0.0308352666278885	0.0421623801349126	90414
cg19988367	6	21808465	R	FLJ22536	Body	NA	NA	0.77500020651078	0.740038724574507	0.0349614819362731	0.065727949514542	0.000266551700219193	0.912445693945003	0.674093512097608	0.0763042501195691	0.844322389477747	0.617238176137179	0.0477843251250063	0.0499151975075521	90475
cg08615818	11	1531515	R	HCCA2	Body	NA	NA	0.887143710354521	0.847238384884113	0.0399053254704083	0.0656426524385055	3.67350150887179e-05	0.942943058732967	0.789996650404548	0.0429470336334653	0.91890176627609	0.716240791477637	0.0430220240535938	0.0396769751495143	90605
cg18481342	11	1782709	R	HCCA2;CTSD	Body;Body	chr11:1784805-1785553	N_Shelf	0.924179624886829	0.882640832064041	0.0415387928227878	0.065620178000532	0.000108254076048704	0.978070611564337	0.82254360740666	0.0444968749492041	0.986423379093155	0.765590831856649	0.0436047881233348	0.0433890108890716	90638
cg12935786	15	89156942	F	NA	NA	NA	NA	0.892306383622154	0.852188815167729	0.0401175684544253	0.0656135454187326	0.000261226355926045	0.959679613505493	0.764835421176825	0.0506446907366286	0.947626723321648	0.702155867374443	0.0485204787226321	0.0496673860385086	90647
cg08751025	2	62591489	F	NA	NA	NA	NA	0.85081424883432	0.812548785993378	0.0382654628409416	0.0656007099234922	8.59427010209377e-05	0.938509768934262	0.690061744500824	0.0600708182600105	0.898928416871997	0.672810314937658	0.0461506506955904	0.0421623801349126	90666
cg00712510	10	71074350	R	HK1;HK1;HK1;HK1	TSS1500;Body;Body;Body	chr10:71077946-71079377	N_Shelf	0.924183308582098	0.882717603034688	0.04146570554741	0.0655017942080533	0.000195336428641548	0.963746825010992	0.764860112130071	0.0492429180067636	0.958755358632978	0.747430525100284	0.0510495717371395	0.0470111034171335	90809
cg24508996	1	16057163	F	PLEKHM2	Body	chr1:16058297-16058505	N_Shore	0.871682995718739	0.832611236638267	0.0390717590804729	0.0653928808466256	2.86858797264365e-05	0.963656701687959	0.820627103461095	0.0466445707026512	0.943512515008865	0.744746463199889	0.0305162828401544	0.0390581380828717	90960
cg24801210	3	101293432	F	PCNP	Body	chr3:101292885-101293612	Island	0.0255710953948355	0.0137388891718783	0.0118322062229572	0.583452974523887	0.00011578214245701	0.0755679065341586	0.0108459520117429	0.0220007907916459	0.0409636301584837	0.00895303576432926	0.00393648191526699	0.0440344261532123	90996
cg02675646	19	40996118	R	SPTBN4	Body	chr19:40995880-40996119	Island	0.892211757284475	0.852297876475098	0.039913880809377	0.0652797596614402	0.000143647112372007	0.979696326615188	0.779872964410108	0.0533759609354291	0.958144886559082	0.747239196029219	0.044282219745605	0.0446787384918564	91099
cg22972055	7	872293	F	UNC84A;UNC84A	5UTR;Body	NA	NA	0.875127096612908	0.836148423252689	0.0389786733602192	0.0649738793383987	0.000132755702460363	0.967877272025749	0.777397218565426	0.0649969119531612	0.959761980104018	0.730392704148167	0.0523036244513361	0.0446787384918564	91524
cg23287638	2	98266234	R	NA	NA	chr2:98262362-98262924	S_Shelf	0.845998765272365	0.808372129052332	0.0376266362200336	0.0648517029502978	0.000152610655114328	0.915563809350148	0.768747411376778	0.0508942383292064	0.918058254542138	0.691286753806103	0.0391066546279932	0.0446787384918564	91696
cg26978960	16	62460	R	NA	NA	NA	NA	0.884552117550301	0.845397767233741	0.0391543503165594	0.0645700961764522	3.3122506584178e-05	0.975022858684952	0.807258141196893	0.0566230454044882	0.97234360618952	0.742846663648549	0.0364924887816975	0.039092364709516	92096
cg07599144	16	30959430	R	FBXL19;ORAI3	3UTR;TSS1500	chr16:30959242-30959533	Island	0.883421801325121	0.844542938435508	0.0388788628896133	0.0641884746039835	1.44800640446153e-05	0.946601502206458	0.758849380580055	0.0502346063646703	0.923352254046777	0.742548364075264	0.0414791092343322	0.0361685165916766	92615
cg14978741	10	21460005	R	NEBL	Body	chr10:21462128-21463808	N_Shelf	0.829623881695569	0.793092991388408	0.0365308903071606	0.0641761529377304	0.000190557843055721	0.920598747716169	0.711527698478404	0.0602605827953427	0.899243881481136	0.632041913467465	0.0441595819452925	0.0465481391737714	92632
cg19304352	8	6796176	F	DEFA4	TSS1500	NA	NA	0.867694880126773	0.829622251431979	0.0380726286947942	0.0639790906253458	7.12614902896912e-06	0.922035141465076	0.822794686385762	0.0275164522503017	0.906621286937923	0.756585019443438	0.0322346017611324	0.0328053777810658	92936
cg02304824	1	100943261	F	CDC14A;CDC14A;CDC14A	Body;Body;Body	NA	NA	0.897593566067466	0.858257436224146	0.0393361298433199	0.0639235201012396	7.76322869034418e-05	0.937322194127935	0.829608101199533	0.0302592430300542	0.932028174561372	0.768254306834251	0.0340504671557488	0.0421623801349126	93006
cg25199385	12	131246067	R	NA	NA	NA	NA	0.861651561466797	0.824072042165864	0.0375795193009334	0.0635795393729387	9.25019320196699e-05	0.91756019420423	0.805832641280106	0.0368554232772187	0.9212897471205	0.736435393649552	0.0384061407628356	0.0421623801349126	93539
cg13538845	3	138327501	R	FAIM;FAIM;FAIM;FAIM	TSS200;TSS200;TSS200;TSS1500	chr3:138327500-138328185	Island	0.0371227995268476	0.0255681723692504	0.0115546271575972	0.405838406009398	0.000234086756546687	0.0744682281048237	0.0180539598799936	0.0145135016531944	0.0473350323927044	0.0142904467236024	0.00694144396742062	0.0487357758130281	93689
cg17518949	1	5568743	R	NA	NA	NA	NA	0.835849221525272	0.799461751723671	0.0363874698016009	0.0634376032494502	0.000214846922363773	0.939506296519573	0.743259035270258	0.0471122811649906	0.866403401138899	0.704391948352413	0.0345964245156347	0.0474310899096834	93758
cg26636312	11	1023573	F	MUC6	Body	chr11:1024003-1024492	N_Shore	0.846502458975172	0.809754708694119	0.0367477502810527	0.0632651046965432	0.000214952591672047	0.957117353535753	0.698832702182763	0.0635135261433171	0.946893712468118	0.714803348948599	0.0344929057467337	0.0474310899096834	93998
cg26268044	10	97802928	R	CCNJ;CCNJ;CCNJ	TSS1500;TSS1500;TSS1500	chr10:97802871-97804262	Island	0.0352165557028547	0.02370285418683	0.0115137015160246	0.423980327535205	0.000263268150747988	0.0636028433022205	0.0186111263791952	0.0167679484329391	0.0494717320024974	0.0146787114535444	0.00625364632407779	0.0497734740330692	94129
cg26843469	11	3013653	F	NAP1L4	TSS200	chr11:3012799-3014181	Island	0.0309159845489325	0.019446068328544	0.0114699162203885	0.474589550793482	0.000119485241798565	0.0762372469979693	0.0120211669869389	0.0189846202677752	0.0450314831610889	0.0117523341259506	0.00519003202866539	0.0443246431673752	94596
cg15091123	12	122685212	F	LRRC43;LRRC43	Body;Body	chr12:122687800-122689106	N_Shelf	0.885588463532255	0.847474652798569	0.0381138107336858	0.0627419188941515	5.41468213284158e-05	0.978538351081995	0.803768084620944	0.0582879501915814	0.966066005922597	0.748081071908884	0.0386166059626371	0.0411098682817945	94732
cg10940914	2	236290930	F	NA	NA	chr2:236293300-236293569	N_Shelf	0.911562076781052	0.872359943279699	0.039202133501353	0.0627140516103703	4.84634402245962e-05	0.985064535902582	0.757198202063432	0.0588466119285175	0.975395864247581	0.77490906484688	0.0415636345448902	0.0411098682817945	94762
cg00702840	7	75703958	R	NA	NA	NA	NA	0.911161251228384	0.872076248119863	0.0390850031085215	0.0625503551443229	5.54930344044011e-05	0.945196894797849	0.854166772982803	0.0267018903779856	0.932568275090928	0.629836447140892	0.0488113388046832	0.0411098682817945	94985
cg27109650	12	52473422	R	NA	NA	chr12:52473350-52474178	Island	0.899574970120952	0.861009192599451	0.0385657775215011	0.0625046093292694	0.000229818249455753	0.957629626183039	0.819876291169342	0.0437197503301204	0.950373719670452	0.699658506089009	0.0490173462627453	0.0483401696084247	95050
cg24537973	12	8661976	F	NA	NA	NA	NA	0.890842866333974	0.852818948507216	0.0380239178267583	0.0622176191499062	5.92354843459438e-05	0.972547433480633	0.809312780345209	0.0529560168199334	0.965172341929882	0.768203811585386	0.0345035296324431	0.0411098682817945	95467
cg10510779	5	32286265	R	MTMR12	Body	NA	NA	0.909730695108094	0.870968648522697	0.0387620465853974	0.0621208116073187	2.52661681080505e-05	0.946096378307423	0.849331595663927	0.0297075719823912	0.937318039750898	0.738254757760842	0.0391402182277253	0.0386940619299742	95595
cg18930928	1	205210953	R	TMCC2	Body	chr1:205210695-205210918	S_Shore	0.881614070370425	0.844040287097663	0.0375737832727623	0.0621152568545038	2.85444935678034e-05	0.944913905556737	0.821955696496519	0.0437234326669226	0.938599614803214	0.75303753241443	0.0340314983786027	0.0390581380828717	95607
cg26691898	6	25833199	R	SLC17A1	TSS1500	NA	NA	0.914528051716379	0.875577592996769	0.0389504587196102	0.0620983747393592	4.5697828253267e-05	0.9627037452106	0.851609926505271	0.0318286978143493	0.955426430210496	0.762151975031472	0.0427265705437493	0.0404029801122386	95628
cg11310668	20	55966213	R	RBM38;RBM38	TSS1500;TSS1500	chr20:55966212-55966964	Island	0.0377073096114267	0.0490721974650948	-0.0113648878536681	-0.308268950910432	0.000203032094759648	0.0551085631451566	0.0132388654806823	0.0139346170756658	0.0791448283506617	0.0209820434361117	0.0103594596986098	0.0470818484553848	95681
cg17681447	7	6204302	F	CYTH3	3UTR	chr7:6204132-6204522	Island	0.88621159857086	0.84863354586645	0.0375780527044099	0.0617968592568098	0.000117243936090234	0.968207638355093	0.785047066964329	0.0509511075629113	0.967663213602387	0.730191861235468	0.0319388728817848	0.0440975996659232	96071
cg07953307	16	29000920	F	LAT;LAT;LAT;LAT	Body;Body;Body;Body	NA	NA	0.878476317427348	0.841282651149247	0.0371936662781012	0.0616950922477423	0.000168725329926278	0.974876715396756	0.806021966946448	0.0610904549962474	0.967759536110622	0.781246069311369	0.0369616813195255	0.045637731759028	96215
cg24037820	17	79639690	R	CCDC137	Body	NA	NA	0.888240197894523	0.85064985507179	0.037590342822733	0.0616748727578998	8.63620825658958e-05	0.951394798590048	0.82161696050667	0.0394900863219455	0.949365415355766	0.748614644980758	0.0400605818671309	0.0421623801349126	96247
cg23162310	5	172199255	R	DUSP1	TSS1500	chr5:172197482-172199606	Island	0.0261841675936125	0.0148911856281206	0.0112929819654918	0.539723632151225	5.63247836221975e-05	0.0791262793993179	0.012772048506308	0.0186818313782813	0.0434496160198317	0.0079387484723829	0.0050992054913999	0.0411098682817945	96430
cg23339454	4	1165267	R	SPON2;SPON2	Body;Body	chr4:1164515-1166582	Island	0.0453310908550361	0.0566115624029032	-0.0112804715478671	-0.267682254482022	0.000155170510795101	0.0664367049701335	0.021499154408759	0.0150245882548889	0.0766478154017031	0.0268694929156097	0.0097798498795411	0.0446787384918564	96549
cg21683619	1	66070348	R	LEPR;LEPR;LEPR	Body;Body;Body	NA	NA	0.848694313167466	0.812923193178784	0.0357711199886828	0.0613868530979868	0.0002096241301935	0.947104506134763	0.759391592808399	0.0574001956525272	0.942343390664783	0.70648276594728	0.0449354275931689	0.0472219794500158	96657
cg07369260	6	42406085	R	TRERF1	5UTR	NA	NA	0.876259608843048	0.839376602614667	0.0368830062283817	0.0613249961851264	0.00023244263885639	0.926318501930466	0.786675450521974	0.0350844218929509	0.924062431181026	0.631099838445468	0.0459673360835414	0.0486319907780991	96772
cg20405017	17	50235393	R	CA10;CA10;CA10;CA10	1stExon;5UTR;5UTR;5UTR	chr17:50235175-50236466	Island	0.052888832079569	0.0641260818674551	-0.0112372497878861	-0.237177412619477	6.41650814022951e-05	0.0778184690553727	0.0156228007966003	0.0199432512943152	0.0893814286768392	0.0316878449453308	0.0123661413541029	0.0411098682817945	96957
cg17930361	13	100621697	R	ZIC5	Body	chr13:100620241-100624348	Island	0.0254484951778545	0.01421618748296	0.0112323076948946	0.549752635255806	1.31964120159205e-05	0.0671610547232069	0.0111579478449746	0.0185459002627034	0.0424354246939378	0.00836203763709828	0.00396112671106964	0.0361685165916766	97012
cg05431171	6	35461405	R	TEAD3	5UTR	chr6:35464056-35466269	N_Shelf	0.841848016165521	0.806558516507137	0.0352894996583838	0.0610397762362647	0.000203141351976418	0.923341751983452	0.787514264188742	0.0447915866930862	0.902447181573992	0.743697577747081	0.0288191419013798	0.0470818484553848	97186
cg05781820	11	65090854	F	NA	NA	NA	NA	0.898353113832763	0.860774703720637	0.0375784101121263	0.0609537434563112	0.000198373731723584	0.970732410970447	0.818802547003274	0.0452358413996909	0.976729380697905	0.738483075414308	0.0433380474946706	0.0470114466337564	97323
cg02678462	19	5154735	R	NA	NA	chr19:5151332-5151730	S_Shelf	0.839708515803457	0.804579733053735	0.0351287827497221	0.0609121035152647	6.37644479510335e-05	0.898365772849937	0.793098018802822	0.030988905687714	0.899882778577941	0.735096222390731	0.0327975370571695	0.0411098682817945	97393
cg24787230	12	6927151	R	CD4	Body	NA	NA	0.807421361900619	0.773668062656521	0.0337532992440986	0.0608372430941253	0.000227950444654603	0.904549129230911	0.705332788044895	0.0519667542937831	0.892070381761722	0.651812740735948	0.0338947211174749	0.0482592710729535	97511
cg16429725	16	57798273	F	KIFC3;KIFC3;KIFC3	Body;Body;Body	chr16:57794707-57795059	S_Shelf	0.859872934275359	0.823956296847272	0.0359166374280867	0.0608328944898208	0.000208678123923608	0.939888199103396	0.791971097832373	0.0457717349424047	0.941135022887702	0.754931158738509	0.0330414871690464	0.0472219794500158	97523
cg24256384	10	134793913	R	NA	NA	chr10:134790715-134790938	S_Shelf	0.824513412323746	0.790063792733794	0.0344496195899525	0.0608201995713778	0.000145582541126702	0.939401562211879	0.66868424965663	0.0738676442880546	0.919863572515154	0.687635007570421	0.039856585998701	0.0446787384918564	97540
cg03875330	19	11455923	R	TMEM205;TMEM205;CCDC159;TMEM205	Body;Body;TSS1500;Body	chr19:11456744-11457251	N_Shore	0.849162509744541	0.81374128198275	0.0354212277617914	0.0607397500006971	4.28565029664939e-05	0.882168906853708	0.807661288004982	0.0251853049169875	0.869598429854946	0.715986251765818	0.0293324237578826	0.0396866450823868	97644
cg18682277	7	30520871	R	NA	NA	chr7:30517987-30518610	S_Shelf	0.784944165779641	0.752251713691703	0.0326924520879377	0.0605860451785158	0.000108610272971701	0.824332012227202	0.712175719099531	0.0349035810884869	0.834790500755306	0.636008876377799	0.0374080635101702	0.0434248410378982	97890
cg21422672	21	46872319	F	COL18A1	Body	chr21:46876168-46876752	N_Shelf	0.81307090578868	0.779253206572534	0.033817699216146	0.060528504154472	0.0001585991498773	0.877889671284543	0.750630691359464	0.0483828788332389	0.882950697525659	0.679731263068823	0.0424121085787995	0.0448469507837195	97969
cg27064482	16	14326543	R	MKL2	Body	NA	NA	0.891728483349729	0.854686462256597	0.0370420210931327	0.0605159911761844	3.8485249990002e-05	0.952348319664729	0.79331771496183	0.0404344077443292	0.959856743208168	0.665245739549729	0.0372055780962355	0.0396769751495143	97992
cg13011604	3	46950416	F	NA	NA	NA	NA	0.841267099917652	0.806311173957315	0.0349559259603369	0.0604926681384833	0.000196058234483266	0.929417568669016	0.7888128851425	0.0473403444704326	0.923401368554203	0.732675553893347	0.0334217901706718	0.0470111034171335	98033
cg15035382	19	40728255	R	CNTD2	3UTR	chr19:40728235-40728618	Island	0.898156751817869	0.860890072995656	0.0372666788222127	0.0604507065195149	0.000192285674972794	0.939805701514493	0.82008940505891	0.0356751096733631	0.941484751070154	0.684388803926176	0.0483755323429572	0.046774194512	98097
cg15849446	14	22965472	F	NA	NA	NA	NA	0.846601495979821	0.811486943222271	0.0351145527575499	0.0603865517224937	0.000139193008466454	0.909418003444951	0.769815013926237	0.0433634235457111	0.893785669148965	0.672532047469666	0.0423919532200966	0.0446787384918564	98201
cg19743522	12	113495566	R	DTX1	TSS200	chr12:113494389-113495534	S_Shore	0.857956833127878	0.822437485231021	0.0355193478968565	0.0602813615299568	0.000199122352148065	0.967170330322592	0.658307064128427	0.0733751239935101	0.915498731658692	0.664519350787786	0.047298056148926	0.0470814118092562	98361
cg19517410	3	156977642	R	VEPH1;VEPH1;VEPH1	3UTR;3UTR;3UTR	NA	NA	0.924016802002227	0.885845729209471	0.0381710727927563	0.0601981910969004	0.000209905114343094	0.973233601274785	0.800446322655939	0.0439919921148574	0.96606961644504	0.68565339921631	0.047621459668628	0.0472219794500158	98489
cg25022342	12	46385851	F	SFRS2IP	TSS1500	chr12:46385607-46385887	Island	0.0299531206595679	0.0410020514486198	-0.011048930789052	-0.352247083956182	0.000157893897421647	0.0488996597821156	0.0180281231262887	0.00872187418900932	0.0733220205043002	0.0176948834842473	0.011842756962907	0.0447839925268728	98859
cg23312425	11	64120623	F	CCDC88B	Body	NA	NA	0.868373978271673	0.832659114559141	0.0357148637125316	0.059886187331405	0.000246200153249757	0.938609021944834	0.825619698524592	0.0388603829821038	0.947659215492322	0.771573708999821	0.0281166915871544	0.0492636978024483	98940
cg02762818	16	34781451	R	NA	NA	chr16:34777874-34778144	S_Shelf	0.923128833122564	0.885217852693072	0.0379109804294917	0.0598374743441617	0.000148871269618085	0.961127830509019	0.875021798713857	0.0230039760315333	0.973935877750882	0.779306698923783	0.0391783298710323	0.0446787384918564	99021
cg03932271	8	145111468	R	OPLAH	Body	chr8:145111297-145111564	Island	0.884140825371773	0.847898672466043	0.0362421529057296	0.0596948116659706	6.08139791292789e-06	0.96162248668253	0.822629507579172	0.047120047453908	0.93324950879019	0.768966444202671	0.0277254931637129	0.0320606928405294	99227
cg05093315	11	18127958	R	SAAL1	TSS1500	chr11:18127296-18127711	S_Shore	0.892878211584046	0.856288811799549	0.036589399784497	0.0596833121480922	0.000247128896135895	0.95211590313522	0.836473936197262	0.0369637671114199	0.941921513991284	0.65949039172961	0.0450744606624022	0.0493288600487097	99247
cg01090686	12	133000028	R	NA	NA	chr12:133000027-133000246	Island	0.850613542225648	0.81576248710805	0.0348510551175982	0.0596386610779274	0.000209234007404717	0.951338613025077	0.767091388446	0.0579763495349376	0.921455892285901	0.70081930477801	0.0409152565130855	0.0472219794500158	99320
cg26006672	1	35585337	F	NA	NA	chr1:35586331-35586591	N_Shore	0.895724199417304	0.85918409546656	0.0365401039507439	0.0594100284666523	7.94793696805911e-05	0.964968194491798	0.831134535396727	0.0429744835367786	0.936041202356744	0.699075748273393	0.0412983833763589	0.0421623801349126	99677
cg08210681	11	130026698	R	NA	NA	chr11:130029658-130030262	N_Shelf	0.906455655289801	0.869527395895286	0.0369282593945156	0.0593365584218721	9.72890217846809e-05	0.950949918349493	0.865213390736951	0.0252447025683101	0.937371836976164	0.736378006152753	0.0394332632068931	0.0421623801349126	99802
cg18053607	22	31518963	R	INPP5J;INPP5J	5UTR;1stExon	NA	NA	0.823552975110076	0.789989077023868	0.0335638980862084	0.0592935885622709	8.89906610419521e-05	0.901740533152863	0.758739167561174	0.0447783844261194	0.872994743895437	0.6991123368154	0.0338075281903079	0.0421623801349126	99868
cg13863103	9	98902324	F	NA	NA	NA	NA	0.864393327550237	0.829228356698416	0.0351649708518209	0.0592189659401831	0.000231792458019623	0.959680294761168	0.756150388596893	0.060930875303982	0.955712700296739	0.729998900570587	0.0350172742725853	0.0485952142125077	99982
cg21970261	21	43735844	R	TFF3	TSS200	NA	NA	0.922164203816956	0.961214987124093	-0.0390507833071373	-0.0592065716633553	0.000206588932264522	0.976862714445786	0.763756553597234	0.0713358982985361	0.983136653474179	0.796385976250634	0.0243235493045506	0.0472219794500158	100002
cg25397922	4	113431869	F	NA	NA	chr4:113431825-113432596	Island	0.0349445422791766	0.0240395594893775	0.0109049827897991	0.400933569515041	0.000137885547341173	0.0798216693255449	0.017398409646466	0.0187205354704914	0.0473150836538845	0.0154726770026461	0.00477776005049958	0.0446787384918564	100427
cg04895233	6	144386457	F	PLAGL1;PLAGL1	TSS1500;TSS1500	chr6:144384894-144385888	S_Shore	0.911685468001173	0.874852651147598	0.0368328168535756	0.0588372718442449	1.67365531700733e-05	0.978485132130673	0.833714100988594	0.0375155405015509	0.96274805198965	0.738160160930629	0.0383537047622146	0.0361685165916766	100548
cg08795904	22	50695594	R	MAPK12	Body	chr22:50699469-50700358	N_Shelf	0.874369156117774	0.839058152000511	0.0353110041172632	0.0587853422234909	0.000144267858493614	0.952501917539453	0.809455918576953	0.0406068178333452	0.936201203238569	0.757031566839	0.0293659140683432	0.0446787384918564	100628
cg14640386	17	5185735	F	RABEP1;RABEP1;RABEP1;RABEP1	1stExon;1stExon;5UTR;5UTR	chr17:5185519-5185873	Island	0.0347394593217545	0.0456082376609905	-0.010868778339236	-0.313750794432542	0.000178336381009117	0.0666747062685536	0.0185949421311467	0.0122875356542087	0.0967438340859098	0.0227128088790668	0.0154182593397376	0.0459124570174406	100822
cg04319462	6	33284965	R	ZBTB22;ZBTB22	5UTR;5UTR	chr6:33285367-33285617	N_Shore	0.826480075978256	0.793154219132473	0.0333258568457832	0.0586541412069422	6.40186924849641e-05	0.899993463309437	0.747688454075458	0.0477665415080115	0.866440646190059	0.693277733936841	0.0400589782037036	0.0411098682817945	100824
cg03980550	11	8754370	F	ST5;ST5;ST5	Body;Body;Body	chr11:8752302-8752549	S_Shore	0.882784945822435	0.847344967421255	0.0354399784011801	0.0584368863908683	0.000137597323918909	0.931647189867029	0.84329435758598	0.0336578421105422	0.939217882999525	0.729858052261741	0.0358890439637334	0.0446787384918564	101124
cg00340928	18	74630659	F	ZNF236	Body	chr18:74631841-74632045	N_Shore	0.928251989266661	0.891020884022275	0.0372311052443854	0.0584148984255816	0.000249156666497349	0.974456873369098	0.845880440139559	0.0347429665319459	0.981678703315635	0.764913862426379	0.0438967875282988	0.0493288600487097	101151
cg08276993	10	83262458	R	NA	NA	NA	NA	0.884069021907171	0.848621863665609	0.0354471582415617	0.0583633018409784	0.000138896088589221	0.956173873870575	0.815456130181122	0.0407426368117216	0.951737990298195	0.771753765374464	0.036909008854892	0.0446787384918564	101227
cg15394142	12	66275988	R	HMGA2;HMGA2	Body;Body	NA	NA	0.035296641144383	0.0244761790672106	0.0108204620771724	0.393804182911859	0.000137954836656488	0.0561929425966032	0.0214130119048793	0.0103894636896089	0.054237617972503	0.012817710675388	0.00756868629153311	0.0446787384918564	101343
cg00549064	16	69976228	F	NA	NA	NA	NA	0.885684338068486	0.850240398408106	0.0354439396603804	0.0582504950660527	4.44368671692029e-05	0.982265148262565	0.801617081155549	0.0638900448451381	0.970670212389962	0.72233805275519	0.0407827366633382	0.0401047344352224	101387
cg19103609	19	14543524	F	PKN1	TSS1500	chr19:14543873-14544704	N_Shore	0.870157073410988	0.835357387445805	0.0347996859651832	0.0581996198263729	2.41854544630551e-05	0.958401379320548	0.818487194820738	0.0455493034689281	0.907178676802324	0.752512751929751	0.0301294804117514	0.0386867150705912	101473
cg17495466	1	165512980	R	LOC400794;LRRC52	Body;TSS1500	NA	NA	0.848891028002862	0.81525544993881	0.033635578064052	0.0576343397556005	0.000228960824414024	0.952232712466383	0.762422967381648	0.0543582243920298	0.922642625094696	0.726146818538437	0.0368931579139645	0.0483273375835409	102337
cg12081027	7	807690	R	HEATR2	Body	chr7:807336-808261	Island	0.87365831526624	0.839064143118999	0.0345941721472407	0.0576150823557803	0.000111526457654969	0.960141675357587	0.785783627453328	0.0515031935707257	0.944395371810248	0.736763534966026	0.0328538760455339	0.0437199608379071	102358
cg05418106	11	23421790	R	NA	NA	NA	NA	0.876084725339911	0.84142592069437	0.0346588046455405	0.0575636404876783	0.000114006926136085	0.947132577674561	0.820134214825422	0.0402256561393337	0.939262997847165	0.760594141819573	0.0325058314317081	0.043907050173031	102440
cg01130092	16	67311704	R	PLEKHG4;PLEKHG4;PLEKHG4;PLEKHG4	TSS1500;1stExon;TSS1500;5UTR	chr16:67312896-67313731	N_Shore	0.890258259539539	0.855068673530146	0.0351895860093933	0.0575242649438844	0.000104518819071965	0.961410856807164	0.823941626818531	0.0485497110437508	0.957457130700028	0.747802429576313	0.0398296819975751	0.042903987130962	102505
cg16216148	17	655751	F	ELP2P;GEMIN4	TSS200;TSS1500	chr17:655026-656707	Island	0.0379241053106755	0.0272386902318667	0.0106854150788088	0.363949167672161	0.000235812330478634	0.0747339274184803	0.0231978557483215	0.0189003224260795	0.0490850592750652	0.0200687827630172	0.00454087671472814	0.0487751628290093	102806
cg14011841	9	135733616	R	C9orf98	Body	NA	NA	0.809148332434291	0.777285936517061	0.0318623959172301	0.0572370133598473	6.12738083433338e-05	0.904079140733958	0.733021571604236	0.0556280811771731	0.842763011023383	0.665070856830156	0.0393715575188271	0.0411098682817945	102975
cg03971454	1	43770557	F	TIE1	Body	chr1:43770522-43770880	Island	0.942876852446094	0.905825239067589	0.0370516133785042	0.0572174511430258	0.000172055427749553	0.973119927011642	0.909823046201893	0.0198929686423223	0.968113388917508	0.715176304344888	0.0412221935301196	0.0457307065439859	103007
cg06851844	2	46707844	R	LOC388946	Body	chr2:46707608-46707899	Island	0.913420051495001	0.877535341252956	0.035884710242045	0.0571824918497148	4.98124245890775e-06	0.982756453114541	0.848149973750542	0.0413027982617265	0.976977254656617	0.798204284950802	0.0280977552316153	0.0320606928405294	103056
cg26856604	1	10370540	F	KIF1B	Body	NA	NA	0.941418430205787	0.904454552325068	0.0369638778807184	0.0571685014980827	0.000225335200705197	0.979981084697949	0.878391942975158	0.0314172320308318	0.968403368212062	0.695617363987204	0.0509403200435818	0.0482284614669546	103085
cg00626312	3	184409746	R	NA	NA	NA	NA	0.842870557628768	0.809793416868364	0.0330771407604044	0.057066391756125	4.71873123129578e-05	0.941197312059416	0.787053215405254	0.0453044285737167	0.898315354613122	0.707285984256699	0.0307994181837966	0.0410694615074473	103257
cg14421779	9	35693592	F	NA	NA	chr9:35689610-35691101	S_Shelf	0.900032623156488	0.864775503256823	0.0352571198996647	0.0570054439619964	0.000254716100611777	0.959993509214463	0.781220051884478	0.0449875326567765	0.967233647970982	0.709331637888384	0.0417954458079101	0.0493875760812004	103350
cg04338446	14	104895709	R	NA	NA	chr14:104895904-104897609	N_Shore	0.758392432581679	0.728678902616694	0.029713529964985	0.0568959373937347	0.000245744289640119	0.82022615198767	0.685498773698242	0.0433632760433724	0.808855902494824	0.60524621818893	0.0375809998867579	0.0492227953437177	103523
cg01490102	1	68698453	R	GPR177;GPR177	TSS1500;TSS1500	chr1:68696639-68697628	S_Shore	0.024280728631147	0.0136655013327659	0.0106152272983811	0.534612289396258	8.77278427047981e-05	0.105914629983654	0.0109895869913625	0.0236925832813998	0.031543844866933	0.00868934675244323	0.00307572348985393	0.0421623801349126	103569
cg19958301	6	170574833	R	NA	NA	chr6:170575833-170576800	N_Shore	0.881772833069153	0.91762023980083	-0.0358474067316773	-0.0568580484567246	0.000195445318098469	0.947121030021471	0.718996555224588	0.0632305272243801	0.959767039204431	0.830323644595981	0.0241256298481139	0.0470111034171335	103576
cg10568796	22	21193857	R	PI4KA	5UTR	NA	NA	0.904452824717781	0.869163859646313	0.0352889650714683	0.0567766636550243	0.000120795851290075	0.963647144941801	0.754595719381354	0.0523351482405612	0.972900157193303	0.711561103860708	0.0505998128616778	0.0443261430033025	103719
cg12059309	12	70686336	F	CNOT2	Body	NA	NA	0.876320934193082	0.842142656168445	0.0341782780246374	0.0567342184998143	0.000109630246684013	0.954533718906074	0.815248222776341	0.0426095513187204	0.918922497812337	0.736355359666672	0.0382241928773287	0.0434296417297954	103784
cg02033182	16	89337334	F	ANKRD11	Body	chr16:89334574-89335088	S_Shelf	0.909225602935133	0.873793610584702	0.0354319923504318	0.0567094804066354	0.000227156222990402	0.982354444398711	0.793695743443087	0.0522127722678419	0.979020651335833	0.720448072771618	0.0410717629842478	0.0482284614669546	103815
cg14173476	17	19190476	F	EPN2;EPN2;EPN2	5UTR;Body;Body	NA	NA	0.904802917877901	0.869542991515876	0.0352599263620249	0.056706869953055	1.15203958868135e-05	0.965979948944878	0.807970531702433	0.0449456641884172	0.966699403206746	0.707705553616459	0.0344813470081803	0.0361685165916766	103822
cg20719644	12	133073533	F	FBRSL1	Body	chr12:133073397-133073632	Island	0.877026574573461	0.842914131437365	0.0341124431360957	0.05657682400096	3.36517374667788e-05	0.955737467776349	0.798075321620447	0.0417848639441015	0.936010295929507	0.760545270679819	0.0274977374227659	0.039092364709516	104065
cg06710704	3	159778596	F	NA	NA	NA	NA	0.892128310488236	0.857438901827225	0.0346894086610108	0.0565704989804287	0.000132600155668799	0.955926995282165	0.835371308776426	0.0414873493269363	0.951190475305788	0.762729646662002	0.0390440256016939	0.0446787384918564	104076
cg00919921	10	465584	R	DIP2C	Body	chr10:465928-466396	N_Shore	0.918126027262391	0.882461405614751	0.0356646216476397	0.0565309362773269	1.31423656817161e-06	0.972393123724851	0.851894452301027	0.0406652120539798	0.965736392374139	0.781547305774663	0.0338551937482727	0.0320606928405294	104137
cg13038544	12	57588198	F	LRP1;MIR1228	Body;TSS200	NA	NA	0.878994541602383	0.844866320110475	0.0341282214919078	0.0564757250673346	0.000210479861775922	0.963148321597071	0.815926247803676	0.0461401051976573	0.957975107119076	0.604307579069307	0.04417673089659	0.0472219794500158	104239
cg02348119	17	78003528	F	TBC1D16	5UTR	NA	NA	0.921629168634196	0.88598419551005	0.0356449731241459	0.0562825255445943	2.29558874686676e-05	0.966382232564785	0.876004229804385	0.0250853470555579	0.95768535440222	0.803787778789876	0.0310463759568337	0.0386867150705912	104524
cg13114836	1	10720993	R	CASZ1;CASZ1	Body;Body	chr1:10719867-10720581	S_Shore	0.880162994976415	0.846140425848338	0.0340225691280769	0.0562220779345049	0.000120750661808099	0.926792088634589	0.82695291383322	0.0318007911422755	0.921821307328256	0.74494996900008	0.0359576205247568	0.0443261430033025	104625
cg26290219	6	33128906	R	NA	NA	chr6:33129291-33129718	N_Shore	0.829949094330724	0.797855436214004	0.0320936581167202	0.0562047457874869	0.000111893875420488	0.915793914759035	0.773745204658199	0.0461554962329883	0.87530595040504	0.725655467097846	0.0311361726729148	0.0437199608379071	104653
cg01039763	9	139889049	F	NA	NA	chr9:139888934-139890343	Island	0.864688798952924	0.83127946382146	0.0334093351314636	0.0561846915694063	7.11566014989875e-05	0.9671926664053	0.796254384115397	0.0517328837821608	0.910177670685912	0.741286288304766	0.0310691070175459	0.0414787324061801	104689
cg26576041	1	1247929	R	CPSF3L	Body	chr1:1247918-1248493	Island	0.90926782163312	0.874175536649309	0.0350922849838115	0.0561524225082764	0.000265369220276544	0.964535655246226	0.811594941388524	0.0404265869277112	0.961175320992204	0.624707294528515	0.0446101207714447	0.0498775096499772	104752
cg27123665	14	24682303	F	CHMP4A	Body	chr14:24682402-24682837	N_Shore	0.0222003801232753	0.0116890843863887	0.0105112957368866	0.570108569024654	0.000178757953369577	0.0956865130231102	0.00966059868559353	0.0221276980176544	0.0287972493461631	0.0074206961936482	0.00330195171576779	0.0459124570174406	104764
cg17196448	17	41382201	R	NA	NA	NA	NA	0.855144866479379	0.822129892090098	0.0330149743892806	0.0561329841093213	1.70510498779685e-05	0.939207286064542	0.777966995539821	0.0502594707108751	0.906715309496249	0.695443156624404	0.0321715669846168	0.0361685165916766	104784
cg11869828	11	116700447	R	APOC3	TSS200	NA	NA	0.860771910286279	0.827652389368537	0.033119520917742	0.0559431935386734	6.66729309218431e-06	0.920075041753554	0.782101617840096	0.0333729590873039	0.902241807484165	0.758119061747203	0.0273575608953587	0.0325686433201929	105088
cg03462940	10	132877288	R	NA	NA	chr10:132873656-132873875	S_Shelf	0.920048775026934	0.956790953478574	-0.0367421784516402	-0.0558975952796777	2.68101200390393e-05	0.974353992050376	0.824179584101945	0.0548713407358037	0.974131600666215	0.873822651728231	0.0153434043242645	0.0388038754803558	105171
cg14292314	19	28293235	F	NA	NA	chr19:28296843-28297103	N_Shelf	0.841674919687396	0.809331259633767	0.0323436600536289	0.0558560071350196	0.000141292143268633	0.964213245848883	0.763073705594456	0.07369967507717	0.94364484595516	0.737404978254469	0.0324078260072173	0.0446787384918564	105251
cg04252939	12	69206578	R	MDM2;MDM2;MDM2;MDM2;MDM2;MDM2;MDM2;MDM2	Body;Body;Body;Body;Body;Body;Body;Body	chr12:69201622-69202663	S_Shelf	0.918135183555004	0.882891009734029	0.035244173820975	0.0558508659332423	0.000131345606002886	0.980968920348926	0.821654447799052	0.0516669646921761	0.976311537234994	0.736089527143952	0.0460451758387677	0.0446787384918564	105263
cg04801098	16	88690990	F	ZC3H18	Body	NA	NA	0.884938861118145	0.850994158292769	0.0339447028253758	0.0557856770033379	0.000120229490124845	0.977729941952283	0.837582929427406	0.0524458553094012	0.965539423091993	0.796783875807982	0.0241093669067989	0.0443246431673752	105365
cg03810516	4	655893	F	PDE6B;PDE6B;PDE6B	Body;Body;Body	chr4:656993-658162	N_Shore	0.866698228425636	0.833479579349404	0.033218649076232	0.0557271913933484	0.000104918813187439	0.946601793763608	0.804551009686141	0.0453315361697616	0.9305814880174	0.748575189603991	0.0338608847002109	0.0429328882189318	105453
cg06884254	11	62454905	R	LRRN4CL	3UTR	chr11:62455073-62455868	N_Shore	0.842827393939288	0.810521331880887	0.0323060620584004	0.0557129387517615	0.000241020484081571	0.915809248134502	0.777933069267105	0.0336990614725961	0.900170433354926	0.739545041070855	0.0287979921087623	0.0489463091033089	105483
cg20568140	3	46739004	R	NA	NA	chr3:46742764-46743086	N_Shelf	0.878364559224548	0.844716060072749	0.0336484991517992	0.0557066077662847	5.93766404659412e-05	0.940763244910038	0.765805477230112	0.0438581531948565	0.937959828498959	0.765745185602058	0.0356884629932712	0.0411098682817945	105488
cg22290782	17	48608794	F	MYCBPAP;EPN3	3UTR;TSS1500	NA	NA	0.88584777355231	0.85195966861508	0.0338881049372299	0.0556332372316862	0.000180057576106251	0.95273375627579	0.834750511146192	0.0381962537465133	0.943589746913784	0.783935362677915	0.0271388704326863	0.0459259663038286	105606
cg16562342	1	109783503	R	NA	NA	NA	NA	0.901099004029552	0.866712737453958	0.0343862665755932	0.0555036236096028	6.81293787128576e-05	0.970663987775903	0.831281211567455	0.0396705227539276	0.937069252023288	0.759171094446288	0.0367072020427816	0.0412137391935936	105833
cg24354612	19	10384847	R	ICAM1	Body	chr19:10380287-10381965	S_Shelf	0.860598305707349	0.827763755893699	0.0328345498136507	0.0554637421099749	0.000203114277308211	0.917823642182393	0.824289403255509	0.0320203446271096	0.897929453658989	0.777038280431776	0.0245154750856222	0.0470818484553848	105908
cg16707600	16	30406533	F	ZNF48	TSS1500	chr16:30406290-30407290	Island	0.0256197600429705	0.0152207298827161	0.0103990301602544	0.498067770007292	0.000227967190312554	0.0936252588578278	0.0113536860783081	0.0210526887263207	0.0353627760652099	0.0093582149993288	0.00391467964028607	0.0482592710729535	106035
cg12100411	1	2518194	R	C1orf93	TSS200	chr1:2517397-2518892	Island	0.0518310873924203	0.0622255639802715	-0.0103944765878512	-0.22417718647922	0.000242856020328631	0.0732181468744948	0.0232013595619132	0.0179025859400392	0.102284646938683	0.0233440741548275	0.0137012977778643	0.0491226581864208	106082
cg14436735	9	139593588	F	NA	NA	chr9:139595845-139596130	N_Shelf	0.8535664329393	0.821081426910211	0.0324850060290891	0.0553173315728075	8.48574480257775e-05	0.904633592393944	0.7975381425295	0.0296209841744858	0.883921694494561	0.746591818554721	0.0306170700133345	0.0421623801349126	106148
cg02878831	17	78847752	R	RPTOR;RPTOR	Body;Body	chr17:78849401-78850933	N_Shore	0.883756642560037	0.850168853794385	0.0335877887656526	0.0552621660932444	0.000198308750842006	0.942955639672662	0.82466502024228	0.0321465136852569	0.943967288673823	0.756331778104411	0.0336740619880407	0.0470114466337564	106246
cg18474742	6	147830055	F	SAMD5	TSS200	chr6:147828733-147830298	Island	0.0299717203033741	0.0196030290851986	0.0103686912181755	0.433234859824494	6.41771435828628e-05	0.0679293150107773	0.0159550681773145	0.0147634172373742	0.0360334827818009	0.00900798630096092	0.00578379503903866	0.0411098682817945	106385
cg21244191	8	145554489	F	SCRT1	3UTR	chr8:145555342-145562310	N_Shore	0.873100771303233	0.840061571215641	0.0330392000875914	0.0550107327314243	6.19633359754379e-05	0.964100809679685	0.81243470457659	0.0526336511471145	0.944347106524297	0.777000039734021	0.0241180183766475	0.0411098682817945	106652
cg26301777	13	41884544	R	NAA16;NAA16;NAA16	TSS1500;TSS1500;TSS1500	chr13:41885251-41886196	N_Shore	0.927547390583705	0.892482358304458	0.0350650322792472	0.0549928863033502	5.66606120772019e-05	0.973680534378169	0.863722267945215	0.0336918207157537	0.972764660680239	0.715827013329088	0.0437764367957019	0.0411098682817945	106679
cg07482574	19	50979287	F	C19orf63;C19orf63;FAM71E1	TSS1500;TSS1500;Body	chr19:50979429-50980208	N_Shore	0.883059538630074	0.849696249221513	0.0333632894085615	0.0549293483999783	1.07203311418848e-05	0.96781177151599	0.771533301308736	0.0491384200412442	0.949430414558065	0.766296029434786	0.0307541103143363	0.0358065474012286	106788
cg14155184	6	44120425	R	TMEM63B	Body	chr6:44120340-44120569	Island	0.886154538829649	0.852810269225574	0.0333442696040743	0.054704193980233	2.79020016542099e-06	0.965682027847356	0.797399754217437	0.0519145437501975	0.927238492046649	0.774061649960215	0.0263376378444054	0.0320606928405294	107145
cg02587383	15	26237648	F	NA	NA	chr15:26234597-26234927	S_Shelf	0.916829250743195	0.882439031176233	0.0343902195669619	0.0545499645917663	0.000174188268145962	0.972308017447803	0.847538528311477	0.0373964883982435	0.970344556151015	0.781346916648237	0.0362276640052764	0.0457307065439859	107400
cg07269364	7	157335467	R	PTPRN2;PTPRN2;PTPRN2	Body;Body;Body	NA	NA	0.855757455324274	0.823665295450879	0.0320921598733944	0.0544946272641019	6.98921740350531e-05	0.944266225238776	0.800803218406063	0.0472934039308242	0.914257219261009	0.752928462445123	0.0239422851402756	0.0413596909739622	107483
cg03729818	4	7652806	F	SORCS2	Body	NA	NA	0.863634064585556	0.831321060877109	0.0323130037084466	0.0543726507994233	9.25903905951689e-05	0.94445119485504	0.752131484848373	0.0513787069932556	0.894730743169819	0.72854924551164	0.0303774678466704	0.0421623801349126	107675
cg00966078	1	23079320	R	EPHB2;EPHB2	Body;Body	NA	NA	0.942412744385929	0.907316278688236	0.0350964656976929	0.0541676836431776	5.78845689592143e-06	0.982071754490805	0.898692518201616	0.0296628458776111	0.976689842969696	0.803556295608522	0.0380922058782283	0.0320606928405294	108032
cg14500563	9	140735058	F	NA	NA	chr9:140735528-140736747	N_Shore	0.91266759096351	0.878715091015793	0.0339524999477168	0.0540899960149691	4.18714841703031e-05	0.957382810549028	0.858930748381612	0.0295741126199008	0.947111871622096	0.785100130990578	0.0312501830958321	0.0396769751495143	108168
cg11679673	17	55015826	R	COIL	3UTR	NA	NA	0.884490498813537	0.85178949098911	0.0327010078244274	0.0537306524530267	0.000148237422617177	0.96702075864736	0.814500884803154	0.0527058139834796	0.962357344658107	0.757798473293693	0.0350056718775216	0.0446787384918564	108757
cg06374748	17	52978856	F	TOM1L1	Body	chr17:52977866-52978307	S_Shore	0.824380084586145	0.793894261044271	0.0304858235418737	0.0536989719991665	0.000174685099639168	0.935082880592084	0.759599166232176	0.0492041191419364	0.902592482123384	0.686164687741583	0.0401588255833543	0.0457307065439859	108808
cg09387867	8	144879954	R	SCRIB;SCRIB	Body;Body	NA	NA	0.901870891975417	0.86855388550619	0.0333170064692269	0.0536987979624863	2.15425498198301e-05	0.974756110691937	0.854609335388807	0.0445630538240844	0.967665968708768	0.801192398734079	0.0275133728234418	0.0382661291656452	108810
cg18036143	12	125329150	R	SCARB1;SCARB1	Body;Body	NA	NA	0.908092074431367	0.87455240637862	0.0335396680527468	0.0536912275104052	4.73215718409017e-05	0.952049668257847	0.845730932308442	0.0269302869014258	0.947679274620293	0.782460422823422	0.0310473707402335	0.0410706360794988	108822
cg13037462	5	859700	R	NA	NA	NA	NA	0.854152926977099	0.822632904705875	0.0315200222712237	0.0536060718341169	0.000145360696337744	0.939423348880013	0.719853574635125	0.0567287402668745	0.921152618160493	0.691999137203424	0.0393533850897888	0.0446787384918564	108967
cg05628357	12	56697199	F	NA	NA	chr12:56693680-56694345	S_Shelf	0.928008784101948	0.893818134371995	0.0341906497299526	0.0535689293082635	5.36258227572586e-05	0.966519143396206	0.887355648444175	0.0273816221095766	0.96591430703066	0.780848579346716	0.0388510760417595	0.0411098682817945	109033
cg22336180	12	48562943	R	NA	NA	NA	NA	0.879479332185799	0.84725307397602	0.032226258209779	0.053239911176892	0.000147871362690842	0.972840035518776	0.819607152919206	0.0563247310877275	0.961103833719086	0.777887627642356	0.032824871623684	0.0446787384918564	109577
cg14815743	19	47354685	R	AP2S1;AP2S1	TSS1500;TSS1500	chr19:47353614-47354150	S_Shore	0.900407173646268	0.867476947944242	0.0329302257020262	0.0531507004464718	0.000247567201242186	0.952281666964073	0.819218644555573	0.0388191561435931	0.933997638075688	0.689099437083725	0.0425556244530219	0.0493288600487097	109742
cg24511404	1	212607111	F	NENF;NENF	Body;Body	chr1:212606105-212606844	S_Shore	0.887337763495963	0.854920941402951	0.0324168220930124	0.0530828583229383	9.69906794378228e-05	0.950780232020064	0.832643435970218	0.0354505230513718	0.932439516071982	0.763435892210896	0.0311628854336064	0.0421623801349126	109879
cg26320000	2	129902340	F	NA	NA	NA	NA	0.935609560439468	0.901474696585856	0.0341348638536119	0.0530420155161106	4.12511632409944e-05	0.979617719320578	0.891126846084159	0.032578349194741	0.986205674038882	0.798252669270924	0.0408072808750619	0.0396769751495143	109948
cg12956598	19	10662582	F	ATG4D;MIR1238	Body;TSS1500	NA	NA	0.844242365448192	0.8134630368605	0.0307793285876915	0.0529415564972061	0.000199686695412447	0.948244798880907	0.786568323312791	0.0559529206691174	0.931080847168515	0.734445954468677	0.0305691412076827	0.0470818484553848	110117
cg27196695	10	134571377	R	INPP5A	Body	NA	NA	0.8808686385155	0.848860225117742	0.0320084133977576	0.0527893577345694	8.08862927332761e-05	0.959751037322067	0.756737921110383	0.05390696006795	0.934231211457493	0.751207606019879	0.0320576964905979	0.0421623801349126	110372
cg12334636	2	103378691	F	TMEM182	1stExon	NA	NA	0.942489318715518	0.908267257918072	0.0342220607974462	0.0527888089821815	5.04798568129042e-05	0.983389598471209	0.85830645899138	0.0309413351893991	0.975290986549282	0.739467302801886	0.0431289076672107	0.0411098682817945	110375
cg01916237	4	1558883	F	NA	NA	chr4:1557561-1557772	S_Shore	0.912337709550588	0.879205390835984	0.0331323187146041	0.0527783885118376	1.48366280623868e-05	0.971454789767517	0.818836027055984	0.0408587598811712	0.942388416889992	0.773605560450989	0.0346699413567544	0.0361685165916766	110397
cg02986801	8	134501675	R	ST3GAL1;ST3GAL1	5UTR;5UTR	NA	NA	0.825002822330849	0.795022429998728	0.0299803923321207	0.0527520929533392	6.51375106824011e-05	0.879677212113686	0.765476038708901	0.0332249012352766	0.878125990882189	0.719181168682663	0.0292859325515802	0.0411226048255953	110438
cg07523753	1	2979582	R	FLJ42875	Body	chr1:2979275-2980758	Island	0.866164777983182	0.834736784670577	0.0314279933126052	0.0527003435804345	4.37644178394989e-05	0.945484171593126	0.804347235138556	0.0457372706582968	0.901632513172202	0.76265651844754	0.0286884560165751	0.0397734082656843	110529
cg27545985	3	14343114	F	NA	NA	chr3:14339249-14339574	S_Shelf	0.873730244346267	0.842107294073409	0.031622950272858	0.0525709585565636	9.12343207453586e-05	0.921032326123948	0.825264347230682	0.0322447666636496	0.934313504797939	0.740399281037918	0.0356325000831442	0.0421623801349126	110713
cg20672430	6	33287248	F	DAXX;DAXX;DAXX;DAXX	Body;Body;Body;Body	chr6:33288733-33289008	N_Shore	0.895670784139071	0.863284201185899	0.0323865829531718	0.0525354784568226	2.68057417882185e-05	0.965347301673417	0.825267038459063	0.0409755881448837	0.933898888023285	0.782216961969781	0.0268765209375217	0.0388038754803558	110789
cg04983519	6	31853647	R	EHMT2;EHMT2	Body;Body	chr6:31856896-31857104	N_Shelf	0.925461775045429	0.892070669058692	0.0333911059867371	0.0524382431026467	7.20922044206463e-05	0.970681632435909	0.855608200586809	0.0342639050761147	0.968161522124688	0.775266392259345	0.0385437958632275	0.0414787324061801	110947
cg07661564	17	44919658	F	NA	NA	NA	NA	0.865136931864745	0.833920962141592	0.0312159697231531	0.0524008828615356	8.10092085917198e-06	0.95896350281521	0.782356813757609	0.0513867740541254	0.885610756676291	0.750769588276661	0.0287913937913784	0.033678027231843	111011
cg26419957	12	122252518	F	SETD1B	Body	chr12:122254907-122255494	N_Shelf	0.856046207234267	0.825177561463646	0.0308686457706212	0.052361049047756	0.000206945557336011	0.923377734400412	0.797460468915575	0.0452096000685221	0.919980295478962	0.72939685334025	0.0352357709610868	0.0472219794500158	111082
cg08516247	5	1060773	R	SLC12A7	Body	chr5:1060584-1060809	Island	0.933594860661357	0.900070830270741	0.0335240303906161	0.0521887271080381	2.47233366319986e-06	0.967951712072086	0.89589116306253	0.0214924028063741	0.970531986054535	0.801417229231118	0.0316658464650089	0.0320606928405294	111348
cg02319818	19	39618272	F	PAK4;PAK4;PAK4;PAK4;PAK4	5UTR;5UTR;5UTR;5UTR;5UTR	chr19:39616277-39616819	S_Shore	0.884117175679456	0.852357460841986	0.0317597148374699	0.0521778983389542	4.01000947737508e-05	0.952636802032511	0.825287218699577	0.0363741141454344	0.928055837362551	0.795437489952329	0.025014643013834	0.0396769751495143	111362
cg01494611	2	112918222	R	FBLN7;FBLN7	Body;Body	chr2:112917110-112917475	S_Shore	0.899496272046831	0.867197356538115	0.032298915508716	0.0521662599851237	0.000106117585713026	0.96085852619796	0.836990364299795	0.0389244306970136	0.959196857145361	0.697785608850618	0.0322741346266167	0.0431125092051639	111382
cg24789434	4	3526865	R	LRPAP1	Body	chr4:3526628-3526866	Island	0.88361605769658	0.851948350718951	0.0316677069776292	0.0520536869596862	0.000187559244884031	0.957029567334964	0.828034605677111	0.0411029663759691	0.941782807676975	0.792788483212106	0.0277659765006162	0.0463364517112053	111568
cg15008085	6	2248207	F	NA	NA	chr6:2245118-2246153	S_Shelf	0.861306955293339	0.83044164765101	0.0308653076423284	0.0520334038679306	0.000192742909982518	0.930249172084232	0.819534506826286	0.0345113828521001	0.910863791195693	0.750607506565617	0.0316932292956258	0.046774194512	111601
cg24464789	1	43751497	R	C1orf210;C1orf210	TSS1500;TSS1500	NA	NA	0.851180022010513	0.820733730386587	0.0304462916239262	0.0519287181477822	8.10978050333151e-05	0.935416774474487	0.758138428240831	0.0453090132650515	0.924479608828728	0.699676859565181	0.0437238306700668	0.0421623801349126	111781
cg03140412	11	415111	R	SIGIRR;SIGIRR;SIGIRR	5UTR;TSS200;5UTR	chr11:416419-417650	N_Shore	0.0461284136942714	0.0362278094853924	0.009900604208879	0.279970284531672	0.000130670528051331	0.0750932743420608	0.0318148219290465	0.0157753915098308	0.063698693802102	0.0269990401956538	0.0066104631220042	0.0446787384918564	112155
cg17641876	22	51017723	F	CPT1B;CHKB;CPT1B;CHKB-CPT1B;CPT1B;CPT1B;CPT1B;CPT1B;CPT1B	TSS1500;Body;TSS1500;Body;TSS1500;TSS1500;TSS1500;TSS1500;TSS1500	chr22:51016253-51017020	S_Shore	0.874968487119273	0.843826956652355	0.0311415304669183	0.0516823716775312	0.000229483783588717	0.951772726564152	0.774329922247937	0.0467991291996246	0.916876366953475	0.759348664232505	0.0286957516266328	0.0483401696084247	112198
cg00574251	2	164965991	F	NA	NA	NA	NA	0.906742036887902	0.874573563011636	0.032168473876266	0.0515337038036324	2.43910876714788e-05	0.967491647202864	0.822179600450993	0.0485318275909221	0.95970582031786	0.783138485985674	0.0354312965591736	0.0386867150705912	112452
cg07697428	17	4079341	R	ANKFY1	Body	NA	NA	0.879919198854649	0.848789545716413	0.0311296531382359	0.0513697220424802	3.86949631443268e-05	0.939978880564154	0.805388278245121	0.0384335256842969	0.93767541943642	0.729238589845773	0.038671928426571	0.0396769751495143	112774
cg08564522	19	42440079	F	NA	NA	chr19:42440030-42440234	Island	0.955754203511836	0.921981499151767	0.0337727043600691	0.0513547358053191	0.000119893260100289	0.989782217670822	0.898671786315538	0.0235473102363243	0.974328302487841	0.775170662900619	0.0433780243163596	0.0443246431673752	112804
cg14417896	15	70087153	R	NA	NA	NA	NA	0.897570147435818	0.865853177270956	0.0317169701648617	0.0513201100219795	5.8790126980546e-05	0.937212129433866	0.866717500479864	0.0223276121775108	0.944117728399499	0.784911070168012	0.0287556081667463	0.0411098682817945	112869
cg26444282	5	149980674	R	SYNPO;SYNPO	1stExon;5UTR	NA	NA	0.927499027129473	0.894783967465732	0.0327150596637413	0.0512438279922386	0.000113140896777071	0.964020017098679	0.883182678904498	0.0261389261017326	0.959656395368682	0.766379750525594	0.0376641015136263	0.043907050173031	113019
cg06569437	6	130046710	F	NA	NA	NA	NA	0.886384750492553	0.855123196717378	0.0312615537751748	0.0512125131450008	6.98278075670953e-05	0.977479365854263	0.771418263047198	0.0460559653741763	0.927319850907648	0.739810560158967	0.0391019021679549	0.0413596909739622	113067
cg05490757	17	77130342	F	HRNBP3	5UTR	chr17:77133927-77134175	N_Shelf	0.858495803552263	0.828268568543334	0.0302272350089283	0.0511063424483225	0.000183534011379474	0.917217873042515	0.802207892357063	0.0318027976536378	0.889115415091463	0.73157848784588	0.028525446785473	0.0459259663038286	113253
cg11027456	7	799693	R	HEATR2	Body	chr7:796345-796926	S_Shelf	0.884361785081838	0.853258094227672	0.0311036908541659	0.0510665886264261	0.000154937934892325	0.953128255069493	0.809299215386194	0.0416311712806646	0.953651534976036	0.785561862195005	0.027975494416591	0.0446787384918564	113330
cg07485787	8	143408697	F	TSNARE1	Body	chr8:143407246-143408048	S_Shore	0.848889664408328	0.819133016188679	0.0297566482196489	0.0508692412189589	0.000160043154792884	0.928824207204161	0.790083896250904	0.0444302702014639	0.914788466409028	0.754971429739418	0.0308430991876149	0.0448847350536755	113665
cg14052688	9	32635986	F	TAF1L	TSS1500	NA	NA	0.896883681351789	0.865487782698028	0.0313958986537611	0.0508304735699647	0.000172840321059516	0.961643632628295	0.797075363293603	0.0499045856609676	0.965850550876115	0.730120200207715	0.0419280691135073	0.0457307065439859	113729
cg14895945	19	12889086	F	NA	NA	chr19:12889083-12889343	Island	0.0210205687622272	0.0112507627223246	0.00976980603990259	0.545710515727024	0.000164377904292834	0.0678491499348798	0.0087040990774415	0.0181087009794741	0.0412396094944203	0.00619018809730899	0.00442388146251081	0.0453649350881947	113733
cg24131497	6	58778937	R	NA	NA	NA	NA	0.868897672362551	0.838486539811847	0.0304111325507042	0.0508034327530525	5.40989767926114e-05	0.958117732999065	0.772550088828271	0.0547935791881268	0.930388109246582	0.758363526024914	0.0320056047453686	0.0411098682817945	113779
cg02155048	16	10721597	R	TEKT5	Body	chr16:10721407-10721647	Island	0.914047744894141	0.882086751031223	0.0319609938629185	0.0507833846647857	6.4812666091805e-06	0.973476695433304	0.843083008246684	0.0365922667945011	0.96632239827809	0.810950006657957	0.027076385309241	0.0320606928405294	113815
cg08694295	7	44257119	F	CAMK2B;CAMK2B;CAMK2B;CAMK2B;CAMK2B;CAMK2B;CAMK2B;CAMK2B	3UTR;3UTR;3UTR;3UTR;3UTR;3UTR;3UTR;3UTR	chr7:44259669-44259923	N_Shelf	0.878184772679212	0.847492455780134	0.0306923168990783	0.0507358589885304	6.46766873498404e-05	0.947665879440277	0.803637464670114	0.0441936719180917	0.941493625107029	0.779313961331246	0.0261792788198541	0.0411098682817945	113898
cg08079806	11	65635512	R	EFEMP2	Body	NA	NA	0.906440411833958	0.874923468632673	0.0315169432012848	0.0504883867479195	0.0001164998980593	0.951974264427765	0.845332738642792	0.0358759698157403	0.958368110119598	0.750951798955452	0.031539965931083	0.0440344261532123	114319
cg02560310	20	60578131	R	TAF4	Body	chr20:60581508-60581862	N_Shelf	0.924115406375701	0.892039931412354	0.0320754749633464	0.0504095004128695	0.000182887095491988	0.971201730222378	0.8098273729967	0.0412439054993298	0.965025222249617	0.524199588107586	0.0600676195827197	0.0459259663038286	114445
cg26307871	17	8279229	R	NA	NA	chr17:8279753-8280109	N_Shore	0.933054630349749	0.900745431985481	0.0323091983642673	0.050293493534735	0.000205354849071315	0.964732406487785	0.872202938477984	0.0273081599655565	0.957713006855637	0.748821926568859	0.0416239767899004	0.0472219794500158	114714
cg14461547	9	134731659	R	NA	NA	NA	NA	0.90519587713036	0.873947441206826	0.0312484359235339	0.0501199622305865	0.000154999120025786	0.968288682956511	0.835206417164619	0.0415607147785528	0.968213662190346	0.767386542144285	0.0314656639059544	0.0446787384918564	115017
cg15082648	11	886648	F	CHID1;CHID1;CHID1;CHID1;CHID1	Body;Body;Body;Body;Body	chr11:888684-888981	N_Shelf	0.871686304127434	0.841595763336536	0.0300905407908977	0.0500966770131027	4.95423550868849e-05	0.951050845291724	0.814102549308872	0.0459252006349609	0.935041466624988	0.775761845203397	0.0246838847959447	0.0411098682817945	115058
cg05773108	16	85520007	F	NA	NA	chr16:85519109-85519357	S_Shore	0.878053424467561	0.847752780844497	0.0303006436230636	0.0500845723525364	0.000233232929460439	0.937387397661176	0.819463624377382	0.036198693498722	0.919512167420344	0.75909610300254	0.0274831903916906	0.0486882461565474	115080
cg24009362	6	32051584	F	TNXB	Body	chr6:32055067-32055601	N_Shelf	0.941912357550859	0.909548393384957	0.0323639641659026	0.0499032490634783	9.79931688466793e-05	0.978206827348976	0.873052345254683	0.0299654986677967	0.972226064030942	0.804733869541441	0.0387719484559275	0.0421623801349126	115434
cg27317416	5	156773616	F	CYFIP2;C5orf40;CYFIP2;CYFIP2	Body;TSS1500;Body;Body	NA	NA	0.924850250984876	0.893180955106014	0.0316692958788611	0.0497202202671582	6.16262688598208e-05	0.985659183179196	0.715652883899365	0.0637538240568764	0.975487907674552	0.671635355850773	0.0455608718665728	0.0411098682817945	115769
cg08290471	16	51788337	R	NA	NA	NA	NA	0.907906309919304	0.876854795390514	0.0310515145287902	0.0496489946316773	3.59132913504083e-06	0.959257259978028	0.847357941679517	0.0316099287807166	0.940165710059536	0.799489279679356	0.0307885207543621	0.0320606928405294	115911
cg09925874	16	31091428	F	ZNF646	Body	chr16:31091389-31091796	Island	0.888658145857996	0.858274493954421	0.0303836519035744	0.0496212070526897	1.7005988275678e-05	0.954053845000574	0.777332678640913	0.0432499594036607	0.934720947453217	0.791285120107177	0.0243083012986451	0.0361685165916766	115958
cg02770985	2	97529612	F	SEMA4C	Body	chr2:97530558-97530801	N_Shore	0.923142365036211	0.89163916957716	0.0315031954590506	0.0495470115637348	1.25656348047859e-06	0.978704378382199	0.867598891477372	0.0340527891062137	0.951104320726003	0.841720164720063	0.0225637331444885	0.0320606928405294	116087
cg04085768	4	113333052	F	ALPK1;ALPK1	Body;Body	chr4:113332941-113333323	Island	0.892290624908123	0.861896403834876	0.0303942210732473	0.0494354673608026	0.000135141460015608	0.954364015974498	0.846809213601645	0.0388641293982728	0.943779709932043	0.786881783398651	0.0289225917326563	0.0446787384918564	116292
cg01256846	15	90456541	R	C15orf38	TSS1500	chr15:90455562-90456263	S_Shore	0.853303662446135	0.824233090052138	0.0290705723939967	0.0494175707372618	0.000169453816995831	0.906742331780359	0.791873800026201	0.0330448269714135	0.899445980268375	0.760227151961339	0.0293632225578603	0.045637731759028	116322
cg01277603	22	50160014	F	NA	NA	chr22:50157939-50158217	S_Shore	0.8969923555302	0.866453594368076	0.0305387611621232	0.0494126846721494	0.00013305700593351	0.964335588009493	0.82904314301995	0.0428179946096826	0.928389281811704	0.790949353912949	0.0314638711703222	0.0446787384918564	116330
cg13800721	1	3343612	R	PRDM16;PRDM16	Body;Body	chr1:3342012-3342806	S_Shore	0.911013702346092	0.880062654534829	0.0309510478112633	0.0493157242564219	0.000106685908188654	0.958127388428545	0.871708473332644	0.0249052427429868	0.966300426067006	0.77354089587103	0.0320581486721116	0.0432195245644214	116510
cg14304014	19	1625356	R	TCF3;TCF3	Body;Body	chr19:1625317-1625612	Island	0.911200020420079	0.880444042918185	0.0307559775018945	0.0489894904485841	3.29077936446927e-05	0.976831950305785	0.7579752507073	0.05522819914288	0.969247777504262	0.614577551038022	0.0421485351042951	0.039092364709516	117120
cg10215079	12	57410788	R	TAC3	TSS1500	NA	NA	0.901033073352416	0.870823930151752	0.0302091432006638	0.0486497648697751	3.23979754487038e-05	0.957751277012703	0.829334814137123	0.0371413860486885	0.948851736767015	0.751448370535357	0.0367550416861363	0.039092364709516	117745
cg26539593	5	137774958	R	REEP2	Body	NA	NA	0.0297563639396814	0.0203043597025357	0.00945200423714566	0.391660455779322	0.000242039925366482	0.0747449783442488	0.0185483747542637	0.0164453168770647	0.0370104447729177	0.0147262697672962	0.00407740137245708	0.0490302712228725	117864
cg14014699	9	139685500	F	TMEM141	TSS1500	chr9:139685250-139685978	Island	0.0410966575794344	0.050547734448442	-0.00945107686900765	-0.244844056474906	0.000180770390176662	0.0585842868427982	0.0240050177309956	0.0109990461150202	0.0925080224818355	0.0270933715786497	0.0117763146736261	0.0459259663038286	117880
cg12550731	1	184355219	F	C1orf21	TSS1500	chr1:184355415-184356811	N_Shore	0.821727639340812	0.794292286238497	0.027435353102315	0.0483912917712853	4.81976941774471e-05	0.923153614230357	0.709051568453661	0.0645763906564034	0.854397735971808	0.691631081158902	0.0370909565760576	0.0411098682817945	118219
cg10698910	22	50716403	F	PLXNB2	Body	chr22:50716018-50716656	Island	0.826391886004603	0.798875979744682	0.0275159062599211	0.0482605465777634	5.24872515145066e-05	0.90158434587008	0.77470045108612	0.0412408728185505	0.880128221440622	0.747121152411482	0.024299051708154	0.0411098682817945	118467
cg11335171	6	33173333	F	HSD17B8	Body	chr6:33172289-33172823	S_Shore	0.841034141295311	0.813072606054855	0.0279615352404557	0.0481973089437281	7.1009115226593e-05	0.907893745617847	0.779170737673194	0.0341287522270549	0.874551068635596	0.739944867092372	0.0272777226679319	0.0414787324061801	118598
cg03649060	19	11665451	R	ELOF1	5UTR	NA	NA	0.868806188394097	0.840058311362879	0.0287478770312174	0.0479832199455722	0.00019722212280724	0.934098136246053	0.801758368196724	0.0440145966853493	0.923949190345581	0.733581953089862	0.0402088690402922	0.0470111034171335	119042
cg21799246	6	33374229	R	KIFC1	Body	chr6:33377929-33379167	N_Shelf	0.904733756643535	0.874832335480949	0.0299014211625868	0.0479477835215257	0.000119834457378112	0.979682843683333	0.804676174081449	0.0499193583109433	0.981938737562699	0.823613922616272	0.0268200456627019	0.0443246431673752	119114
cg13415629	9	134731631	R	NA	NA	NA	NA	0.905654927319802	0.875750589673132	0.0299043376466702	0.0479034875297153	0.000142123979488598	0.97063877401763	0.824296031736032	0.0453923676492832	0.970169916931648	0.775552989920684	0.030013849117615	0.0446787384918564	119203
cg07873325	2	88355771	F	KRCC1	TSS1500	chr2:88354840-88355574	S_Shore	0.903348108705168	0.873564169578215	0.029783939126953	0.047829910737	3.26030589004437e-05	0.965647053584603	0.846655740091571	0.0392205550057098	0.965124082218311	0.752749605316121	0.0322104967058633	0.039092364709516	119356
cg08662168	17	9976437	F	GAS7	Body	NA	NA	0.896702454713265	0.867209280204047	0.0294931745092178	0.0477081160319858	0.000209197289103267	0.969173314902712	0.825985656103275	0.0396907067775348	0.9278932430996	0.768541048757162	0.0291809044328961	0.0472219794500158	119595
cg01367899	17	54961807	R	MTVR2	Body	NA	NA	0.861095139898788	0.832831694918692	0.028263444980096	0.0475857286187118	0.000135168311664692	0.95666421214041	0.807598674732282	0.0503915197090537	0.924785496790121	0.780073448189382	0.0280932505857121	0.0446787384918564	119847
cg05869438	11	1112006	F	NA	NA	chr11:1107802-1108041	S_Shelf	0.846708769053818	0.818961106657718	0.0277476623960999	0.0475004409329363	0.000205409163636156	0.94116592644681	0.7582587332032	0.0560943254185891	0.904355825803533	0.739767133441408	0.0344731266511387	0.0472219794500158	120011
cg19955257	19	699032	F	NA	NA	NA	NA	0.889269116432194	0.860164493152635	0.0291046232795588	0.0474647738633025	0.000146979255713709	0.944818968266154	0.806117558342821	0.0390297623128938	0.925488828303439	0.76201346423852	0.0284744228972369	0.0446787384918564	120080
cg15492820	11	61323113	R	SYT7	Body	chr11:61322732-61323285	Island	0.0414011360680893	0.0506880193593805	-0.00928688329129126	-0.23961149073988	0.000210789911853595	0.0588782770319118	0.0192236910887483	0.014464595730082	0.0741970968392305	0.0196323150463411	0.0119627237959593	0.0472219794500158	120144
cg14743346	8	124050185	R	DERL1;DERL1	Body;Body	chr8:124054057-124054733	N_Shelf	0.922545229267037	0.892410197809695	0.0301350314573424	0.0473903278469496	8.39992550181738e-05	0.952320292684993	0.882190725656698	0.0207006329066166	0.94933956951095	0.795639189512751	0.0292042863565078	0.0421623801349126	120230
cg04208124	11	62272972	R	AHNAK	Body	NA	NA	0.903505191092018	0.874053923653582	0.0294512674384355	0.0472785563817595	2.14213174969725e-05	0.963268304559209	0.840151405837307	0.0375182553429431	0.936449857705034	0.772207755323394	0.0349062377562803	0.0382245315099972	120447
cg22152500	8	1274686	F	NA	NA	NA	NA	0.905713828235568	0.876203020815698	0.0295108074198706	0.0472595643502829	0.000203835256358194	0.954341203318568	0.857743888988573	0.0357901376937065	0.96652705898829	0.763199946767301	0.035644580800987	0.0471059540664987	120473
cg15789095	1	32281466	F	SPOCD1	5UTR	NA	NA	0.846550392181317	0.818989415595926	0.0275609765853913	0.0471844430421263	0.000154195628388785	0.905617903257137	0.795759378111176	0.0326940738908137	0.876433777311643	0.732526683367146	0.0311156774833081	0.0446787384918564	120627
cg25617058	5	1356784	F	NA	NA	NA	NA	0.874119240729535	0.845694018665133	0.0284252220644011	0.0471459521897288	6.41161604373075e-05	0.941736545080829	0.803390030795905	0.0444839903293695	0.939380640812891	0.755783159675155	0.0324402011135362	0.0411098682817945	120698
cg13788717	19	49402111	R	TULP2	TSS200	chr19:49403222-49403618	N_Shore	0.875210718225463	0.846853105847687	0.0283576123777762	0.0469730216639964	8.14253609820805e-05	0.914757835011011	0.829349016326138	0.0291274826525513	0.934291099889334	0.712846766267533	0.0317912857634957	0.0421623801349126	121041
cg01944585	17	72732912	R	RAB37;RAB37;RAB37;RAB37	TSS200;TSS1500;Body;TSS1500	chr17:72732848-72733545	Island	0.0190330972522509	0.00982989351077923	0.00920320374147164	0.550021556833572	4.24987647785079e-05	0.086605942449879	0.00758397030038393	0.0197584427134632	0.0251686280502212	0.00592185878919856	0.00274664505770167	0.0396769751495143	121290
cg25071602	10	125726597	F	NA	NA	NA	NA	0.877116568591914	0.848827993497776	0.0282885750941385	0.0467544729024921	3.20512357378918e-05	0.938388585279953	0.821628196639854	0.0339532360908717	0.908039532363993	0.775530307525887	0.0257459877814268	0.039092364709516	121447
cg05822335	1	171179875	R	FMO2	3UTR	NA	NA	0.919729409592331	0.890104012914581	0.0296253966777503	0.0467191683669585	0.000240790698682512	0.96082137544605	0.859788360596769	0.0297420822435684	0.938522694830553	0.743917189373517	0.0389998028658511	0.0489463091033089	121525
cg16580935	6	33246149	F	B3GALT4	1stExon	chr6:33244677-33245554	S_Shore	0.926449629657489	0.896643938750368	0.0298056909071214	0.0466653156140887	3.61333474661889e-06	0.965753095623344	0.892179437427298	0.0240516225926709	0.969859866608121	0.851522858972926	0.0208927808823872	0.0320606928405294	121610
cg01195526	2	231085667	F	SP110;SP110;SP110	TSS1500;TSS1500;TSS1500	NA	NA	0.898770335959662	0.869967471368925	0.0288028645907372	0.0464655487498741	0.000206186019233281	0.966768384578002	0.822726778267939	0.0446770597769282	0.963967632218631	0.782681804631254	0.0352702468567582	0.0472219794500158	121999
cg12622519	13	114108052	R	ADPRHL1	TSS1500	NA	NA	0.918182234869795	0.888771570322664	0.0294106645471307	0.0464535946856503	8.87437196365448e-05	0.977619430104159	0.847351565780814	0.0356049325501801	0.967697684645012	0.774279635846585	0.0288779794255008	0.0421623801349126	122018
cg07942040	19	19650766	R	CILP2	Body	chr19:19650683-19651274	Island	0.85677133292808	0.829362866355563	0.0274084665725175	0.0463567999860226	0.000181926825087572	0.96780839471596	0.727106929477573	0.0682595764658124	0.902798597692059	0.688811566380542	0.0459396319140169	0.0459259663038286	122207
cg11588710	3	191670637	R	NA	NA	NA	NA	0.883808376318155	0.85557659579565	0.0282317805225052	0.0463040741385483	0.000184933978383276	0.948067278429363	0.72429515565432	0.0530595238068634	0.933425682714147	0.733018191045593	0.0363763284484819	0.0460131172342671	122302
cg05058976	16	3637956	R	BTBD12	Body	chr16:3639092-3639306	N_Shore	0.880087560925614	0.852063769979625	0.0280237909459886	0.0461526712140216	0.000100018312903408	0.949340684256487	0.782932098908118	0.0430029393778267	0.935994341756767	0.73953406583897	0.0349286402668547	0.0421734292771049	122583
cg23911661	1	45674993	F	NA	NA	chr1:45671702-45672388	S_Shelf	0.924926967553976	0.895590252199148	0.0293367153548272	0.0459952432723757	0.000187107040140603	0.964227465719425	0.882397268985287	0.0247842849740289	0.957721640022534	0.828849027800175	0.0297852069224132	0.0463237605040171	122914
cg01237677	5	179337293	R	NA	NA	chr5:179334344-179335115	S_Shelf	0.90561470363363	0.876906865110336	0.0287078385232938	0.0459580171949678	0.00026454826622263	0.954869857894662	0.869655764431499	0.0288520225032756	0.949347191041626	0.810447833875496	0.0301274240588984	0.0498226618372738	122982
cg23596678	17	79793000	R	DYSFIP1	TSS200	chr17:79790530-79791553	S_Shore	0.879678831224343	0.851841260340993	0.0278375708833498	0.0458624571073	0.000257786593352342	0.948368930852139	0.816339939348996	0.0397668820224789	0.922901116473478	0.786276855313861	0.0305776356822513	0.0494482321059492	123170
cg11784214	17	19479935	F	SLC47A1	Body	chr17:19483305-19483687	N_Shelf	0.91265656347182	0.883808381798122	0.0288481816736986	0.0458281657050225	9.5913469964723e-05	0.969093963860809	0.84711577722783	0.0423251225145941	0.954441290342324	0.759344949902278	0.0377342396236703	0.0421623801349126	123240
cg11291889	13	81229444	F	NA	NA	chr13:81229047-81229445	Island	0.931084517567492	0.901661051131549	0.0294234664359432	0.0458267546437445	0.000104897026931222	0.979795748275963	0.859930610570755	0.0311955473385922	0.968710733664378	0.774171184385057	0.0346974670940511	0.0429328882189318	123242
cg20926679	4	126188582	R	NA	NA	NA	NA	0.938772212700232	0.909111252361115	0.0296609603391165	0.0458222565556702	6.07837635719612e-05	0.956682018772365	0.913910357753335	0.0117622654612963	0.96249126830718	0.827186825683251	0.0268306899026784	0.0411098682817945	123250
cg16368442	16	10276799	R	GRIN2A;GRIN2A;GRIN2A	TSS1500;TSS1500;TSS200	chr16:10273943-10277424	Island	0.0246838714322449	0.0156323284890922	0.00905154294315275	0.436300400215726	0.000150910859937073	0.0662309163198052	0.0111876882430351	0.0161250380765725	0.0442367801827365	0.0111355256873363	0.00440344246488839	0.0446787384918564	123281
cg14707886	3	98577791	R	DCBLD2	Body	NA	NA	0.940905110566689	0.911266407616123	0.0296387029505668	0.0456829752174302	0.000128266159266791	0.981253681229705	0.859179070403056	0.0324675943983624	0.978709159568641	0.712128593032357	0.0429401395956342	0.0446787384918564	123506
cg17426237	10	51463156	R	NA	NA	chr10:51464474-51464691	N_Shore	0.924580151536084	0.895516426063218	0.0290637254728663	0.0455775859080431	0.000248423008079771	0.976361172933578	0.815186499879221	0.0400045117659424	0.95984120520236	0.693680285640437	0.0403410157802828	0.0493288600487097	123726
cg07885191	17	80848209	F	TBCD	Body	NA	NA	0.884903327938503	0.857168986681243	0.0277343412572602	0.0454186821966838	3.11361227848103e-05	0.950530257121017	0.810405257100164	0.0401592842359834	0.935476705909045	0.77712015250382	0.0245572694437063	0.039092364709516	124013
cg04587886	11	719633	R	EPS8L2	Body	chr11:720561-721369	N_Shore	0.891008757474421	0.863119160599056	0.0278895968753646	0.0453625667302558	8.40192963485916e-05	0.964331668010591	0.768323034089629	0.051319527447493	0.969195976720038	0.772207522270312	0.0326130942213344	0.0421623801349126	124130
cg06224485	16	29314000	R	RUNDC2C	Body	NA	NA	0.830871624006294	0.804883142515444	0.0259884814908496	0.0452923748611677	0.000209066711772445	0.893523518407697	0.780603959058103	0.037259790052418	0.886561947076298	0.730714088355267	0.027758044856385	0.0472219794500158	124263
cg02873517	16	55052921	F	NA	NA	chr16:55052916-55053122	Island	0.907147889914742	0.87881536858924	0.0283325213255019	0.0452706241498504	0.000247610496688448	0.967536539774925	0.859664898387503	0.0365105576588882	0.967992689705837	0.736190501384378	0.0367621093556408	0.0493288600487097	124313
cg01717201	17	48174262	F	PDK2	Body	chr17:48172460-48172994	S_Shore	0.876487716952978	0.849109917598175	0.0273777993548036	0.0452579147455268	9.43543803129833e-05	0.936510265477701	0.834308438032758	0.0317746397141581	0.904011303687832	0.774385961025062	0.0249019002149656	0.0421623801349126	124327
cg13978175	7	2648222	R	IQCE;IQCE	Body;Body	chr7:2645524-2645765	S_Shelf	0.90625593417958	0.877991243864959	0.0282646903146205	0.0452051861738966	6.06784480768617e-05	0.946557426804446	0.872194386988888	0.0224227166882125	0.93400045230031	0.782927391723641	0.0295537115196549	0.0411098682817945	124420
cg22564695	19	13080436	F	DAND5;DAND5	1stExon;5UTR	NA	NA	0.891897163689406	0.864142255675659	0.0277549080137475	0.0450948642428672	0.0001481032776586	0.971965465073493	0.822765329894479	0.0501811264385381	0.950105666705263	0.797867033485434	0.02880339877968	0.0446787384918564	124666
cg17875922	6	37045823	F	NA	NA	NA	NA	0.893958623639463	0.86616709783599	0.0277915258034737	0.045050699490781	0.000101385849445742	0.954134520415158	0.760676349206676	0.0460586806235196	0.915001583118696	0.720637555935845	0.0309354061580349	0.0421772849427409	124748
cg07438246	3	14446645	R	SLC6A6;SLC6A6;SLC6A6	5UTR;5UTR;5UTR	chr3:14443629-14444577	S_Shelf	0.921237359814355	0.892610368811374	0.0286269910029813	0.0450455863948006	7.92253660729374e-05	0.951135862365804	0.859369517063623	0.0268183928607353	0.951899870513322	0.806490922373208	0.0308900283492645	0.0421623801349126	124762
cg13390570	5	1255616	R	TERT;TERT	Body;Body	chr5:1256968-1257222	N_Shore	0.828716312280805	0.802995105211653	0.0257212070691525	0.0449362491506534	0.00022364043348229	0.977432539366251	0.705057639381389	0.0878085863890882	0.934252102707618	0.708492870128755	0.0468517073497208	0.0481519416414565	124973
cg06467587	16	15808736	F	MYH11;MYH11;NDE1;NDE1;MYH11;MYH11	Body;Body;Body;Body;Body;Body	NA	NA	0.921093961808552	0.892568774005423	0.0285251878031284	0.0448898986388303	0.000160984153876069	0.974349092961042	0.830050983677904	0.0368137060892586	0.960151944441559	0.680443278746704	0.0399910143822451	0.0450003680549122	125057
cg04468281	11	61110186	F	DAK	Body	chr11:61106710-61106927	S_Shelf	0.911479082822902	0.883250664652238	0.0282284181706638	0.0448863353783337	0.000102716924789389	0.955110945140217	0.857878516055476	0.025179376137149	0.942005026898355	0.803974539435085	0.0266571238559659	0.042429264362676	125066
cg11367000	7	102506387	R	FBXL13;FBXL13	Body;Body	NA	NA	0.915030835226951	0.886698104513297	0.0283327307136533	0.044879109518288	0.000179366021708074	0.970374820191614	0.862519102226944	0.0370701027405979	0.96866778115391	0.821768920065737	0.0318139031157645	0.0459124570174406	125073
cg13990685	12	128245617	F	NA	NA	chr12:128245592-128245836	Island	0.937112793212634	0.908117514194136	0.028995279018498	0.0448574260333702	0.000153770462296596	0.966120562759764	0.91415269494297	0.0160196349591049	0.962596319527615	0.812337958534887	0.0287769370854443	0.0446787384918564	125124
cg03984347	1	45190262	F	C1orf228	Body	chr1:45189705-45190558	Island	0.919962357835236	0.891575578414347	0.0283867794208891	0.0447238845277032	0.000164800217075055	0.981322256577104	0.842967175023711	0.0364630265974849	0.973976646583142	0.807255925477281	0.0278773051967971	0.045401165848457	125407
cg10133171	4	188534448	R	NA	NA	chr4:188534687-188534913	N_Shore	0.954760291182389	0.925441867397557	0.0293184237848318	0.044522527567452	0.000174910227547254	0.983437436891701	0.928914617068777	0.0191305768539585	0.981866791250746	0.818463694657696	0.0374128646774429	0.0457307065439859	125810
cg17465336	1	26696865	R	ZNF683;ZNF683	5UTR;5UTR	NA	NA	0.913702410756701	0.885641190818087	0.0280612199386131	0.0445072536645844	1.70074150894616e-05	0.952059223420992	0.861912170641763	0.0286078777033854	0.937853719865157	0.79486834699693	0.0238770004473028	0.0361685165916766	125834
cg04576317	14	24594167	F	DCAF11;DCAF11;DCAF11;DCAF11;DCAF11	3UTR;3UTR;Body;Body;3UTR	NA	NA	0.920278977779253	0.89205519571316	0.0282237820660929	0.0444477123433076	3.1243277590278e-05	0.969927729121641	0.847108319072136	0.0332164125761538	0.956098913376363	0.790541423439211	0.0303686508490455	0.039092364709516	125955
cg03686455	7	2076998	R	MAD1L1;MAD1L1;MAD1L1	Body;Body;Body	NA	NA	0.884932595376104	0.857782142433492	0.0271504529426114	0.0444461273104536	0.00024066103379325	0.931839256226278	0.831308343814806	0.0301607997619564	0.911826706429516	0.785138714457705	0.0327228146692844	0.0489463091033089	125959
cg16353272	16	2124240	R	TSC2;TSC2;TSC2	Body;Body;Body	chr16:2125659-2125995	N_Shore	0.894496276750708	0.867211274176107	0.0272850025746002	0.0441902101097789	0.000252085461663769	0.971167066860853	0.837748870934324	0.0406807814360836	0.952139421992118	0.799823452640814	0.0270060988340042	0.0493776646214623	126489
cg20005636	2	180886672	R	NA	NA	NA	NA	0.909551312523425	0.881870965155858	0.0276803473675672	0.0440950838959098	8.72582281987122e-06	0.966775587872101	0.86222890871392	0.0376274420625925	0.958385133253693	0.824422322510683	0.023425269517525	0.0337352250548409	126698
cg27207079	9	123656751	R	NA	NA	chr9:123656750-123656972	Island	0.903564626414979	0.87608804411147	0.0274765823035095	0.044056734062496	0.000101018170998271	0.971319814637854	0.833718272528889	0.0405638668529324	0.946600289329336	0.779845776515504	0.030973224487982	0.0421772849427409	126788
cg24203758	17	43507018	F	SH3D20	Body	chr17:43506828-43510380	Island	0.935507657605349	0.907086034745579	0.0284216228597703	0.0440320585557205	2.39103627005964e-05	0.977477625590183	0.877578431546165	0.0289929322934065	0.965198193853824	0.786792450119859	0.0309715474792235	0.0386867150705912	126834
cg03374561	17	19247888	R	MIR1180;B9D1	TSS200;Body	chr17:19247785-19248069	Island	0.916947883146488	0.889119971017985	0.0278279121285031	0.0439745971397711	8.0614960760376e-05	0.974866665318191	0.768670479881108	0.0506445262335507	0.973836479552711	0.807912308170432	0.0298761965455873	0.0421623801349126	126967
cg13422004	9	130687474	R	PIP5KL1;PIP5KL1	Body;Body	chr9:130689378-130690215	N_Shore	0.821148360412949	0.796229214144438	0.0249191462685106	0.0439159608361126	5.01713704609085e-05	0.894724010520721	0.749371816340448	0.0393505596802451	0.867499282115562	0.724503541319811	0.030463401520858	0.0411098682817945	127071
cg15541398	10	112160883	F	NA	NA	NA	NA	0.931491693299415	0.903326849451042	0.0281648438483737	0.0438171207009995	1.51541299228165e-05	0.971533371587427	0.8878023104133	0.0258188905256431	0.95839308657024	0.812119915053904	0.0286902479813287	0.0361685165916766	127249
cg09423610	7	902986	F	UNC84A;UNC84A	Body;Body	chr7:905608-905886	N_Shelf	0.92069611852066	0.892873464949487	0.0278226535711731	0.0437863780601641	0.000187699701010622	0.964704666266075	0.884558004500088	0.023898550341906	0.970592041905824	0.821803220884798	0.0289143317528291	0.0463364517112053	127319
cg04971161	14	55794598	R	FBXO34;FBXO34	5UTR;5UTR	NA	NA	0.941355061319161	0.91294910184268	0.0284059594764815	0.0437327897307175	8.31242635679265e-05	0.973760575819735	0.896213842287701	0.0232552925152316	0.967449112061157	0.773538302724098	0.0356282576841859	0.0421623801349126	127428
cg10436257	16	30959496	R	FBXL19;ORAI3	3UTR;TSS1500	chr16:30959242-30959533	Island	0.951509117150529	0.922851945452575	0.0286571716979535	0.0436524108285046	1.21485336488638e-06	0.986630427417602	0.890259831721726	0.0259225956860299	0.9743758238614	0.851805081415883	0.0296642680316621	0.0320606928405294	127596
cg23145322	3	15674495	R	BTD	Body	NA	NA	0.922051098241756	0.894279658687991	0.0277714395537652	0.0436400391774967	7.68509510442473e-06	0.960029286696612	0.877339729599856	0.0274378966854481	0.96678524347266	0.81745132583491	0.0236999448329143	0.0335517666353881	127624
cg15341575	10	93883989	F	CPEB3	Body	NA	NA	0.941875172978543	0.913565160602219	0.028310012376324	0.0435586420270503	6.93782001580377e-07	0.960105818115685	0.894568042841744	0.015826060970097	0.957648213414853	0.853107565329714	0.0230291507858548	0.0320606928405294	127809
cg21628854	11	93513723	F	NA	NA	chr11:93517309-93518130	N_Shelf	0.945805485953792	0.917394921233995	0.0284105647197966	0.0435332221303044	0.000195664082165856	0.974904687786944	0.899733599858803	0.0219414307935779	0.972340688107443	0.834094452135673	0.0324395433574135	0.0470111034171335	127868
cg00892999	4	892055	R	GAK	Body	chr4:893911-894186	N_Shore	0.914074516068759	0.886703665006607	0.0273708510621525	0.0433778988989651	9.64189598986212e-05	0.979284630265163	0.860182639223516	0.0376228373429628	0.974276011299814	0.816354563643268	0.0270059147529273	0.0421623801349126	128181
cg13288195	15	63889711	F	FBXL22	1stExon	chr15:63892789-63893911	N_Shelf	0.909994187458814	0.882812186962321	0.0271820004964937	0.0432680260115191	8.65374110420436e-05	0.964366736588807	0.874026216071285	0.0261816413464227	0.94480626666904	0.765464816422212	0.0293787990098966	0.0421623801349126	128400
cg12359077	15	72524219	R	PKM2;PKM2;PKM2	TSS1500;TSS1500;TSS1500	chr15:72522131-72524238	Island	0.0265504611258962	0.0178648778280656	0.00868558329783056	0.391441779524038	3.12193328738899e-05	0.0570289576217576	0.0134486972409659	0.0124872040330894	0.0441246591100661	0.00994972356076547	0.00503413116987888	0.039092364709516	128653
cg20809378	11	43569555	R	NA	NA	chr11:43568921-43569854	Island	0.0352122302443934	0.0265340741716515	0.00867815607274189	0.30747043742216	5.31203019396754e-05	0.0634113380736787	0.0226280786313514	0.0110622762052998	0.0414603250648953	0.0184142281529802	0.00439392319131653	0.0411098682817945	128769
cg15668767	11	46407019	F	CHRM4	1stExon	chr11:46406904-46407441	Island	0.906164287930661	0.879226772632479	0.0269375152981821	0.0430549423772979	0.000226037475156293	0.969033381094832	0.854281646644339	0.0356828889019032	0.94879850979508	0.818014357767987	0.0270229817305112	0.0482284614669546	128886
cg00269659	16	27729685	F	KIAA0556	Body	NA	NA	0.939652326096985	0.911785131311432	0.0278671947855528	0.0429689333218194	5.38113792246523e-05	0.973042919177778	0.888121390733759	0.0211518297383336	0.957796628141868	0.754185442333764	0.0325479680384262	0.0411098682817945	129097
cg01522083	16	1400861	R	C16orf42;GNPTG	Body;TSS1500	chr16:1401334-1402348	N_Shore	0.891962448144333	0.865527779088739	0.0264346690555943	0.0429144165045781	0.000109014129931798	0.945969632326926	0.849181118305812	0.0284384031417104	0.913704845882701	0.77059180831203	0.0256768033575648	0.0434248410378982	129216
cg24716494	1	224425981	F	NVL;NVL	Body;Body	NA	NA	0.896421116156783	0.869865084260642	0.026556031896141	0.0428991484475405	4.6377381476131e-05	0.961749475563322	0.836651283183893	0.0398019855939723	0.956245980209312	0.789095724084911	0.0331792160292566	0.0407727846489939	129261
cg10543797	1	1688123	F	NADK	Body	chr1:1691767-1692063	N_Shelf	0.901826794912662	0.875124157551464	0.0267026373611982	0.0428799666588118	7.42977395311981e-05	0.960129183670036	0.859441667527253	0.0351347626577143	0.940927154762173	0.831203201533601	0.0212160594562524	0.0418365860780668	129296
cg26621778	16	976357	F	LMF1	Body	chr16:979422-979663	N_Shelf	0.852661007955993	0.827451973149633	0.0252090348063601	0.0427872919988745	7.89394485405945e-06	0.904839314489416	0.797105127652993	0.0307085982015461	0.884787074277356	0.748380559281492	0.0261534258522523	0.0335517666353881	129485
cg25931371	5	139204846	R	PSD2	Body	NA	NA	0.932269954713531	0.904756555757695	0.0275133989558357	0.0427525926486176	0.000236977685300581	0.972417483620077	0.887817702576207	0.0233567148484359	0.957470894281745	0.809791328422315	0.029224247827555	0.0487751628290093	129571
cg22016770	5	42468779	R	GHR	5UTR	NA	NA	0.921695992481966	0.894491990114383	0.0272040023675839	0.0427515609677504	3.59533618477233e-05	0.968721834421534	0.84922287133543	0.0315122129369553	0.955880339719803	0.814571771512508	0.0249103340857611	0.0396769751495143	129575
cg24704603	6	27760633	R	NA	NA	NA	NA	0.0299176168177534	0.038541801583333	-0.00862418476557958	-0.282202063033673	0.0002388458712162	0.0447982459988893	0.015744541376521	0.00873149701706438	0.0735874642103441	0.017428932264686	0.00980800053884163	0.0489371379704851	129590
cg24221373	6	33283314	F	ZBTB22;TAPBP;TAPBP;TAPBP;ZBTB22	Body;TSS1500;TSS1500;TSS1500;Body	chr6:33281112-33281827	S_Shore	0.925504518036819	0.898249755642906	0.0272547623939138	0.042655548510328	8.47532253776854e-05	0.980387291639752	0.887961764695272	0.0290777734215141	0.975054745600037	0.838413676311753	0.026171779852498	0.0421623801349126	129786
cg09130205	1	86068409	R	NA	NA	NA	NA	0.896499215062728	0.870214542865285	0.0262846721974429	0.0424505626687002	7.07423887382684e-06	0.950596133271836	0.830928881625527	0.0348809958714673	0.934072724816036	0.760170151619111	0.0283123088286943	0.0328053777810658	130213
cg12459059	21	10884748	R	NA	NA	chr21:10884732-10885087	Island	0.871311518237885	0.845773543792193	0.0255379744456921	0.0424229816510689	0.000245054740016595	0.945904931293224	0.790465210922342	0.0443337040455928	0.914057829404912	0.772512409046426	0.0346382410030129	0.049188072384487	130270
cg00746487	13	99293520	R	NA	NA	NA	NA	0.933588617271651	0.906273922467384	0.0273146948042671	0.0423790548865273	0.000102819472887927	0.965949051742069	0.882166872557386	0.0236737693886069	0.958927827158604	0.746212249838603	0.0313871001865533	0.042429264362676	130368
cg15203618	11	85646125	R	NA	NA	chr11:85645714-85646191	Island	0.919306103984625	0.892432034211118	0.0268740697735073	0.0423356030509856	0.000249956975797285	0.969803765836755	0.882604873817823	0.0294543269647729	0.972123472772029	0.828514438388759	0.0264450693451865	0.0493288600487097	130449
cg00718732	13	113987487	R	GRTP1	Body	NA	NA	0.854065271013399	0.829132389104311	0.0249328819090883	0.042241855670366	0.000131902798898835	0.95476872204494	0.763396813626718	0.0673499326506428	0.912632644442156	0.747566249907474	0.0323766533153777	0.0446787384918564	130664
cg16376218	17	42397109	R	SLC25A39;SLC25A39	3UTR;3UTR	NA	NA	0.905378665092511	0.878993476838168	0.0263851882543439	0.0421958341186598	2.49140935743869e-05	0.951491859700203	0.850057835825085	0.0270602354560145	0.953692575037647	0.814173285301521	0.0213145565277226	0.0386940619299742	130769
cg09699373	16	84822712	R	NA	NA	NA	NA	0.935384750294948	0.908146015173483	0.0272387351214654	0.0421779857544661	1.4427848017029e-05	0.965850968468277	0.868514063842613	0.0255983328840059	0.967436573245991	0.830747980828625	0.0261032894340289	0.0361685165916766	130811
cg24369048	19	41820326	F	CCDC97	Body	chr19:41816025-41816350	S_Shelf	0.929928576228936	0.902909878770169	0.0270186974587677	0.0420786863766518	2.32443229380112e-05	0.979952250276	0.874060116273556	0.0338360923558273	0.97647048672978	0.820375597290559	0.0304216530931194	0.0386867150705912	131018
cg10498682	8	143406917	R	TSNARE1	Body	chr8:143407246-143408048	N_Shore	0.930364093098738	0.903351716015359	0.027012377083379	0.0420489278981093	8.85495424433619e-05	0.97308783355444	0.89420273471561	0.0257173101627743	0.96942152642587	0.817303220321289	0.0278351115843817	0.0421623801349126	131081
cg26591221	16	88942335	R	CBFA2T3;CBFA2T3	3UTR;3UTR	chr16:88943427-88943669	N_Shore	0.9278859461016	0.900997218164893	0.026888727936707	0.0419658423745921	9.9975475108556e-05	0.968401429684941	0.835896718573621	0.031921197592263	0.968211771874497	0.755479078960488	0.0295408996715046	0.0421734292771049	131263
cg21111416	3	148804720	R	HLTF;HLTF	TSS1500;TSS1500	chr3:148803904-148804557	S_Shore	0.919130783476511	0.892518125493163	0.0266126579833489	0.0419257768556233	4.31222618481025e-05	0.966316184530124	0.838145873546994	0.0330133388402016	0.965334186842305	0.819314352306108	0.0306697111764433	0.0397714748463349	131356
cg11839333	6	28753834	F	NA	NA	chr6:28753869-28754138	N_Shore	0.0489720912442934	0.0574568607295875	-0.00848476948529409	-0.193932825235934	0.000229917613588496	0.0637099751624153	0.0289913097305697	0.00853903527579385	0.088402349949659	0.0386038871170544	0.0103212080139241	0.0483401696084247	131608
cg15139452	1	175856913	R	NA	NA	NA	NA	0.8754869383498	0.850290274928591	0.0251966634212091	0.0416474971642712	0.000111400308352682	0.947813712426145	0.809746238698486	0.0390496651371723	0.92573839378911	0.762774331496364	0.031038210118902	0.0437199608379071	131987
cg25078427	21	45344576	F	AGPAT3;AGPAT3	5UTR;TSS1500	NA	NA	0.927885710444311	0.901288393889573	0.0265973165547384	0.0415044349397415	1.39015516753784e-05	0.980775481517924	0.891535012503703	0.0328744614198853	0.97532409669665	0.851243417560702	0.0188172778845098	0.0361685165916766	132283
cg16162734	2	149543956	F	EPC2	3UTR	NA	NA	0.96621785359568	0.938560179863762	0.0276576737319176	0.041463830763766	0.00015621451609426	0.982856281026696	0.939306818487465	0.0134588135634625	0.979025797205676	0.738777500788039	0.0389676563947466	0.0447414711742156	132372
cg26229361	19	750564	R	C19orf21	TSS1500	chr19:746300-747161	S_Shelf	0.89293369055843	0.867355754999474	0.0255779355589559	0.0414580901186303	3.56713332303142e-05	0.959772233507005	0.817063962137034	0.0445493666718043	0.946575232842294	0.760439400984362	0.0314691800493724	0.0396769751495143	132386
cg18880986	7	5534951	F	FBXL18	Body	chr7:5534384-5534766	S_Shore	0.882297249967032	0.857140259396719	0.0251569905703135	0.0412590262255925	6.4105530676131e-05	0.944126843002172	0.832191299928581	0.0378441617507584	0.913695499073781	0.792866662254462	0.0216698797400833	0.0411098682817945	132854
cg01070209	12	119419331	F	SRRM4	TSS200	chr12:119419105-119419810	Island	0.0253836720757934	0.0169828263822854	0.00840084569350801	0.391042302159647	9.74136552540588e-05	0.0669940676199852	0.0140235875263614	0.0147754615568682	0.0373473633860634	0.012724637196663	0.00305876924476836	0.0421623801349126	132886
cg05831517	16	86337750	R	NA	NA	chr16:86337641-86337894	Island	0.95173942356741	0.924640784581269	0.027098638986141	0.041234066078444	4.68669755114734e-06	0.979724891653469	0.908067162753384	0.0200896395735478	0.974566054727652	0.814216773766268	0.0273248580364946	0.0320606928405294	132906
cg26194514	20	62575851	F	UCKL1	Body	chr20:62575724-62576052	Island	0.906476919336407	0.880660231891259	0.025816687445148	0.0412233692787634	0.000117809961032398	0.962525375332492	0.824214589056681	0.0357503794191979	0.946551487041154	0.823058966017611	0.0250256657371819	0.0441760551577396	132922
cg14461273	14	96626287	F	NA	NA	NA	NA	0.927063534315041	0.900673305449351	0.0263902288656901	0.0412132730526347	0.000116286986676418	0.981552420159466	0.87087355331965	0.0275828749950578	0.947924366404908	0.818800132049621	0.025063832951399	0.0440344261532123	132946
cg06575425	20	34195484	F	FER1L4	TSS200	NA	NA	0.901261643787815	0.875599595008221	0.0256620487795938	0.0412107814546683	0.000124881871956895	0.969731184753345	0.858419714381729	0.0418478708749122	0.949507162321467	0.790478944647467	0.0249489142912895	0.0446787384918564	132952
cg05759948	10	54532533	R	MBL2	TSS1500	NA	NA	0.897254860143908	0.871708132138385	0.0255467280055233	0.0412067142260315	6.54285994539428e-05	0.963444352646666	0.834362593374859	0.035499298794623	0.92401817403941	0.784831586205234	0.0233483386615881	0.0411733431478389	132955
cg14216026	12	117188277	R	RNFT2;RNFT2	Body;Body	chr12:117187803-117188025	S_Shore	0.933139179687745	0.90663105959279	0.0265081200949543	0.0411295145427982	7.68550658614959e-05	0.969380732387185	0.883352791523888	0.0258079689544843	0.960113419705618	0.819720316906999	0.0318016989875993	0.0421623801349126	133158
cg04895975	17	37821478	F	TCAP	TSS200	chr17:37823693-37824989	N_Shelf	0.918894902581013	0.892796118271941	0.0260987843090713	0.0411151604041058	2.0380041269723e-05	0.971258522188041	0.884127412424969	0.0336328105664633	0.964185622710098	0.841484332126444	0.022288434339052	0.0382245315099972	133184
cg09687417	11	63765561	R	OTUB1;OTUB1	Body;3UTR	chr11:63766058-63768666	N_Shore	0.896776015181256	0.871348640489007	0.0254273746922484	0.0410334035749591	5.55074443773592e-05	0.956830038505531	0.849115084562896	0.0308206089358086	0.934953402421702	0.830458411239641	0.02144195642229	0.0411098682817945	133385
cg01029592	17	7493453	R	SOX15;SOX15	1stExon;5UTR	chr17:7492314-7492945	S_Shore	0.881497837206893	0.856504630408299	0.024993206798594	0.0410238389970986	0.000252456046516371	0.931010201810095	0.838764184369217	0.0263466399443492	0.916771590543399	0.801255913327464	0.0254555339636767	0.0493875760812004	133412
cg10878307	17	46034455	F	PRR15L	5UTR	NA	NA	0.911141416825935	0.885328531503371	0.0258128853225637	0.0410054993839439	1.51044890441697e-05	0.968845678622012	0.867969136531114	0.0347018710923156	0.945930138550619	0.830443078719084	0.0213816691912857	0.0361685165916766	133459
cg00235754	15	22904606	R	CYFIP1	5UTR	NA	NA	0.940457054151045	0.913901361035027	0.0265556931160182	0.0408826083539214	0.00014751490335404	0.973540928955632	0.856286319934986	0.0353719053355154	0.964208171113985	0.755349073504193	0.0344107217008811	0.0446787384918564	133709
cg12062067	1	155814285	R	GON4L;GON4L	Body;Body	NA	NA	0.912057051788611	0.886301600550799	0.0257554512378118	0.0408717464913599	0.000253395490762978	0.960304762399492	0.867316754748283	0.0320572948571857	0.954356056343525	0.767522894652171	0.034583978449247	0.0493875760812004	133738
cg27191520	16	2127829	R	TSC2;TSC2;TSC2	Body;Body;Body	chr16:2128727-2128952	N_Shore	0.89058056250376	0.865433170250238	0.0251473922535221	0.0408582910309034	0.000140296817393837	0.954367622105588	0.851945551568788	0.0326093620550308	0.938457067479946	0.813641799791804	0.0212932147561232	0.0446787384918564	133775
cg02254898	5	180074878	F	FLT4;FLT4	Body;Body	chr5:180075688-180076906	N_Shore	0.929125670330838	0.902916091933383	0.0262095783974551	0.0408359618002036	1.39008915327764e-05	0.957620395972241	0.895020938919278	0.0206948723971606	0.957236363488396	0.837898938395705	0.0225319293087953	0.0361685165916766	133833
cg13209572	14	104680011	R	NA	NA	NA	NA	0.922586551422679	0.896629304287835	0.0259572471348439	0.0407248320050428	0.000197652778957668	0.966599258683677	0.868280523562944	0.0344239184082231	0.966806996712471	0.83121409242453	0.0256315809480817	0.0470111034171335	134069
cg06671298	17	79426159	R	BAHCC1	Body	chr17:79425847-79426169	Island	0.90977609507864	0.884179075617852	0.0255970194607881	0.0407189163972709	0.000212834555331043	0.978038351304822	0.853857192780492	0.0384427702284725	0.972184625869564	0.817499850038029	0.0234516279419705	0.0473111361627715	134082
cg05624582	22	40042814	F	CACNA1I;CACNA1I	Body;Body	chr22:40042605-40042926	Island	0.897961068498063	0.872692954596088	0.0252681139019748	0.0407187564597011	0.000152135292730678	0.966625745055843	0.798600995165583	0.0408998319645743	0.941734607671072	0.793798334888308	0.0264043904414682	0.0446787384918564	134083
cg10458392	19	3600539	R	TBXA2R;TBXA2R	Body;Body	chr19:3599914-3600566	Island	0.923639096956264	0.89766630620782	0.0259727907484439	0.0407029728159563	0.00010075159608721	0.944601771998412	0.886700157015051	0.0184540533778236	0.958255785991555	0.813572631922733	0.0286881258677124	0.0421772849427409	134112
cg22913584	5	81046758	R	SSBP2	Body	chr5:81045904-81047849	Island	0.0189154235605605	0.0106055407518526	0.00830988280870787	0.488806910437715	0.000200720810784748	0.0500567216265017	0.00798504873159262	0.0142460788087619	0.0398683019114441	0.00671755203859993	0.00456919195617703	0.0470818484553848	134221
cg01472317	16	89190699	F	ACSF3;ACSF3;ACSF3	Body;Body;Body	NA	NA	0.861924838787669	0.837792490017065	0.0241323487706033	0.0404925912594691	0.000254488923551142	0.924612349314812	0.784957418946822	0.0434399601902337	0.931005684772793	0.775440635358361	0.027727942986084	0.0493875760812004	134600
cg04841405	16	1501118	R	CLCN7;CLCN7	Body;Body	chr16:1502628-1502858	N_Shore	0.930140453309725	0.904122725563034	0.0260177277466904	0.0404884385577859	0.000118145123302627	0.968388162117026	0.880435704365364	0.0288948496292459	0.969636238742945	0.816171737478836	0.0262778488409977	0.0441814146412094	134614
cg14053272	2	113957972	F	PSD4;LOC440839	Body;Body	chr2:113956343-113957042	S_Shore	0.934409063909114	0.908330958901254	0.0260781050078606	0.040397705069618	3.13177628681493e-06	0.962158959083805	0.878436566387605	0.0209566360255062	0.959251876101539	0.809180265537376	0.0238630850942547	0.0320606928405294	134824
cg20299572	11	1750763	F	HCCA2	Body	NA	NA	0.791146369316125	0.769036954199315	0.0221094151168103	0.04037408164675	6.85085797099903e-05	0.868595922612645	0.73102439003762	0.0363033414899938	0.837182450652015	0.680968200037039	0.0334203104457682	0.0412682208550733	134877
cg08846112	8	121598484	R	SNTB1	Body	NA	NA	0.948777668228094	0.922323242495402	0.0264544257326917	0.0403660729353907	0.000171278200077333	0.973683514022868	0.916385247812873	0.0178223262043252	0.973771504650267	0.818626977212464	0.0292098818178402	0.0457307065439859	134896
cg27313007	17	78617750	F	RPTOR;RPTOR	Body;Body	NA	NA	0.912117792999251	0.886692590126724	0.0254252028725267	0.0403375789185924	2.41483468125605e-05	0.956788685931285	0.866899723188139	0.031974895048721	0.955470876771322	0.809112798458902	0.0291330836938818	0.0386867150705912	134976
cg06779329	11	85341964	F	TMEM126B	5UTR	chr11:85339343-85339629	S_Shelf	0.948110580862529	0.921761824317998	0.0263487565445313	0.0402309527434181	3.11210502535649e-06	0.978148539814479	0.903155404693339	0.0215065392748356	0.969307277812615	0.848187363765615	0.0246833164422559	0.0320606928405294	135207
cg15741162	11	119587364	R	PVRL1;PVRL1;PVRL1	Body;Body;Body	NA	NA	0.922224755737972	0.896606450901617	0.0256183048363555	0.0402013982740527	9.82886541847744e-05	0.963316793367575	0.866415661802396	0.0307723442533407	0.96073840814764	0.629591830230174	0.0380243641487586	0.0421623801349126	135267
cg21364828	13	114825608	R	RASA3	Body	NA	NA	0.92689370291963	0.901150481413051	0.0257432215065794	0.04019603085626	3.64998885954609e-06	0.964448351659269	0.866194873786909	0.0260352831173906	0.95902303533199	0.814754386206513	0.0220297411665857	0.0320606928405294	135274
cg18044967	11	2334942	R	TSPAN32	Body	NA	NA	0.929998924736778	0.904219405827917	0.0257795189088613	0.0401186636252471	5.4017249417151e-05	0.973281545596194	0.880743768047219	0.0261846111586639	0.959190009474688	0.841532943520318	0.0232870367068067	0.0411098682817945	135428
cg10673431	1	152010110	F	S100A11	TSS1500	chr1:152008838-152009112	S_Shore	0.907740904110976	0.882615074631626	0.0251258294793502	0.0400487393263429	0.000239311519274703	0.976753278418951	0.826479480665592	0.0457505517877946	0.970007332998331	0.804554625665285	0.0338022085165748	0.0489371379704851	135589
cg25254986	19	46438747	F	NA	NA	chr19:46438602-46438846	Island	0.937253858445453	0.911329408669483	0.0259244497759697	0.0400340469331661	5.74556093903174e-05	0.975209533335074	0.899938213880935	0.0278648482946075	0.96797841986355	0.841755634756403	0.0265131594326827	0.0411098682817945	135634
cg15860235	4	2794188	F	SH3BP2	TSS1500	chr4:2794494-2794875	N_Shore	0.915271135372034	0.890059421047483	0.0252117143245505	0.0398559355448796	4.64291011952862e-05	0.969502489367642	0.8589970528913	0.0316773387240179	0.947148792797217	0.783354551769926	0.0260261519007699	0.0407727846489939	136041
cg20577572	14	96361892	F	NA	NA	NA	NA	0.921362712383601	0.896002710732441	0.0253600016511601	0.0398277574506656	0.000106130024426011	0.966347089982212	0.8834984342185	0.0273169379410368	0.951383618762233	0.811627507188503	0.0254116115451852	0.0431125092051639	136122
cg10281394	11	20140445	R	NAV2;NAV2;NAV2;NAV2	3UTR;3UTR;3UTR;3UTR	NA	NA	0.938804767534884	0.913090340146211	0.0257144273886737	0.0396394120108441	0.000185209234241572	0.985137286943766	0.906471234076033	0.0254203958166763	0.967867656793263	0.80653423808357	0.0273341675305298	0.0460131172342671	136567
cg12181634	1	235812280	F	GNG4;GNG4;GNG4	5UTR;5UTR;5UTR	chr1:235811841-235814066	Island	0.0328452576520304	0.0247075813967469	0.00813767625528346	0.303884693540331	0.000148143740748051	0.0630264924023479	0.0197429717230998	0.012513446829953	0.0443462794711751	0.0156175854249083	0.00415740352074932	0.0446787384918564	136851
cg16718710	4	2249145	F	NA	NA	NA	NA	0.916306124055514	0.89131268266793	0.0249934413875844	0.039461360188959	0.000138278801631055	0.975996063869683	0.874197381553781	0.037209776375595	0.970594732253254	0.836028043150574	0.0242366908024729	0.0446787384918564	137033
cg26742770	17	18026502	R	MYO15A	Body	chr17:18022195-18024868	S_Shore	0.902139354243981	0.877592734235126	0.0245466200088554	0.0393563945764209	5.21633410433706e-06	0.95302434164679	0.851192996885527	0.0320540852112074	0.9260909353087	0.789383156709402	0.0235529640973583	0.0320606928405294	137282
cg03330920	16	1610308	F	IFT140	Body	NA	NA	0.924502068544555	0.899356565816122	0.025145502728433	0.0393517600620679	3.19268052649154e-05	0.958128338759808	0.901043974305028	0.01924559030675	0.944950643496299	0.83549277620621	0.0225081247293333	0.039092364709516	137292
cg08664849	16	2546474	R	TBC1D24	Body	chr16:2546264-2547039	Island	0.921650477785188	0.896630453683932	0.0250200241012561	0.0392741862622047	9.34444345250761e-05	0.976536307368315	0.873563711354552	0.0334391387134473	0.976853702624338	0.844170182202559	0.0230398481648597	0.0421623801349126	137485
cg00905858	6	30171614	F	TRIM26	5UTR	NA	NA	0.923253770015375	0.898193353848881	0.0250604161664939	0.0392699523471361	0.000114572475187865	0.972390467026319	0.889991877004842	0.0226211121159781	0.947724545155355	0.811634179252207	0.0291862213062359	0.043907050173031	137496
cg17942553	1	150850380	F	ARNT;ARNT;ARNT	TSS1500;TSS1500;TSS1500	chr1:150848994-150849265	S_Shore	0.938349861899763	0.912954088029958	0.0253957738698058	0.0391605079225036	0.000171977115450294	0.971105142962599	0.831942927397119	0.0330057103776521	0.962386752429018	0.754021614877826	0.0344313780812356	0.0457307065439859	137747
cg17578235	6	30182563	F	TRIM26	TSS1500	chr6:30180933-30182187	S_Shore	0.913636750699472	0.888914392571841	0.0247223581276305	0.0391418495123007	0.000240487611918601	0.976855857677434	0.872162196022701	0.0330109967933403	0.97160890968942	0.815515656242613	0.0287802846840571	0.0489463091033089	137804
cg03520597	11	2372120	F	NA	NA	NA	NA	0.94340140019694	0.91788332666938	0.0255180735275603	0.0391403339082882	0.000146838289957073	0.974059705844229	0.898387152716954	0.0227591756323822	0.986348753097819	0.823771151004551	0.0274497282548157	0.0446787384918564	137809
cg10808027	1	45120160	R	TMEM53	3UTR	chr1:45120237-45120723	N_Shore	0.919939732422214	0.895054774052536	0.024884958369678	0.0391321140411437	0.000263086634651493	0.970505681579276	0.879728241687699	0.0276815608332351	0.969317211469002	0.833447585756808	0.022416404085903	0.0497734740330692	137824
cg18817445	20	23034503	R	NA	NA	chr20:23028403-23032218	S_Shelf	0.90329940064888	0.878871932464813	0.0244274681840676	0.0391123141567044	4.7000684163128e-05	0.959930187800064	0.85497363279851	0.0378514027858564	0.953388484525468	0.79454543093475	0.0304194471018224	0.0409983400938757	137879
cg23892535	14	104643224	F	KIF26A	Body	chr14:104643173-104644203	Island	0.922641217318489	0.897767393721338	0.0248738235971504	0.0389995210636569	0.000243726896383714	0.972818328263128	0.827627000627572	0.0365504536947992	0.973985406539137	0.804814461511918	0.0267615504476211	0.049188072384487	138148
cg18487598	5	178735372	R	ADAMTS2;ADAMTS2	Body;Body	NA	NA	0.929544750792873	0.904533318572563	0.0250114322203098	0.0389261476089735	9.38751400206178e-05	0.969742012041101	0.883344217611899	0.0265902239419724	0.966242378330401	0.834754680863879	0.0241182970085306	0.0421623801349126	138325
cg17977470	17	7758854	F	TMEM88	Body	chr17:7758607-7758980	Island	0.942367276310328	0.917040065787791	0.0253272105225364	0.0388863578255615	1.43300285004899e-05	0.971784350537743	0.895687315951262	0.0239337524569254	0.975409175953991	0.844644973565231	0.0230834250390031	0.0361685165916766	138419
cg12036559	10	48429291	R	GDF10	Body	chr10:48428667-48429470	Island	0.930327038665902	0.905353228007375	0.0249738106585273	0.0388340264040849	0.00013491033840465	0.980762232007583	0.816805344172222	0.0395505584583757	0.976054663864503	0.805628085954586	0.032205543187356	0.0446787384918564	138538
cg14505733	9	96069195	F	WNK2	Body	chr9:96069141-96069380	Island	0.912907104869047	0.888474395747902	0.0244327091211446	0.0387080496859006	0.000116354732674571	0.966879495398834	0.882337580224073	0.0289556437304029	0.937672148010673	0.790065980161451	0.0267980223933142	0.0440344261532123	138856
cg04584009	19	1826957	R	REXO1	Body	chr19:1826829-1828546	Island	0.929272822498542	0.904495977906172	0.0247768445923694	0.0385674411765182	0.000197852246688973	0.971185527937902	0.889486759190782	0.0222808246689687	0.968518069076985	0.847751154699381	0.0212946894431915	0.0470111034171335	139175
cg08675000	3	39755000	F	NA	NA	NA	NA	0.931068279622828	0.906265014988872	0.0248032646339559	0.0385344669980548	0.000101424967641514	0.961203632526388	0.886995246778178	0.0238452539738848	0.968116343074728	0.78161111722238	0.0285233132522213	0.0421772849427409	139265
cg14821045	19	43271058	R	PSG8;PSG8;PSG8	TSS1500;TSS1500;TSS1500	NA	NA	0.894933711296834	0.871090178453608	0.0238435328432258	0.0385224302777995	0.000265197365105133	0.970094170139375	0.835463330928143	0.0430219871936764	0.94941462968304	0.791324179854799	0.0319066869010449	0.0498775096499772	139290
cg13676431	1	54604852	F	CDCP2	3UTR	NA	NA	0.909395606670044	0.885185048134052	0.0242105585359923	0.0384998324151024	5.9886580420597e-05	0.954214350293945	0.836844205638679	0.0329256560019394	0.960598627136174	0.80229341841046	0.026819823476631	0.0411098682817945	139359
cg01706566	8	26239922	R	BNIP3L	TSS1500	chr8:26240290-26241017	N_Shore	0.945620145906423	0.9204579193004	0.0251622266060229	0.0384963635619339	0.000145223134022672	0.970722518735151	0.914731193556968	0.0174123995334674	0.965738406156369	0.829213776840954	0.0302552376669598	0.0446787384918564	139367
cg02952711	10	134145586	F	LRRC27;LRRC27;LRRC27;LRRC27	TSS200;TSS200;TSS200;TSS200	chr10:134145177-134146025	Island	0.0223840940325442	0.0144184140293592	0.00796568000318497	0.407315883611936	0.00010031460288095	0.0546305600613282	0.0115459809753622	0.0137974699906345	0.0373398293265061	0.0110291690063472	0.00347792433794748	0.0421734292771049	139521
cg26676091	16	76269184	F	NA	NA	chr16:76268977-76269193	Island	0.922491238349446	0.898025034511539	0.0244662038379068	0.0383580963443769	5.8419353497316e-05	0.974799235074934	0.870802547048063	0.0318101606770681	0.958273661982937	0.845189615724346	0.0246793173637056	0.0411098682817945	139696
cg01505148	19	56170617	R	U2AF2;U2AF2	Body;Body	chr19:56170506-56170708	Island	0.942449566358905	0.917478937163827	0.0249706291950783	0.0383281829215538	1.73074145318128e-05	0.96755263296159	0.834714395491085	0.0325840228153699	0.971689495480136	0.801533001729043	0.0304854664671923	0.0361685165916766	139772
cg10290180	6	33135269	F	COL11A2;COL11A2;COL11A2	Body;Body;Body	NA	NA	0.883502821565857	0.860128083053227	0.0233747385126298	0.0382445034838891	0.000228961014308751	0.950093432280368	0.823150181537421	0.0394272883161364	0.914472190053934	0.793809079359197	0.0274430237560927	0.0483273375835409	139975
cg21781546	2	219525807	R	BCS1L;BCS1L	Body;Body	chr2:219523901-219524577	S_Shore	0.928893593838682	0.904477166990518	0.0244164268481644	0.03801451576759	5.92952550188302e-05	0.957717969573947	0.8973174269197	0.0181067879996384	0.976436834095837	0.861307733924243	0.0236602819809587	0.0411098682817945	140537
cg18388431	14	105924417	F	MTA1	Body	NA	NA	0.880729393273006	0.857578926040869	0.0231504672321371	0.0379921928801066	7.20926876086432e-05	0.91745514777915	0.832460135644455	0.0235204187544828	0.901752249344701	0.760867122545679	0.0217968863925376	0.0414787324061801	140589
cg05452354	15	66926440	R	NA	NA	NA	NA	0.923985802488362	0.899819024296963	0.0241667781913985	0.0378210180360079	5.7233502319806e-05	0.961044741444917	0.893712036923679	0.0212401502384674	0.952453924472657	0.826071658034293	0.0242801973976081	0.0411098682817945	140971
cg25083922	8	142384880	R	NA	NA	NA	NA	0.911498728452995	0.887708097637679	0.0237906308153164	0.037735766409535	3.78509218036087e-05	0.95930806995466	0.833693383282555	0.0351316927260982	0.93640254021146	0.814372571755689	0.0225071864403987	0.0396769751495143	141191
cg17186355	7	157206798	F	DNAJB6	Body	chr7:157206934-157207348	N_Shore	0.915600133561714	0.891706469345321	0.0238936642163931	0.037731200271523	0.000217978673128101	0.975565369949571	0.872959613038572	0.0309747385459011	0.947201917912764	0.810426438677605	0.0266714404001711	0.0476949785754262	141205
cg15820818	14	102984158	F	NA	NA	chr14:102982950-102983946	S_Shore	0.925232015137743	0.901092832649179	0.0241391824885634	0.0377262575442776	0.000155103348827179	0.969686707121091	0.873730302273808	0.0307299536209262	0.960723689156071	0.820907333619774	0.0264484065209037	0.0446787384918564	141215
cg14543152	6	43854533	R	NA	NA	NA	NA	0.919703970656575	0.895716639242861	0.0239873314137143	0.0377116551592626	3.40366451739265e-05	0.96115847324774	0.872800025401808	0.0275833590302534	0.957896006919133	0.834035003631587	0.0219381973701061	0.039092364709516	141253
cg01747665	16	1843424	F	IGFALS;IGFALS;IGFALS	Body;Body;Body	chr16:1840623-1842688	S_Shore	0.888035940612273	0.864877363773787	0.0231585768384863	0.0376923838685212	0.000173106772728273	0.958892437349525	0.829924772127579	0.0359987491277768	0.917964951589501	0.81874333838136	0.0231956441359591	0.0457307065439859	141292
cg07274300	16	1367376	F	UBE2I;UBE2I;UBE2I;UBE2I	Body;Body;Body;Body	chr16:1369053-1369525	N_Shore	0.917080433369377	0.893226259161226	0.0238541742081511	0.0376070826446958	5.72490836481527e-05	0.976770579377102	0.843018244006159	0.0393650654270101	0.972583916323579	0.809866685942202	0.0213554349406722	0.0411098682817945	141483
cg10538440	21	38117682	F	SIM2;SIM2	3UTR;Body	chr21:38119793-38120742	N_Shelf	0.931493177253323	0.907353780943875	0.0241393963094483	0.0374724181419145	0.000222861011812002	0.979947386833478	0.870147844424817	0.0286904132749676	0.971159787265519	0.820600548446502	0.025953986274046	0.0480635685557268	141771
cg01501406	19	2197161	F	DOT1L	Body	chr19:2196912-2197162	Island	0.899011465919804	0.875743784144479	0.0232676817753248	0.0374090561078367	0.000250636063077935	0.944224131766417	0.867128534028412	0.0244181636719982	0.92802603910366	0.824844769304696	0.0236503770765096	0.0493288600487097	141939
cg20234060	11	67183546	R	ATPGD1;ATPGD1	5UTR;5UTR	chr11:67182965-67183393	S_Shore	0.820214159092941	0.798988434878068	0.0212257242148725	0.0373644586015873	8.31624003960889e-05	0.885339551326994	0.75521115443676	0.0403662072866948	0.843408811445783	0.739999022117776	0.0197477053039523	0.0421623801349126	142067
cg21192671	19	4176193	R	SIRT6	Body	chr19:4173153-4173483	S_Shelf	0.91041695508667	0.886904631077644	0.0235123240090255	0.0373329699844648	6.4196275547118e-05	0.955343713033635	0.865568960252604	0.0275109453124405	0.9380147307966	0.831049465372431	0.0237610894642285	0.0411098682817945	142140
cg15655110	19	12915121	R	NA	NA	chr19:12914941-12915206	Island	0.898546626303267	0.875396551377611	0.0231500749256557	0.0372368008322212	0.000155489011530385	0.967834160657429	0.832516072690297	0.0428468059153146	0.953335342071199	0.781076199984225	0.0265162898135088	0.0446787384918564	142381
cg18704979	3	47054668	R	LOC100129354	Body	chr3:47050486-47051609	S_Shelf	0.909481180285872	0.886057836571295	0.0234233437145777	0.0372281913389271	4.86471497395561e-05	0.969187898079584	0.863864427371617	0.0369198864810753	0.960451616324784	0.835760608342557	0.0234171591055315	0.0411098682817945	142399
cg25825726	19	6230459	F	MLLT1	Body	chr19:6230458-6230666	Island	0.930712901928203	0.906802331696261	0.0239105702319417	0.0371437778180902	3.7218880420217e-05	0.972032766017758	0.88577501370175	0.0261104029655594	0.969882345756218	0.831912236526658	0.0233342602541378	0.0396769751495143	142642
cg06126829	20	42984320	R	HNF4A;HNF4A;HNF4A	TSS200;TSS200;TSS200	NA	NA	0.929815251679328	0.905936222481366	0.0238790291979619	0.0371300349542571	0.000111747927042504	0.963204653074786	0.872178877757242	0.0237053287012081	0.954648252907102	0.835399172654222	0.0231999661496842	0.0437199608379071	142676
cg10207662	2	136845114	F	NA	NA	NA	NA	0.896428059869648	0.873408375184119	0.0230196846855296	0.0371120127216712	6.09635354523554e-05	0.965356743390014	0.834276240573533	0.0395688565270386	0.930579748054486	0.815963367576977	0.0250324394643936	0.0411098682817945	142708
cg04204526	1	2980937	R	FLJ42875;FLJ42875	Body;Body	chr1:2979275-2980758	S_Shore	0.934111791301566	0.910160805503072	0.0239509857984948	0.0370716919639002	6.53131553285728e-05	0.973740809191642	0.881921255612671	0.0242603369542838	0.956948685101728	0.835439050703872	0.0227691748417507	0.0411669871473983	142809
cg26244225	12	12938082	R	APOLD1;APOLD1	Body;TSS1500	chr12:12939713-12940391	N_Shore	0.823542101538902	0.802404092962949	0.0211380085759533	0.0370575623380347	9.3904309370941e-05	0.884889790850376	0.788933947009666	0.0260260090029807	0.872302490254557	0.749346579691583	0.0261791890436909	0.0421623801349126	142825
cg22914934	11	76156056	F	C11orf30	TSS200	chr11:76155407-76156827	Island	0.0279137535440539	0.0201550061780175	0.00775874736603639	0.330323762755189	0.000250533630039568	0.0692417010410808	0.0171494013920375	0.0144064651892878	0.0333641785460983	0.0156436699462524	0.00269614460397051	0.0493288600487097	142852
cg06419562	16	24148747	R	PRKCB;PRKCB	Body;Body	NA	NA	0.940682805707846	0.91666903595216	0.0240137697556863	0.0369099019578047	4.19950744908662e-05	0.981975422361706	0.89742715559586	0.0223825342359026	0.969675204334033	0.855881596111278	0.0244766493033085	0.0396769751495143	143210
cg15449217	19	17504687	F	NA	NA	chr19:17504681-17505076	Island	0.940950564803187	0.916946995556847	0.0240035692463401	0.0368834990904096	8.35073070075486e-05	0.970524314251752	0.876636399646102	0.0279035666497687	0.96577674691538	0.844847504254315	0.02671203404444	0.0421623801349126	143289
cg13434453	8	74887187	R	TMEM70;TMEM70	TSS1500;TSS1500	chr8:74888375-74888925	N_Shore	0.952306261961819	0.928093585547328	0.0242126764144911	0.0367642615314508	6.40148239942116e-05	0.976334303213775	0.903788924175927	0.0180758269457532	0.980671700492344	0.835883386881484	0.0252943011138856	0.0411098682817945	143597
cg20267408	14	94849703	R	SERPINA1;SERPINA1;SERPINA1;SERPINA1;SERPINA1;SERPINA1;SERPINA1;SERPINA1;SERPINA1;SERPINA1;SERPINA1	5UTR;5UTR;5UTR;5UTR;5UTR;5UTR;5UTR;5UTR;5UTR;5UTR;5UTR	NA	NA	0.918687660145124	0.89533039346211	0.0233572666830137	0.0367490764567945	0.000159145491234597	0.959184666710258	0.871158996674217	0.030208402201696	0.949150937459526	0.82150753530964	0.0281156446534054	0.0448710975031511	143637
cg03497477	17	77086532	F	HRNBP3	3UTR	NA	NA	0.925143346002379	0.901658455139224	0.0234848908631548	0.0366940968614463	0.000134587327660094	0.968582356193024	0.863542586121737	0.0314731459012736	0.963515472263619	0.827058739420385	0.0247705492894673	0.0446787384918564	143766
cg04892919	2	191272604	R	MFSD6	TSS1500	chr2:191272484-191273671	Island	0.0156754864732136	0.00797213053939047	0.00770335593382313	0.514630165599748	0.000115869614819345	0.0425019850924756	0.00588840536252317	0.0129993085843558	0.0240057469275382	0.00460009805816428	0.00273027878573689	0.0440344261532123	143773
cg03181117	17	1543188	F	SCARF1;SCARF1;SCARF1;SCARF1;SCARF1	Body;Body;Body;Body;Body	chr17:1546742-1547324	N_Shelf	0.936014171554732	0.912264847015074	0.0237493245396582	0.0366806864679006	5.29088980376252e-05	0.981012007146202	0.898602728928801	0.028384969973257	0.976939030122131	0.880901781477387	0.0174699920050171	0.0411098682817945	143800
cg09462269	1	43751469	R	C1orf210;C1orf210	TSS200;TSS1500	NA	NA	0.898702710942309	0.87589095128341	0.0228117596588983	0.0366792616556626	0.000121698506482704	0.952492464147324	0.843141410853792	0.0322675198432529	0.931702161936974	0.762223897850786	0.0321295364396198	0.0443406641009607	143806
cg06048605	9	139911817	R	ABCA2;ABCA2	Body;Body	chr9:139911509-139912786	Island	0.956499966691506	0.932250338763142	0.0242496279283643	0.0366592741413431	2.65208955620552e-05	0.982572685516085	0.925428631860915	0.018049226572187	0.983228961230293	0.834756372723349	0.0261914599611795	0.0388038754803558	143858
cg01214459	12	1938156	F	LRTM2;LRTM2;CACNA2D4;LRTM2	Body;Body;Body;Body	NA	NA	0.918856394434903	0.895617649959136	0.0232387444757672	0.0365534906852319	5.04678881588276e-05	0.977516769176218	0.838967781476631	0.0406430014997981	0.960468269912264	0.813236820207511	0.0257002695624615	0.0411098682817945	144111
cg18553305	12	3112665	R	TEAD4;TEAD4;TEAD4	Body;Body;5UTR	NA	NA	0.9133617629477	0.937055033852858	-0.0236932709051573	-0.036552273257039	0.000260640536484673	0.953294386522837	0.814587984473463	0.0443911939161636	0.957998487306747	0.837265788464558	0.0150050425955766	0.0496127293381568	144115
cg09259053	1	5937283	F	NPHP4	Body	chr1:5937157-5937392	Island	0.92459533035145	0.901228832646846	0.0233664977046034	0.036528432080001	0.000108251529613567	0.982477140101314	0.873236905517801	0.0370386736833467	0.981732860941816	0.852243584607304	0.0203385762790899	0.0433890108890716	144184
cg12576688	1	2344112	R	PEX10;PEX10	TSS200;TSS200	chr1:2343385-2344717	Island	0.0323963163028366	0.040072710029059	-0.00767639372622238	-0.240085620395365	0.000205006419608502	0.0478404105080068	0.0188511954236084	0.0102554759824231	0.0692023917548894	0.018412759691538	0.00985431673084189	0.0472219794500158	144221
cg09806276	5	117369743	R	NA	NA	NA	NA	0.901404464024791	0.878640097288433	0.0227643667363587	0.0364921966286709	0.000151038564095515	0.927774232187722	0.865414617345514	0.0177265628663934	0.93151552788016	0.829330251540806	0.0210487543392715	0.0446787384918564	144283
cg12556164	4	173403346	F	GALNTL6	Body	NA	NA	0.926660798570659	0.903318275181895	0.0233425233887641	0.0364089848818492	0.000160225916931416	0.960678077372538	0.893865069396106	0.0190529555975132	0.958081837224043	0.848126723411985	0.0226709837793955	0.0448847350536755	144469
cg16649728	11	65685316	R	DRAP1;C11orf68;C11orf68	TSS1500;Body;Body	chr11:65685100-65685364	Island	0.915907913592085	0.89284262908977	0.0230652845023147	0.0363941778349849	0.000169205594228006	0.969785603368201	0.887635961398882	0.0252664432450876	0.955432814017311	0.847393661295088	0.0188402492977487	0.045637731759028	144513
cg04205653	21	46225890	R	SUMO3	3UTR	chr21:46221388-46222456	S_Shelf	0.90799049917123	0.885172496420422	0.0228180027508079	0.0363135112590806	1.49208514574431e-05	0.956374864927683	0.872626499961476	0.0265705878764135	0.948523244823667	0.808286429273441	0.0232819960250302	0.0361685165916766	144740
cg11706999	1	249105862	R	SH3BP5L	3UTR	chr1:249106095-249106517	N_Shore	0.934027536246365	0.910563629815659	0.0234639064307061	0.0363114972106365	0.000176606278340024	0.971268974782712	0.902394955099192	0.0217469462825914	0.96730130798228	0.833052007438103	0.0247308169290706	0.0458749370079275	144748
cg15641060	11	1977951	R	NA	NA	chr11:1978152-1978427	N_Shore	0.912876877678993	0.889971681113733	0.0229051965652607	0.0362585829955914	0.000155370197967296	0.969589814351013	0.776955020320081	0.049833900203708	0.95054915888557	0.757898102533496	0.0309293816921642	0.0446787384918564	144911
cg07563611	16	70794856	R	VAC14	Body	chr16:70796405-70796628	N_Shore	0.876726017661091	0.854723245036412	0.0220027726246789	0.0362499350514034	0.000149252164492917	0.963230408858866	0.81089735599291	0.0537759727875699	0.933106752584402	0.78639077266386	0.0312832498940191	0.0446787384918564	144935
cg13953828	1	245317174	F	KIF26B	TSS1500	chr1:245316547-245320247	Island	0.0260237315985078	0.0336564021149723	-0.00763267051646458	-0.277245603645838	8.08244340930155e-05	0.0357893343206925	0.0133867490217265	0.00825195886706053	0.0549639647266327	0.0158588623595954	0.00714640710950036	0.0421623801349126	144937
cg16437184	6	135157459	F	NA	NA	NA	NA	0.935578405815252	0.912154959467002	0.0234234463482493	0.0361878866912269	0.000128721350351408	0.965408324505124	0.903766808721657	0.0181674636497909	0.959138598022607	0.843626783661459	0.0243415746804972	0.0446787384918564	145079
cg03175030	11	2018143	F	H19;MIR675	Body;TSS200	chr11:2017459-2018253	Island	0.953699841712272	0.929827692788607	0.0238721489236648	0.0361875895815693	2.12349380903809e-05	0.976768401754402	0.925555547741597	0.0132947802348553	0.96878290645595	0.861949026679401	0.0233476018905696	0.0382245315099972	145081
cg19819320	15	78426467	R	NA	NA	chr15:78423593-78424096	S_Shelf	0.93374246801596	0.910366334785799	0.0233761332301609	0.0361850117168868	0.000145643672588036	0.969772269387108	0.888565653535675	0.0202624468400184	0.960393416867984	0.817539663152864	0.0249697813498509	0.0446787384918564	145085
cg10141844	2	238473847	R	PRLH	TSS1500	NA	NA	0.91176480169464	0.888992983629882	0.0227718180647578	0.0360888223126005	0.0001526327592681	0.981272473987488	0.857599557520159	0.0399238645454443	0.968340900598281	0.821479363393264	0.0224613463307538	0.0446787384918564	145315
cg20522006	11	1097259	R	MUC2	Body	chr11:1094946-1095920	S_Shore	0.925540273199553	0.902433775059497	0.0231064981400567	0.0360799089466137	4.77914614880743e-05	0.956862828463719	0.890550398153425	0.0242366972118413	0.953929184057114	0.821733949171269	0.0235250139816015	0.0411098682817945	145333
cg06251670	8	62561734	R	ASPH;ASPH;ASPH;ASPH;ASPH;ASPH;ASPH;ASPH;ASPH	Body;Body;Body;Body;Body;Body;Body;Body;Body	NA	NA	0.928476440834724	0.905303204557771	0.0231732362769527	0.0360707969783355	0.000150352796538225	0.976600054621239	0.875769338249977	0.0327140968486387	0.962406566305564	0.83762626862537	0.0237430162690088	0.0446787384918564	145362
cg15863552	11	130059678	R	ST14	Body	chr11:130059543-130059750	Island	0.922094465204988	0.899079499118262	0.0230149660867259	0.0360697116534662	0.000177124703598317	0.970712212478826	0.853464091610504	0.0311959716501827	0.960207915338577	0.827683446913784	0.0261421731312938	0.0458888313329241	145363
cg04882365	1	3234186	F	PRDM16;PRDM16	Body;Body	NA	NA	0.923840843355526	0.900863904984713	0.0229769383708128	0.035941176482787	0.000170979973689411	0.978741736880419	0.894205670622607	0.0261375555497596	0.965827970940066	0.850634950990925	0.0221528423570751	0.0457307065439859	145724
cg25015585	11	62457334	F	LRRN4CL	TSS200	chr11:62455073-62455868	S_Shore	0.925241288139923	0.902253949352564	0.0229873387873586	0.0359031304247921	1.82146336631543e-05	0.961732431885848	0.858618861058551	0.0265157704505464	0.957128455420359	0.855102021559334	0.0186330247722722	0.036690938377954	145824
cg16184597	12	131189861	R	NA	NA	chr12:131187997-131188248	S_Shore	0.918637304785038	0.895868561260172	0.0227687435248669	0.0358135024944593	4.16661873575178e-05	0.964323200261364	0.877849645813908	0.027660142421907	0.936011792514395	0.822622858117562	0.0220469641673722	0.0396769751495143	146046
cg03721058	3	50360041	F	HYAL2;HYAL2	5UTR;TSS1500	chr3:50359839-50360042	Island	0.89732380933823	0.875083734423533	0.022240074914697	0.0358035678366627	0.000169806752596492	0.952988865966599	0.867374244129294	0.0234339956599204	0.938780624843106	0.812090245538206	0.0264597734345377	0.0456698358065557	146077
cg08439515	16	86565612	F	MTHFSD;MTHFSD;MTHFSD;MTHFSD;MTHFSD;MTHFSD;MTHFSD	3UTR;3UTR;3UTR;Body;3UTR;Body;3UTR	chr16:86565357-86565861	Island	0.90820675789531	0.885735664394053	0.0224710935012572	0.0357460008347748	3.61857272513829e-05	0.95847692452289	0.862269027598277	0.0294699323824894	0.940149109970022	0.833672771424877	0.021543083146616	0.0396769751495143	146215
cg10853533	22	50716505	F	PLXNB2	Body	chr22:50716018-50716656	Island	0.919695130475214	0.8969530114273	0.0227421190479147	0.035729891452961	0.000256030926900766	0.968590209675811	0.855858352919254	0.0314877636400185	0.964210330962981	0.83418829354004	0.0241456791447858	0.0493875760812004	146261
cg25969932	5	180658112	F	TRIM41;TRIM41	Body;Body	chr5:180661182-180661555	N_Shelf	0.90883651210527	0.886378798486708	0.0224577136185623	0.0356996606506996	5.39673724352153e-05	0.980516141579768	0.86459119931071	0.0370978347833547	0.92833670714332	0.843114662372808	0.0187997304792213	0.0411098682817945	146344
cg04319685	10	134021501	R	STK32C	3UTR	chr10:134019500-134019776	S_Shore	0.918183015689335	0.895545000264205	0.02263801542513	0.0356229622452926	0.000217170038868422	0.948291256902991	0.888366273943898	0.0169011620044935	0.943041508433142	0.822567864599003	0.0220658646400298	0.0476285259720002	146548
cg01388260	16	85399742	F	NA	NA	NA	NA	0.933568642902921	0.910557275529588	0.0230113673733333	0.0356199886509592	1.69591668930249e-05	0.978900799181971	0.888968009231934	0.0257071922624406	0.957121080729078	0.877420598325219	0.0180187154204205	0.0361685165916766	146555
cg14667871	5	15500833	R	FBXL7	Body	chr5:15500076-15500923	Island	0.0234556810435334	0.0159260308024054	0.00752965024112804	0.367849862071163	9.3453636206121e-05	0.0596336209779996	0.0147246376203626	0.0135426658401338	0.033688584063714	0.0114008024645614	0.00281260143475871	0.0421623801349126	146641
cg04074650	20	35720856	R	RBL1;RBL1	Body;Body	chr20:35724039-35724644	N_Shelf	0.926085016595779	0.903286500893161	0.0227985157026179	0.0355720541548967	0.000150196495259556	0.977559023156865	0.859789777007412	0.0355893637224598	0.970389204808715	0.838876289720364	0.0284209347147197	0.0446787384918564	146681
cg24752354	12	108911744	F	FICD	Body	chr12:108908702-108909475	S_Shelf	0.92725553518127	0.904464260045927	0.0227912751353424	0.0355156544022295	6.45289167384277e-05	0.95880559369139	0.891577188509699	0.0221083683347396	0.940005918020704	0.829335161206878	0.0214274074228242	0.0411098682817945	146814
cg24469596	6	32801049	R	TAP2;TAP2	Body;Body	NA	NA	0.939478298583227	0.916409448668589	0.0230688499146381	0.0354850585104673	0.000121747992078372	0.978470847198112	0.8756620757806	0.0315698844869844	0.967571185619475	0.750552192161618	0.0310758768886423	0.0443406641009607	146896
cg04141185	8	143424755	R	TSNARE1	Body	NA	NA	0.939460856563519	0.916435653715797	0.023025202847722	0.0354177473269335	1.08391629224032e-05	0.982143506303573	0.905171868383116	0.024741079704648	0.967632002928843	0.849530649355136	0.0213437197281758	0.0358966437369253	147090
cg09494573	6	20534700	F	CDKAL1;CDKAL1	1stExon;5UTR	NA	NA	0.0208095414779795	0.0282957937477379	-0.00748625226975843	-0.313808729496395	0.00018377892666765	0.0540429882044887	0.00892323230677954	0.0102065657532949	0.130855235498152	0.0142902129279765	0.0146270865137083	0.0459259663038286	147401
cg13322920	6	29768622	R	NA	NA	chr6:29768025-29768332	S_Shore	0.897483750586399	0.875546290767654	0.0219374598187454	0.0353040864929068	0.000196310932446755	0.943219883427741	0.828570701931944	0.0317706971666188	0.937296843765126	0.78155484441908	0.028197441959737	0.0470111034171335	147414
cg02605708	11	118974144	R	DPAGT1	TSS1500	chr11:118972181-118972409	S_Shore	0.953685096452954	0.930418238576944	0.0232668578760099	0.0352592747009894	6.91038027393269e-05	0.979630312631708	0.905006644962229	0.0173418815210332	0.970882659078396	0.825358848234972	0.0264648327914617	0.0413596909739622	147530
cg06176944	1	10495452	F	APITD1;APITD1;APITD1	Body;Body;Body	NA	NA	0.925008621602956	0.902460847436528	0.0225477741664274	0.0352170120275715	0.000183243186665852	0.959339354588232	0.885559229625437	0.0219592136438544	0.957965920738224	0.826838794215574	0.0239497447074812	0.0459259663038286	147635
cg00402139	16	85372994	F	NA	NA	NA	NA	0.936035167784771	0.913256920764158	0.0227782470206133	0.0351616431532117	0.000249077042044131	0.976033099631143	0.898733283603747	0.0219534110962035	0.972005091219301	0.841623427665943	0.0244854242460703	0.0493288600487097	147787
cg14070821	9	98477894	R	NA	NA	NA	NA	0.912616449707151	0.890441568472182	0.0221748812349695	0.035098355350021	0.000240207709240753	0.961913827133475	0.850992176607489	0.032811758658112	0.957180005624591	0.810308391477238	0.0258314686151869	0.0489463091033089	147957
cg00346376	5	1110089	R	SLC12A7	Body	chr5:1111396-1112388	N_Shore	0.914055933000021	0.891916456253358	0.0221394767466632	0.0349863763831969	0.000166894581497527	0.957587318449819	0.877447884588777	0.0217530487856712	0.965117937144658	0.842515402590212	0.0195312712915947	0.0455148689292778	148226
cg08034613	16	70411455	R	NA	NA	chr16:70414429-70415865	N_Shelf	0.916706255276787	0.894530353478855	0.0221759017979315	0.0349431935043893	0.000169618657480677	0.953722151433022	0.819618621865822	0.0336263053933331	0.956650127746127	0.78612140349317	0.0287315096262558	0.0456506654964884	148336
cg04736453	16	22205090	R	NA	NA	chr16:22201388-22202791	S_Shelf	0.912513829530756	0.890438712868511	0.0220751166622449	0.0349424545683314	0.000238134257931239	0.980537212740992	0.874673811038789	0.0399911302839235	0.971128245340082	0.798924017245664	0.0245044675989507	0.0489205784152817	148338
cg06199907	16	71674507	F	MARVELD3	Body	NA	NA	0.916487332411334	0.894320521338228	0.0221668110731057	0.0349370483482779	0.000238503345276669	0.95390962221548	0.874922409743337	0.0219143713502242	0.958221856424673	0.825727741951275	0.0250441727067485	0.0489259878166055	148356
cg06486593	9	139318467	R	NA	NA	chr9:139317462-139318531	Island	0.929902838784087	0.907416586428291	0.0224862523557952	0.0349346369487181	0.000139597164856052	0.970759380359497	0.851971161168366	0.033301371430415	0.969186612518361	0.786591596882038	0.0303520458464499	0.0446787384918564	148361
cg15664640	17	80829946	F	TBCD	Body	chr17:80827970-80828316	S_Shore	0.935671056169269	0.913052253778455	0.0226188023908143	0.0349261205015694	1.78566930021967e-05	0.979125175608032	0.890619328137458	0.0289609693649166	0.960626637644961	0.831803538835127	0.0217533852508226	0.0366281025572348	148393
cg26509715	2	119600627	R	EN1	Body	chr2:119599458-119600966	Island	0.0284948439103008	0.0359175097386414	-0.00742266582834059	-0.254379181129718	0.000179147201148759	0.044056296733384	0.0165070048310965	0.00733473749667299	0.0611098692213894	0.0182388674337422	0.00852750374988645	0.0459124570174406	148493
cg06857887	16	29884727	R	SEZ6L2;SEZ6L2;SEZ6L2;SEZ6L2	Body;Body;Body;Body	chr16:29887788-29888316	N_Shelf	0.895341263702496	0.873715420921225	0.0216258427812709	0.0348798516214833	0.000208683696578209	0.952420840984654	0.8406915175027	0.0347516040936469	0.933331431305134	0.79141256328421	0.0252678037897033	0.0472219794500158	148509
cg24204847	19	3977651	F	EEF2	Body	chr19:3977495-3978160	Island	0.914954001098829	0.892885417962917	0.0220685831359114	0.034838708794002	4.82085694198173e-06	0.965833979842059	0.861543104018046	0.0347943567017403	0.960653308374516	0.822421815994324	0.0200664530048111	0.0320606928405294	148640
cg00595889	16	951692	R	LMF1	Body	chr16:949658-949960	S_Shore	0.919868912602586	0.897718172816888	0.0221507397856983	0.0347829070582362	0.000209512645164495	0.972186534179741	0.880954779750092	0.0350544350664653	0.97440704057676	0.817185263358548	0.0245108069917126	0.0472219794500158	148819
cg20953310	4	157059347	R	NA	NA	NA	NA	0.945495002590181	0.922734071080828	0.0227609315093531	0.0347825102781694	0.000151487215281983	0.974897139525755	0.915243224507477	0.0187368277365251	0.97323129931944	0.83694909570292	0.0231408689965537	0.0446787384918564	148821
cg04852275	1	22211623	R	HSPG2	Body	chr1:22210992-22211318	S_Shore	0.904793434927997	0.883085372626156	0.0217080623018411	0.0346479188458584	2.38395704700233e-05	0.944781210484092	0.872928592996497	0.0244265886319584	0.930686430601686	0.827081430514822	0.0210065243600651	0.0386867150705912	149164
cg12179658	3	11178652	R	HRH1	TSS200	NA	NA	0.913681197757985	0.891794812160681	0.0218863855973044	0.0345957907616695	0.000203369508690641	0.951453920924288	0.881817569878518	0.0198003825947852	0.942136656117339	0.81251526496084	0.0246175409845927	0.0470818484553848	149304
cg11179120	19	54183011	R	MIR519E	TSS200	NA	NA	0.924032609088489	0.90191152985075	0.0221210792377395	0.034579051947845	8.31385253791713e-05	0.97048716052287	0.805661229080746	0.0409141008157572	0.961850321769712	0.795001983633299	0.0284811770287062	0.0421623801349126	149354
cg16983730	10	134106591	R	STK32C	Body	NA	NA	0.915354037752635	0.893439417097353	0.0219146206552824	0.0345775821667498	4.14159726458013e-05	0.95435299978033	0.88243546393104	0.0236376317037134	0.946486457636896	0.817134502950003	0.0222341013118148	0.0396769751495143	149359
cg03929816	8	141231575	F	TRAPPC9;TRAPPC9	Body;Body	NA	NA	0.927289847681654	0.905133544938934	0.0221563027427201	0.0345129656958225	9.5568872829679e-05	0.956438974952181	0.873065438725931	0.0233649691832438	0.961804967709893	0.835675737301077	0.0239799850559348	0.0421623801349126	149529
cg04227278	8	134301020	R	NDRG1;NDRG1	5UTR;5UTR	NA	NA	0.852075501088471	0.831733633771174	0.0203418673172966	0.0344504616257482	7.98469318859402e-06	0.938077460584658	0.765348107436432	0.047021946379688	0.897929870839931	0.749315540454675	0.0308318833497447	0.0335517666353881	149710
cg13609645	6	143555173	R	AIG1	Body	NA	NA	0.938890596686577	0.916520519497224	0.0223700771893537	0.0344188320963367	1.79959816754116e-05	0.97397207380931	0.897972090980267	0.0204985360623397	0.968917384406893	0.787822583523111	0.0297359280871753	0.0366281025572348	149796
cg17882322	19	50413014	R	NUP62;NUP62;IL4I1;NUP62;NUP62	Body;Body;5UTR;Body;Body	NA	NA	0.944543745109313	0.92205780423996	0.0224859408693522	0.034391884865636	6.37950400082167e-06	0.981447545807587	0.908404167854889	0.0193528088578534	0.974511588350592	0.880918226107776	0.0178028650630819	0.0320606928405294	149875
cg11060199	11	126200910	F	DCPS	Body	NA	NA	0.953753365878779	0.931063190372377	0.0226901755064016	0.0343723935238946	9.46133130984234e-05	0.983407910403727	0.928900599177036	0.0189598196725054	0.983255623851436	0.822795369913071	0.029831944141272	0.0421623801349126	149927
cg18492529	11	22865102	R	NA	NA	NA	NA	0.950718515692547	0.928137546076386	0.0225809696161605	0.0343143320197883	0.000145968049879684	0.9881416499761	0.906517720084722	0.0244871361410493	0.983145715199303	0.833894617957869	0.0276685158861645	0.0446787384918564	150094
cg00459043	17	30771460	R	PSMD11	TSS200	chr17:30770960-30772137	Island	0.0212474360779542	0.0285521147040679	-0.00730467862611377	-0.303072180371154	5.57384272715995e-06	0.0328069385009717	0.0086020484472758	0.00604385736645238	0.0513500899152074	0.0154454982005634	0.00637540731669226	0.0320606928405294	150600
cg02883150	2	4931115	R	NA	NA	NA	NA	0.941475195973068	0.919274490383345	0.0222007055897235	0.0340612425289156	3.22540822021719e-05	0.973892391377952	0.895082142660275	0.0220156430389855	0.963137829788114	0.852490744086767	0.0223268915064776	0.039092364709516	150790
cg23167218	5	138609385	R	MATR3;SNHG4	TSS1500;TSS1500	chr5:138609320-138609851	Island	0.0335723571303988	0.0408625020962877	-0.00729014496588897	-0.223189274034319	0.000261604663739778	0.048430837944811	0.0168014316408451	0.00956473380172315	0.0646733722055838	0.0165894573909482	0.00877264802630579	0.0496673860385086	150826
cg09237515	14	105715926	R	BTBD6;BRF1	Body;Body	chr14:105714491-105716325	Island	0.93039253251368	0.908475307069192	0.0219172254444884	0.0340221474188908	6.45387196800997e-06	0.97566633672865	0.885433502887402	0.0285589134500655	0.948693626751371	0.849848207411226	0.0208695058235825	0.0320606928405294	150905
cg16601415	19	10942243	F	DNM2;DNM2;DNM2;DNM2	3UTR;3UTR;3UTR;3UTR	NA	NA	0.916856899965017	0.895328144416737	0.0215287555482792	0.0339058093915552	7.3256816884211e-05	0.960141914443907	0.879292161248559	0.0243471599836823	0.94984860266715	0.861153653809011	0.0180094963559499	0.0414787324061801	151246
cg00331740	2	241513689	R	RNPEPL1	Body	chr2:241512464-241512671	S_Shore	0.931386604912674	0.909542363823398	0.0218442410892759	0.0338712829925045	0.000233689576448068	0.984193147326099	0.865363222444382	0.0348990468570086	0.978064453540882	0.852451025395021	0.0222803175828408	0.0487315093444029	151335
cg14079173	6	18241384	F	DEK;DEK	Body;Body	NA	NA	0.956400237602184	0.933976158715091	0.0224240788870929	0.033870386368144	0.000142729327750009	0.985782456292992	0.914141621824721	0.0233350734418839	0.983887634122188	0.866022207204105	0.0262824114907473	0.0446787384918564	151338
cg11624225	6	33385325	R	CUTA;CUTA;CUTA;CUTA;CUTA	Body;Body;Body;1stExon;Body	chr6:33385678-33386262	N_Shore	0.0194311963211999	0.0266782362793506	-0.00724703995815076	-0.317578080502358	8.17838572529006e-05	0.0313450998333153	0.00640005495383218	0.00657296537402281	0.0506177384876437	0.0096962896696739	0.00829235460985615	0.0421623801349126	151600
cg13140465	15	23085026	F	NIPA1;NIPA1	Body;5UTR	chr15:23085441-23086898	N_Shore	0.942197377438307	0.92017646552869	0.0220209119096171	0.0337562168209133	0.000145387781248174	0.981147000910081	0.900488440803356	0.023437890680426	0.976820525393914	0.847489847571752	0.0255812275406211	0.0446787384918564	151639
cg02650080	3	194801513	R	C3orf21	Body	NA	NA	0.912732540979017	0.891436860887123	0.0212956800918941	0.0336860906240886	0.000248576138870265	0.9718300925884	0.875778311098417	0.0296040145594391	0.942806791391519	0.827062322247597	0.0263155954397548	0.0493288600487097	151828
cg07397891	1	246582071	F	SMYD3;SMYD3	Body;TSS1500	NA	NA	0.952394943259535	0.930250532981004	0.0221444102785315	0.0335838430808256	0.000149960032286017	0.982847216148482	0.867092401294104	0.0283435608489158	0.985402035102235	0.866532669789794	0.0256396851079756	0.0446787384918564	152140
cg04049141	16	20821573	R	LOC81691;LOC81691	Body;Body	chr16:20817500-20818514	S_Shelf	0.953475910959574	0.931368010032322	0.022107900927252	0.0334897688031895	8.47948292246904e-05	0.976710189927885	0.925645773439047	0.0153605512491671	0.976495714657146	0.830613116923481	0.0244179426766113	0.0421623801349126	152400
cg19514148	17	3662145	R	ITGAE	Body	chr17:3658426-3658685	S_Shelf	0.947355496994716	0.925389638264831	0.0219658587298843	0.0334872959743429	9.74332635197707e-05	0.978682258606594	0.921762044025424	0.014927341522516	0.982334220279252	0.857588450315394	0.024632529322747	0.0421623801349126	152410
cg13410000	15	91357521	F	BLM	Body	NA	NA	0.90954871947926	0.888496091762458	0.0210526277168025	0.0334137850713983	0.000197891089317671	0.980304327551055	0.826468768312305	0.0457637154263789	0.958380919994362	0.833603048798431	0.0246330954930496	0.0470111034171335	152638
cg04270274	16	58662988	F	CNOT1;CNOT1	5UTR;5UTR	chr16:58662975-58664048	Island	0.0379215235848573	0.0450970292856283	-0.00717550570077097	-0.201300756915415	5.51318472077838e-05	0.0571815266072496	0.0220721340897505	0.00964460046697154	0.0841665626859579	0.0286474344479569	0.00825866211846483	0.0411098682817945	152824
cg27070372	19	3123291	R	NA	NA	chr19:3122333-3122716	S_Shore	0.921958072549959	0.900698477172449	0.0212595953775097	0.0332915798616836	0.000190582139830737	0.967609600206396	0.874833428710762	0.0240726631361915	0.958217344404486	0.845463479666235	0.0198524760206527	0.0465481391737714	153004
cg04153958	6	159041845	F	TMEM181	Body	NA	NA	0.928268774374724	0.906906275120176	0.0213624992545483	0.0332269820559999	8.55754241294593e-05	0.96960398784842	0.883199995116078	0.0240849423153015	0.95239183136573	0.861156022450106	0.0189048156909555	0.0421623801349126	153189
cg19599045	14	23289738	R	SLC7A7	TSS1500	chr14:23291078-23291337	N_Shore	0.941423090005192	0.919801870519924	0.0216212194852672	0.0331637101795756	6.4865422809295e-05	0.972207997112242	0.882223782664598	0.0210013392192518	0.9688343094384	0.871067620854261	0.0201963847984436	0.0411226048255953	153365
cg21701354	7	129592850	R	UBE2H;UBE2H	TSS200;TSS200	chr7:129592032-129592891	Island	0.0250785263646472	0.0322140158488441	-0.0071354894841969	-0.267133938418247	9.44499643861525e-05	0.0404326790773871	0.0136674053732017	0.00856246628881714	0.0504633768967607	0.0155260321871234	0.00772636679351776	0.0421623801349126	153503
cg27394015	8	41060711	R	NA	NA	NA	NA	0.897339340604951	0.876760682585753	0.0205786580191983	0.0330974077162908	8.21678648685226e-05	0.966689874345326	0.836735147724556	0.0428005615867327	0.940230609848919	0.835788987271172	0.0231995074870263	0.0421623801349126	153553
cg03693714	16	4723816	R	MGRN1;MGRN1;MGRN1;MGRN1	Body;Body;Body;Body	NA	NA	0.938671566967319	0.960646771445336	-0.0219752044780165	-0.0330376710759112	8.95094661186277e-05	0.969000465754714	0.859464919882267	0.0351215945464543	0.972684538754958	0.912150775117236	0.0100035182514059	0.0421623801349126	153718
cg13963658	22	50697503	R	MAPK12	Body	chr22:50699469-50700358	N_Shore	0.915414829595742	0.894463773551793	0.0209510560439492	0.0330374981987563	0.000137497392911005	0.958064700515951	0.89100663220845	0.0189929751853073	0.931656668366903	0.829253068581271	0.0193604091078643	0.0446787384918564	153721
cg11704463	12	124968399	F	NCOR2;NCOR2	Body;Body	NA	NA	0.953797758625046	0.932007270417341	0.0217904882077055	0.0329922513904243	5.96621486999381e-05	0.97819135875589	0.925950754461462	0.0178161565925011	0.978703963859332	0.851534884862381	0.0253256513213788	0.0411098682817945	153865
cg13492288	1	161087989	R	PFDN2;NIT1	TSS200;Body	chr1:161087722-161088112	Island	0.0356691091053475	0.0427831025882807	-0.00711399348293322	-0.208857508228161	0.000241182299549302	0.0573550573681616	0.0168201121019935	0.0123409423222609	0.0765614744746901	0.0239492957295971	0.00822460090361275	0.0489463091033089	153875
cg03650551	16	1797383	R	MAPK8IP3;MAPK8IP3	Body;Body	chr16:1796810-1797229	S_Shore	0.942460923690995	0.92093024012447	0.021530683566525	0.0329868423092193	7.06946154345996e-05	0.973254672262257	0.92002801979419	0.0182754746059335	0.976383107278854	0.8388285582463	0.0225691671394569	0.0414787324061801	153884
cg05642190	5	171482706	F	STK10	Body	chr5:171482573-171482777	Island	0.9528648002516	0.931099767353238	0.0217650328983622	0.0329855643747489	0.000112086653157228	0.975825424420313	0.911162076304819	0.0189086547854119	0.975035363215811	0.846371065644752	0.027280295403114	0.0437199608379071	153889
cg00024192	2	179828541	F	NA	NA	NA	NA	0.945967095463908	0.924378140174628	0.0215889552892803	0.0329544385860173	0.000241568876477438	0.98451166688976	0.912878815672639	0.0228925379652384	0.979051329571146	0.846212623130475	0.0263933451346397	0.0489636807738529	153963
cg02346135	19	648389	R	RNF126	Body	chr19:645890-648623	Island	0.917775987384567	0.896848514138147	0.0209274732464202	0.0329149332297227	0.000261647026732631	0.977828856091306	0.878905853700875	0.0340514004489923	0.967040428841873	0.842032062602316	0.0204426189727177	0.0496673860385086	154085
cg12986501	9	139735010	F	C9orf86;C9orf86	Body;3UTR	chr9:139734845-139735085	Island	0.929109871225144	0.90793784028909	0.0211720309360536	0.0328974935450041	0.000117540779613292	0.96379192953016	0.863178825632563	0.0250428178794914	0.958262539746052	0.851275532698159	0.0219180432511542	0.0441243118566181	154143
cg21245618	9	136847709	R	VAV2;VAV2	Body;Body	chr9:136844420-136844775	S_Shelf	0.947059061851879	0.925516057992312	0.0215430038595671	0.0328455414663854	0.000265718978108141	0.971766298524243	0.914448006013542	0.0161394292302884	0.974657259816707	0.762787571440968	0.0303430947758523	0.0498775096499772	154278
cg14517355	3	9996954	F	NA	NA	chr3:9993730-9994136	S_Shelf	0.949463871930112	0.927883629032435	0.0215802428976771	0.0328195568202735	1.72662901310043e-05	0.973381272732478	0.910905601651678	0.0171077621259944	0.964068292976466	0.85990855903218	0.0224532855807331	0.0361685165916766	154359
cg00316420	17	2593957	R	KIAA0664	Body	chr17:2593028-2594044	Island	0.963502842228324	0.941641950149162	0.0218608920791616	0.0327663211799057	0.000127271588943122	0.980616185465333	0.931530386590736	0.0133977588999917	0.980560342404258	0.809820353087373	0.0266877603187113	0.0446787384918564	154536
cg23047992	7	101641453	R	CUX1;CUX1;CUX1	Body;Body;Body	NA	NA	0.931855569570966	0.910708650141968	0.0211469194289976	0.0327611434563742	3.31636157257027e-05	0.970473288004609	0.8951869065962	0.0246015712116498	0.965835853405003	0.868880572198838	0.0187483158909668	0.039092364709516	154547
cg17813539	8	42157355	F	IKBKB	Body	NA	NA	0.957236091379962	0.935540565489356	0.021695525890606	0.0327287243483499	4.32571051083001e-06	0.984837681638726	0.920621436544589	0.0177022779803696	0.977118647614938	0.865454443628061	0.0212794155378779	0.0320606928405294	154641
cg22975671	17	6926269	F	BCL6B	TSS200	chr17:6925400-6927527	Island	0.0373429878819829	0.0444141894238801	-0.00707120154189726	-0.200832148323541	0.000224943200104901	0.0566860132973088	0.0205469719555322	0.0116432423780921	0.0655190926886559	0.0245451503798412	0.00758201554920391	0.0482284614669546	154679
cg19236454	19	42799926	F	CIC	3UTR	NA	NA	0.911719563970433	0.891151000579834	0.020568563390599	0.0325590027570751	7.5969915839277e-05	0.960172544629388	0.870010208348093	0.0287480651409762	0.946890554814375	0.82664486346221	0.0193835340065701	0.0421623801349126	155127
cg16977270	6	16306857	R	ATXN1;ATXN1	Body;Body	NA	NA	0.91005021631814	0.889518983111173	0.0205312332069675	0.0325588776854417	0.000249713146713249	0.96007076823129	0.859680777486871	0.0279703582728173	0.9335032614245	0.822635302802187	0.0218825639224065	0.0493288600487097	155128
cg01360281	5	154070385	F	NA	NA	chr5:154070260-154070470	Island	0.932575780942936	0.911543218765322	0.0210325621776145	0.0325567851179766	9.23745499896547e-05	0.986127731588671	0.833822484357826	0.0463920340161332	0.967281070357387	0.795997385636413	0.0358083212804489	0.0421623801349126	155135
cg17189020	17	3851391	R	ATP2A3;ATP2A3;ATP2A3;ATP2A3;ATP2A3;ATP2A3;ATP2A3	Body;Body;Body;Body;Body;Body;Body	chr17:3850714-3851133	S_Shore	0.932283127132303	0.911273920297813	0.02100920683449	0.0325304371519175	6.68597389460155e-05	0.970664899864258	0.904049198712968	0.0227291448787107	0.975068389429909	0.841655039101609	0.0220129707855222	0.0411851252694258	155209
cg18904832	17	79871405	R	SIRT7	Body	chr17:79868687-79869811	S_Shore	0.946669709845034	0.925340059183335	0.0213296506616995	0.032529943002363	2.88216675244183e-05	0.972572069571244	0.925135112935854	0.0139199728539064	0.97449544712292	0.830158312657356	0.022913487298291	0.0390581380828717	155213
cg20568659	1	229646584	F	NA	NA	chr1:229643713-229644293	S_Shelf	0.949291902552485	0.927916026638178	0.021375875914307	0.0325111177905776	0.000267031345250825	0.985795401436325	0.86434099584739	0.0274884954826869	0.972072756430228	0.749438145991069	0.0348703982134617	0.0499532687010694	155265
cg17822101	7	1582102	F	TMEM184A;MAFK	3UTR;3UTR	chr7:1584054-1584345	N_Shore	0.909492687791262	0.889096262931805	0.0203964248594565	0.0323625136757743	0.000221848316866531	0.958043415747998	0.871322882262391	0.0288862816268101	0.940804680551536	0.828217729003142	0.0224831533360586	0.0479949792271627	155707
cg03892781	10	99771848	F	CRTAC1	Body	NA	NA	0.949223685420551	0.92795110688956	0.0212725785309906	0.0323545621066273	0.000110495482433924	0.975784392836462	0.887421576646632	0.0217041017140869	0.963319192661328	0.844968826434986	0.0231892267671233	0.0436163617110161	155730
cg12579300	20	34535607	R	PHF20	3UTR	NA	NA	0.933132648668213	0.912230877773362	0.0209017708948503	0.0323327254238042	0.000165652737737801	0.972100498165086	0.918814912917498	0.0152366309123995	0.961308600035009	0.813984191803578	0.0216740913287579	0.0454599272628805	155805
cg04988729	11	606583	R	PHRF1	Body	NA	NA	0.944008529377587	0.92292811289168	0.0210804164859079	0.0322362468215938	0.000190564125241079	0.984032283902768	0.897635697073518	0.0267633860291804	0.981434295496368	0.886726950091737	0.0174634834167967	0.0465481391737714	156102
cg23878906	18	29304818	F	NA	NA	chr18:29303960-29304254	S_Shore	0.955396554728021	0.934069947559343	0.0213266071686784	0.0322279231662462	0.000256100469908725	0.980689342582037	0.928875846395041	0.0166634051026483	0.980650239322073	0.879124853074021	0.0212104509204675	0.0493875760812004	156129
cg06234863	17	55739985	F	MSI2	Body	NA	NA	0.947157112047092	0.926033521796882	0.0211235902502092	0.0321955571636233	0.000262936088069432	0.980769651348968	0.918972788479023	0.0212555839789488	0.972669917093792	0.843699616537072	0.0277783614788209	0.0497734740330692	156216
cg05961374	1	228295437	R	MRPL55;MRPL55;MRPL55;MRPL55;MRPL55;MRPL55;MRPL55;MRPL55	Body;Body;Body;Body;Body;Body;Body;Body	chr1:228295368-228295569	Island	0.910192914708573	0.889889711818796	0.0203032028897769	0.0321881487738525	0.000175825985905268	0.95684269283349	0.86705413774964	0.0239759289055361	0.938242612607213	0.839472692259951	0.0177386537476545	0.0458621875413407	156248
cg17410135	5	161938	R	PLEKHG4B	Body	chr5:164710-166658	N_Shelf	0.944099563310811	0.9230582527969	0.0210413105139114	0.0321726694961671	1.18509534079248e-05	0.967925035122655	0.915600807763455	0.0159182625859268	0.965281971898291	0.858300215235998	0.0178927449334719	0.0361685165916766	156299
cg10581256	10	43133692	F	ZNF33B	5UTR	chr10:43133523-43134150	Island	0.0234793609433294	0.0165020992425417	0.0069772617007877	0.337165349185646	8.95506095939209e-05	0.0566935211941246	0.0153581139315028	0.0106366622390832	0.0255736249789846	0.011517296833769	0.00345016666231392	0.0421623801349126	156348
cg02689448	6	164241327	F	NA	NA	NA	NA	0.948552342893732	0.927425235916092	0.0211271069776402	0.0321535807774806	0.000129098606430272	0.969682808791151	0.91420995240631	0.0169604904220188	0.970347763642515	0.85752666448844	0.0220522746064495	0.0446787384918564	156359
cg02819828	13	37453855	R	SMAD9;SMAD9	5UTR;5UTR	NA	NA	0.947581409342463	0.926478150459642	0.0211032588828212	0.0321498093455643	0.000123010770069015	0.968318249288653	0.900743092209922	0.0162245555328716	0.963668074172841	0.779832314429642	0.0268599867928882	0.0445152945787369	156371
cg06746360	17	27047491	F	RPL23A;SNORD42B	Body;TSS200	chr17:27046856-27047273	S_Shore	0.0171636291193036	0.0101887918377035	0.00697483728160015	0.428121661884577	0.000194615285234669	0.0539023559817804	0.00735801800765558	0.0133893509212627	0.0245245308046453	0.00495216291911309	0.00283343045330672	0.046925991048258	156391
cg19107815	4	861101	R	GAK	Body	NA	NA	0.919598146750654	0.899126178349786	0.0204719684008684	0.0321266514695372	0.000147447251657201	0.973321978164714	0.834834368814025	0.0306291770528095	0.95756748335799	0.838529966071913	0.0214542753921599	0.0446787384918564	156449
cg19225602	11	75269316	F	NA	NA	chr11:75272950-75273616	N_Shelf	0.943457017641532	0.92247081038073	0.0209862072608026	0.0321093378898571	9.65946712873126e-05	0.977352815067311	0.899767231651469	0.0222429580609817	0.963658770461115	0.864814950939295	0.0216024802333372	0.0421623801349126	156505
cg07441152	8	144814911	F	FAM83H	5UTR	chr8:144815203-144816518	N_Shore	0.922558065260463	0.902046080275123	0.0205119849853401	0.0320868397991267	2.13873554779145e-05	0.970922656355303	0.88057389103155	0.0285351573671243	0.943751046981554	0.860036117434906	0.017915895567813	0.0382245315099972	156572
cg05445221	16	88512529	R	NA	NA	chr16:88512514-88512816	Island	0.896360191586561	0.876455563170258	0.0199046284163031	0.0320361851074332	0.000132525839699997	0.938695286224294	0.836026267195433	0.0285272428766698	0.924621448082651	0.827720015971989	0.0185582230859842	0.0446787384918564	156727
cg17603271	1	3696181	R	NA	NA	NA	NA	0.935818941602554	0.91510686576943	0.0207120758331243	0.0319440030907339	4.21454032261076e-05	0.980436243940349	0.897011886781687	0.0266303275078726	0.978038323804796	0.867144710998067	0.0164233554360817	0.0396769751495143	156993
cg26204913	11	494651	R	RNH1;RNH1;RNH1;RNH1;RNH1;RNH1;RNH1;RNH1	3UTR;3UTR;3UTR;3UTR;3UTR;3UTR;3UTR;3UTR	chr11:494853-495156	N_Shore	0.941174372176442	0.920345617699766	0.0208287544766755	0.031943076400667	2.25744128796321e-05	0.978524625454367	0.894285454772982	0.0223650315406583	0.966606308699822	0.871080254234899	0.0159284553539312	0.0386867150705912	156996
cg02951695	10	134400351	R	INPP5A	Body	NA	NA	0.938942117889589	0.918205922432867	0.0207361954567223	0.0318751879625616	0.000203169273819742	0.972586882726522	0.893118914866361	0.0257024263562299	0.979470535037839	0.829501632343028	0.0262158729602066	0.0470818484553848	157206
cg03548386	11	63374186	R	PLA2G16;PLA2G16	Body;Body	NA	NA	0.925619903439379	0.905180912143257	0.020438991296122	0.0318655902116272	3.79769678291828e-05	0.964967479056536	0.88502442908834	0.0240607648300498	0.958340581543481	0.855479490556446	0.0202410564479874	0.0396769751495143	157237
cg26657101	15	97322869	F	NA	NA	NA	NA	0.935125632583016	0.91450683801442	0.0206187945685958	0.0318221245968978	0.000222142657464611	0.965165326347834	0.914714161246309	0.0167814560519701	0.958392793470404	0.860108840949576	0.0208764268782518	0.0479949792271627	157369
cg16550606	13	50160670	R	RCBTB1	TSS1500	chr13:50159386-50160106	S_Shore	0.950314541527273	0.929444837102213	0.0208697044250598	0.0316985726454935	0.000182771106073191	0.979444885577105	0.917060823528223	0.0189853091695194	0.979914210302229	0.884315080094847	0.0210312526480434	0.0459259663038286	157729
cg07038822	11	125830798	F	CDON	3UTR	NA	NA	0.946307392556742	0.925559221948846	0.0207481706078957	0.0316454477125853	7.6817918095162e-05	0.98150918487868	0.903079496391034	0.023402919973129	0.967852841068329	0.863816766968039	0.0216703772894418	0.0421623801349126	157885
cg24921794	19	58881206	R	ZNF837;ZNF837	5UTR;5UTR	chr19:58878386-58880634	S_Shore	0.929960788103809	0.909577206273935	0.0203835818298735	0.0316298676670729	0.000125379382223212	0.971697741165543	0.903233496791028	0.0202105901715933	0.974643459955546	0.848293522567339	0.0205183495807452	0.0446787384918564	157936
cg05606948	13	24408286	F	MIPEP	Body	NA	NA	0.943000084665661	0.922368226036594	0.0206318586290662	0.0315765022756018	9.66472462589658e-05	0.973931318823895	0.887217936102069	0.0223272067084838	0.974120993071645	0.847364018086502	0.0238393126275193	0.0421623801349126	158093
cg16483466	20	31671234	F	C20orf186	Body	NA	NA	0.944386178446084	0.923745155300488	0.0206410231455956	0.031544297317784	0.000162671058274245	0.975573108708915	0.898191281726672	0.025975398632366	0.970103577832345	0.866797204695442	0.0219519290369841	0.0452453628824324	158201
cg10550320	14	24583914	F	DCAF11;DCAF11;DCAF11;DCAF11;DCAF11;DCAF11	TSS200;1stExon;5UTR;TSS1500;TSS1500;TSS200	chr14:24583268-24584243	Island	0.025593675043067	0.0187454429332715	0.00684823210979552	0.308287637497192	4.07765288187676e-05	0.0601764746727442	0.0171125644895997	0.011044439211469	0.0350888653230343	0.0147350812287156	0.00297621625444095	0.0396769751495143	158629
cg21766722	20	42186621	R	SGK2	TSS1500	NA	NA	0.931140281169396	0.910881261406875	0.0202590197625212	0.0313946321779284	6.28133383625497e-06	0.97766146687057	0.888973604634228	0.02403870427721	0.944236911309402	0.870640865454105	0.0199977689421958	0.0320606928405294	158660
cg07148880	1	200992788	F	KIF21B;KIF21B	5UTR;1stExon	chr1:200992282-200992839	Island	0.020053090831573	0.0132221185860455	0.00683097224552756	0.37201377629315	0.000159061991269717	0.0504466984265671	0.00991642828373199	0.0120482310023294	0.0294279432260562	0.00696313007912377	0.00313952849001573	0.0448710975031511	158962
cg01477379	17	64444522	F	PRKCA	Body	NA	NA	0.955766513097549	0.935061980097611	0.0207045329999372	0.0312654916432855	5.02905544200278e-05	0.986742245776419	0.923061198802356	0.019412241802672	0.983058732499211	0.842431594446052	0.0239110676034951	0.0411098682817945	159062
cg06178072	16	88922252	R	GALNS;TRAPPC2L	Body;TSS1500	chr16:88922671-88923976	N_Shore	0.933979841116912	0.91385667934835	0.0201231617685624	0.0310869914674565	0.000109046092715682	0.968989270539038	0.891465227979786	0.0227884020447754	0.955112024677726	0.857294120639717	0.0199851560473881	0.0434248410378982	159606
cg23551120	13	113375848	R	ATP11A;ATP11A	Body;Body	NA	NA	0.941945477632208	0.921660200346193	0.0202852772860151	0.0310750819711609	4.01177002752375e-05	0.962816477754716	0.894625070737612	0.0182893310321125	0.965557169302746	0.876962051943874	0.0197459794365181	0.0396769751495143	159646
cg04786667	1	44509064	F	NA	NA	NA	NA	0.938510365717264	0.91831260212762	0.0201977635896434	0.0310528364709875	7.78107799674579e-05	0.971216903797617	0.903147940588597	0.0189445310413706	0.969357303222266	0.874040299613975	0.01817366512424	0.0421623801349126	159723
cg18713450	17	79206060	R	C17orf56	Body	NA	NA	0.923985242070977	0.904109073594875	0.019876168476102	0.031033432805597	8.31737349008279e-05	0.969837494553207	0.831445951416329	0.0354078343889744	0.960173104674471	0.835336414997329	0.0208862585874089	0.0421623801349126	159787
cg25188071	20	57393277	F	MIR296	TSS1500	NA	NA	0.897693056393326	0.878423861142006	0.0192691952513194	0.0309563801415143	9.53768377859807e-05	0.963469486730919	0.842405560670149	0.0371762865451941	0.943757778571345	0.813516202999808	0.0244603905212593	0.0421623801349126	160005
cg24264382	10	76998652	F	NA	NA	chr10:76993892-76995953	S_Shelf	0.931463985936354	0.911546270889715	0.0199177150466396	0.0308493026379571	7.55197175421401e-05	0.957479262154579	0.899477147558913	0.0182432981753265	0.953815649453898	0.841984661328957	0.021362535127116	0.0421623801349126	160360
cg00958241	1	116339558	F	NA	NA	NA	NA	0.951821107364603	0.931473368675451	0.0203477386891517	0.0308483006989895	7.12163086565843e-05	0.984666814255858	0.916288624661381	0.0198176112863723	0.982433345126453	0.830331526715658	0.0220479617856259	0.0414787324061801	160365
cg03265564	1	9748971	F	PIK3CD	5UTR	chr1:9749295-9750228	N_Shore	0.911826823494766	0.89234927158758	0.0194775519071863	0.0308097837429216	0.000211832654477358	0.978659396453713	0.857457304237036	0.0402890299407719	0.970381542635655	0.844898956182667	0.0238079841925993	0.0472496846719425	160473
cg12253753	2	1018076	F	SNTG2	Body	NA	NA	0.938810584011492	0.918792588474212	0.0200179955372797	0.0307636433672735	8.52902255022673e-05	0.968573315762962	0.898201919278738	0.0203113333499364	0.959613720125733	0.856297066305657	0.0241357122864664	0.0421623801349126	160625
cg15160274	5	156097036	R	SGCD;SGCD;SGCD	Body;Body;Body	NA	NA	0.949453533162742	0.929276848443796	0.0201766847189454	0.030662487947312	0.000230878997843568	0.979733644308617	0.922119184268121	0.0170604439885016	0.972950069498958	0.870875596285853	0.0228391582188407	0.0484817361258971	160945
cg18822414	8	145738751	F	RECQL4	Body	chr8:145738638-145739030	Island	0.94580835154392	0.925747236567433	0.0200611149764871	0.0306024908521607	8.90768904348435e-05	0.990335178303851	0.90594976831373	0.0274504908229907	0.981906283210449	0.87442371793655	0.0178533309720536	0.0421623801349126	161134
cg11253957	17	27436966	R	MYO18A;MYO18A	Body;Body	NA	NA	0.9535199322916	0.933355414651336	0.0201645176402641	0.03051309471034	0.000159258655576748	0.982610729217908	0.893181591448958	0.025386182468376	0.981402625012602	0.857709555213206	0.0226202267346166	0.0448710975031511	161423
cg27170720	19	40889902	F	HIPK4	Body	chr19:40889826-40890052	Island	0.928405910715822	0.908799026998348	0.0196068837174734	0.0304627715524265	0.000114438656089417	0.975348088990624	0.870679126216117	0.0266743063080452	0.952544159143637	0.831063856309342	0.0215794019256977	0.043907050173031	161579
cg13551229	9	139762139	F	EDF1;EDF1	TSS1500;TSS1500	chr9:139760652-139761206	S_Shore	0.944884878326097	0.92496611496204	0.0199187633640571	0.0304127313803018	9.27527752021642e-06	0.969725207299893	0.880696452906722	0.022289869155276	0.973443218744163	0.834190234450549	0.0208275274397288	0.0343112667601637	161766
cg02176725	11	45824652	F	SLC35C1;SLC35C1	TSS1500;TSS1500	chr11:45825615-45826872	N_Shore	0.925581296691528	0.906098240829739	0.0194830558617883	0.0303607021031101	1.63342103775238e-05	0.959613634190714	0.898802728435307	0.020859946083432	0.953524535279344	0.850334724169001	0.0215774708711359	0.0361685165916766	161942
cg22734028	1	149854168	R	NA	NA	chr1:149857769-149859470	N_Shelf	0.950439712171128	0.930463781566444	0.0199759306046838	0.0303226723884919	0.000264808736435451	0.971783554083465	0.909679892483132	0.0180043062953192	0.97797670380192	0.842507840549517	0.0249758122399875	0.0498476934900774	162074
cg02839622	20	55904289	F	SPO11;SPO11	TSS1500;TSS1500	chr20:55904668-55904976	N_Shore	0.953933782159854	0.933938979039664	0.0199948031201905	0.0302404437689201	5.54363135986597e-05	0.97997853534835	0.932621256916167	0.0170272453855956	0.973391548897427	0.859689152865053	0.0230910684646193	0.0411098682817945	162384
cg22817719	11	130068300	R	ST14	Body	NA	NA	0.926830483506354	0.907419085209758	0.0194113982965968	0.0302071000868994	0.000223605985102386	0.955624835949045	0.890654839608762	0.0194741847321599	0.970948160924883	0.844876185030738	0.0225928549373061	0.0481519416414565	162483
cg23088551	19	10220752	F	PPAN-P2RY11;P2RY11;PPAN	Body;TSS1500;Body	chr19:10220612-10221147	Island	0.925888243656569	0.906662321415908	0.0192259222406601	0.0299458908882957	4.87651038892003e-05	0.973926611207153	0.888429129190076	0.0255972029545228	0.961073359089497	0.872226957968291	0.0184305264303999	0.0411098682817945	163292
cg24829430	7	44471057	R	NUDCD3	Body	NA	NA	0.902324054276546	0.883582647337909	0.0187414069386377	0.0299451854881689	7.18021709202496e-05	0.940787617813632	0.865948038937002	0.0239336605375117	0.925420804587608	0.825003890403866	0.0206455355776236	0.0414787324061801	163298
cg25662414	7	57486704	F	NA	NA	chr7:57484168-57485070	S_Shore	0.953303361575428	0.933540377408715	0.0197629841667128	0.0299059431324497	8.76133454284722e-06	0.9791401563953	0.921866329652071	0.016491793049678	0.968750059694163	0.860968818217353	0.0188220812512212	0.0337352250548409	163424
cg06139794	10	126303677	R	NA	NA	chr10:126303794-126304213	N_Shore	0.927665928369572	0.908432421305199	0.0192335070643732	0.0299004398196565	2.1755056205889e-05	0.948454281549817	0.889661152359173	0.0149031610319213	0.939379158916733	0.855960585342993	0.0186808328373447	0.0383321805467128	163440
cg12638357	12	100583277	F	MIR1827	TSS1500	NA	NA	0.941454056574484	0.921941750119923	0.019512306454561	0.0298942101040806	0.000148374325692717	0.970509371278822	0.905136394819114	0.0184201878525613	0.956709842214911	0.854572566175823	0.0199827985342172	0.0446787384918564	163466
cg01464738	3	48692777	R	CELSR3	Body	chr3:48693118-48694768	N_Shore	0.941361995359242	0.92193226932959	0.0194297260296513	0.0297692872598475	5.37984325129266e-05	0.988724266421822	0.900511184956258	0.0263260931219449	0.967197178678579	0.8517374787998	0.0209138061201117	0.0411098682817945	163917
cg14658149	20	57033466	F	NA	NA	chr20:57036303-57036605	N_Shelf	0.948253786665721	0.928780373190288	0.0194734134754331	0.0296201138675692	0.000255577298469651	0.976395517065101	0.915940121552543	0.0173749682132047	0.96856979544972	0.866573742260266	0.0220283025584308	0.0493875760812004	164423
cg01282080	19	15298078	R	NOTCH3	Body	chr19:15299831-15300167	N_Shore	0.913637647661546	0.894870760914945	0.0187668867466005	0.0296152263331861	0.000218683182122636	0.951209058467176	0.881195803572947	0.0215268444561861	0.941971532635039	0.839326784006063	0.019081388745409	0.0477606909357218	164438
cg18511798	11	2018149	F	H19;MIR675	Body;TSS200	chr11:2017459-2018253	Island	0.94906930122037	0.92959823154268	0.0194710696776905	0.0295910684621323	6.03926559227845e-05	0.970162208464278	0.925078361968906	0.0120497497811534	0.968065320713348	0.858573009960521	0.0211507848658342	0.0411098682817945	164512
cg09916810	16	1791982	F	MAPK8IP3;MAPK8IP3	Body;Body	chr16:1790363-1790708	S_Shore	0.939391209688783	0.920117026048556	0.0192741836402262	0.0295904465186148	1.54018554641231e-06	0.966872236322647	0.887799218662347	0.0205858404009889	0.963727597759141	0.878941677828308	0.0167172970462673	0.0320606928405294	164514
cg05964600	5	45288543	F	HCN1	Body	NA	NA	0.947823177595529	0.928378863918397	0.0194443136771315	0.0295888282036877	0.00024106807373217	0.962168375588947	0.92601095447009	0.0109162644977792	0.965089983583742	0.866287608276761	0.022515402468742	0.0489463091033089	164516
cg20491726	2	242820622	R	NA	NA	chr2:242823446-242823970	N_Shelf	0.931294419244855	0.9121922811656	0.0191021380792554	0.0295784511875127	0.000237523096302195	0.976365142007194	0.890758225736002	0.0306311541208253	0.9748910536881	0.847703698500876	0.021698631894524	0.0488274267410025	164543
cg14982043	5	314642	F	AHRR;PDCD6	Body;3UTR	NA	NA	0.886265040207881	0.86810926475669	0.018155775451191	0.0295249557204363	0.000244997810978053	0.958206536547832	0.836202315277134	0.0417419842780668	0.939092776364531	0.802855964818423	0.0239991936727815	0.049188072384487	164719
cg09059326	16	10449598	F	NA	NA	NA	NA	0.934527765960761	0.915426957983554	0.0191008079772066	0.0294740819675968	5.34522162956889e-05	0.984580926351559	0.885721820918164	0.0302650647217566	0.967128922037221	0.867078116147377	0.0179929357357448	0.0411098682817945	164887
cg25404995	8	105995203	R	NA	NA	NA	NA	0.952933614967674	0.933518381129445	0.0194152338382295	0.029385717591793	8.08397490483605e-05	0.973929124371988	0.91371124313848	0.0177918827028787	0.969524373106945	0.851488116810308	0.0214960708062107	0.0421623801349126	165199
cg11415491	2	26928228	F	KCNK3	Body	NA	NA	0.937582370382012	0.918493089698341	0.0190892806836708	0.0293601847625413	0.000151195148864673	0.976609806446293	0.897242806025949	0.0294013739248337	0.969829901196651	0.833447150209537	0.0243390719127056	0.0446787384918564	165286
cg15708405	20	23337156	R	NA	NA	chr20:23336868-23337201	Island	0.944938224000401	0.925731945232341	0.0192062787680602	0.0293120997739194	0.000253913076800642	0.983787985528627	0.877105607290366	0.030605819844975	0.980377871130982	0.834656193239264	0.0225997630223714	0.0493875760812004	165427
cg19760249	17	79254595	R	SLC38A10;SLC38A10	Body;Body	chr17:79254407-79254608	Island	0.932945402411518	0.913988639316162	0.0189567630953557	0.0292991262351248	0.000151947179766216	0.983657100476193	0.899664128586731	0.0309269113061813	0.9810926511621	0.865549809349227	0.020405376874134	0.0446787384918564	165466
cg12752420	1	43751363	R	C1orf210;C1orf210	TSS200;TSS200	NA	NA	0.916728872808213	0.898115325181138	0.0186135476270746	0.0292717976999995	0.000219792926702191	0.959900191760304	0.83078876943849	0.0349876663963722	0.957439711723886	0.795880678471462	0.0297244333780987	0.0477953585766835	165569
cg06817090	1	1334334	R	CCNL2;CCNL2;CCNL2;LOC148413;CCNL2	Body;Body;Body;TSS1500;Body	chr1:1334071-1335602	Island	0.0282302938038892	0.0346990633584552	-0.00646876955456597	-0.225528313452196	0.000163144025472334	0.051445697511389	0.0161105698903597	0.00829426296388233	0.0574535495341135	0.0159249359936802	0.00853344754985513	0.0453446403145498	165740
cg21718412	22	21921869	F	UBE2L3;UBE2L3;UBE2L3	TSS200;TSS200;TSS200	chr22:21921936-21922715	N_Shore	0.0207053066774032	0.0142506472513455	0.00645465942605776	0.340464759016524	9.51908320207176e-05	0.0423627665121867	0.00845550330733569	0.00929417099740951	0.0303513558660664	0.00751453293370748	0.00414985615921919	0.0421623801349126	166032
cg09625946	12	133161308	R	FBRSL1	3UTR	chr12:133161834-133162101	N_Shore	0.940211524085859	0.921223546203984	0.0189879778818756	0.0291211661525062	0.000168040825334517	0.977587893868795	0.909250197926935	0.0230209219398167	0.975656677759794	0.850001081467148	0.0213264013422961	0.0456190714338047	166050
cg16366685	17	80535398	F	FOXK2	Body	chr17:80533761-80534177	S_Shore	0.91390011401022	0.895482764556764	0.0184173494534554	0.0290497049871705	6.77305555843663e-05	0.947419963212876	0.891008456814951	0.0200034810845019	0.944151586834264	0.85956976521923	0.0164330574219104	0.0411851252694258	166290
cg14502669	9	140212617	R	EXD3	Body	chr9:140210552-140211065	S_Shore	0.937770380463406	0.918881039826422	0.0188893406369847	0.0290437298465208	4.37604517462609e-05	0.975829482449533	0.896522712502407	0.0229283171838131	0.951211992270199	0.880427976832039	0.0179794450777676	0.0397734082656843	166310
cg27107094	22	37768915	R	ELFN2	3UTR	chr22:37769170-37771587	N_Shore	0.924402800855181	0.90586234238067	0.0185404584745114	0.0289138266520533	5.63081188161547e-05	0.981242262175744	0.820693928425812	0.0448569777213233	0.962528780794302	0.817766919249173	0.030228701856888	0.0411098682817945	166741
cg06263126	16	14393438	F	NA	NA	chr16:14395604-14397075	N_Shelf	0.933769747284436	0.915102488805618	0.018667258478818	0.0288217208351155	0.000109800187900411	0.972610716753211	0.894039862217649	0.0250465563255741	0.971862495679202	0.841475744684671	0.0231504189382234	0.0434296417297954	167061
cg04761077	7	64345417	F	NA	NA	NA	NA	0.934790033320764	0.916121123957849	0.0186689093629159	0.0287928551132872	2.3959829997826e-05	0.977840087992192	0.877022905478843	0.0250347689620597	0.965749549012071	0.86212735959746	0.0202279536148141	0.0386867150705912	167156
[truncated: 764 more rows]
