# Supplementary material for: Long-term prenatal exposure to paracetamol is associated with DNA methylation differences in children diagnosed with ADHD
Source: Clin Epigenetics. 2017 Aug 2;9:77. doi: 10.1186/s13148-017-0376-9 (PMC5540511; doi:10.1186/s13148-017-0376-9)
Supplement: Supplementary file 3 — Significantly methylated CpGs between long-term exposed samples with ADHD and unexposed samples with ADHD. (XLSX 101 kb) [file 13148_2017_376_MOESM3_ESM.xlsx]

## Sheet: Sheet1
Additional file 3: Table S3. Significantly methylated CpGs between long-term exposed and unexposed samples with ADHD.
cgid: Illumina 450k site id
chr: chromosome of the site
mapinfo: start coordinate of the site
strand: strand of the site
ucsc_refgene_name: gene name
ucsc_refgene_group: relation to nearby gene
ucsc_cpg_islands_name: ucsc CpG islands name
relation_to_ucsc_cpg_island: location of site in CpG island
mean.g1,mean.g2: (group1=long-term exposed with ADHD, group2=unexposed with ADHD) mean methylation in each of the two groups
mean.diff: difference in methylation means between the two groups: mean.g1-mean.g2.
mean.quot.log2: log2 of the quotient in methylation: log2((mean.g1+epsilon)/(mean.g2+epsilon)), where epsilon:=0.01.
diffmeth.p.val: p-value obtained from a two-sided Welch t-test or alternatively from linear models employed in the limma package (which type of p-value is computed is specified in the differential.site.test.method option).
max.g1,max.g2: maximum methylation level in group 1 and 2 respectively
min.g1,min.g2: minimum methylation level in group 1 and 2 respectively
sd.g1,sd.g2: standard deviation of methylation levels
diffmeth.p.adj.fdr: FDR adjusted p-value of all sites
combinedRank: mean.diff, mean.quot.log2 and diffmeth.p.val are ranked for all sites. This aggregates them using the maximum, i.e. worst rank of a site among the three measures
cgid	chr	mapinfo	strand	ucsc_refgene_name	ucsc_refgene_id	ucsc_refgene_group	ucsc_cpg_islands_name	relation_to_ucsc_cpg_island	mean.group1	mean.group2	mean.diff	mean.quot.log2	diffmeth.p.val	max.group1	min.group1	sd.group1	max.group2	min.group2	diffmeth.p.adj.fdr	combinedRank
cg07910065	10	4230752	-	NA	NA	NA	NA	0.578279330034262	0.407982938888652	0.17029639114561	0.493057290176491	1.61533314091051e-05	0.85817424346615	0.316511064799169	0.173733523147875	0.802994404684829	0.135921816969333	0.116752968248163	0.0490604903353511	3104
cg07510539	14	69619456	+	DCAF5	Body	chr14:69619828-69620458	N_Shore	0.134042514138751	0.0726062734301557	0.061436240708595	0.802171431278217	1.40873881913834e-05	0.304850552012375	0.0334280131615441	0.0866194561551566	0.275644466607752	0.0279433365728032	0.0355405280849976	0.0490604903353511	5350
cg25313468	4	57773308	-	REST	TSS1500	chr4:57773867-57775602	N_Shore	0.486047711190359	0.37749612546186	0.108551585728499	0.356297004454396	7.49798695103313e-06	0.825778963162641	0.158979262386522	0.182401862377895	0.760147614799337	0.150482401310484	0.0980238843878178	0.0490604903353511	5438
cg01994779	16	75033384	-	ZNRF1;ZNRF1	1stExon;5UTR	chr16:75033041-75034207	Island	0.115500438210864	0.0604823445403691	0.055018093670495	0.83235858135688	1.47784329691224e-05	0.263867044697246	0.0303976119010759	0.0794528690387764	0.190182757702374	0.0278057371528044	0.0230191582886043	0.0490604903353511	7215
cg13883939	12	118541731	+	VSIG10;VSIG10	1stExon;5UTR	chr12:118541054-118542135	Island	0.129669598317262	0.0774658426606727	0.0522037556565893	0.67522639771372	1.80044817010463e-05	0.323749077142804	0.0604672085258835	0.0829190307176402	0.242931264542991	0.0401592076046795	0.0274198623940888	0.0490604903353511	8198
cg14250274	7	66206258	+	RABGEF1	5UTR	chr7:66205245-66206565	Island	0.124031757111402	0.0724780054006952	0.0515537517107065	0.70049352037518	1.67632992900564e-07	0.250115496389335	0.0556372073809711	0.0599941028767929	0.152270290836679	0.0331788174024886	0.0252837758703325	0.0213863268121948	8434
cg24914313	13	41636195	-	WBP4	Body	chr13:41634172-41636120	S_Shore	0.147205843583033	0.0965812815394144	0.0506245620436185	0.560700760424771	4.3221485472374e-06	0.283217855482095	0.0723621350718036	0.0663025713663724	0.248284498244629	0.0408195826404766	0.0328386529724372	0.0490604903353511	8814
cg14411527	7	55640598	+	VOPP1	TSS1500	chr7:55639277-55640599	Island	0.215551177477696	0.165666204600991	0.0498849728767047	0.360618151251795	1.60439224597945e-05	0.332949375643905	0.144471156812404	0.0553028924759163	0.268470258707811	0.0812576268090396	0.0371787226121952	0.0490604903353511	9120
cg17446956	12	109235032	-	SSH1;SSH1	Body;Body	NA	NA	0.674095664988814	0.568107750515468	0.105987914473346	0.242859673650158	1.38878226288884e-06	0.845608769609039	0.50252492191997	0.092103280681945	0.750736836864893	0.388609982142246	0.0633008120650548	0.0406819233639714	11726
cg09306188	16	4733253	+	MGRN1;MGRN1;MGRN1;MGRN1	Body;Body;Body;Body	chr16:4731561-4731835	S_Shore	0.767433268436808	0.647291702768619	0.12014156566819	0.242185072253248	3.49969943492636e-06	0.932450619552703	0.602435557422008	0.104536769477111	0.916153962415754	0.428267464373106	0.0752378814015675	0.0481822472604718	11789
cg24790184	8	22561951	-	NA	NA	chr8:22560949-22561271	S_Shore	0.650683361556497	0.758114722069674	-0.107431360513177	-0.217362788520549	2.63465922149596e-06	0.806239727354964	0.423286824568623	0.11068093498579	0.888134958814197	0.496279618183005	0.0701314443918635	0.0465612616122664	14973
cg09247619	1	198648849	+	PTPRC;PTPRC;PTPRC;PTPRC	Body;Body;Body;Body	NA	NA	0.659436791186202	0.569191556290438	0.0902452348957639	0.208907271107885	9.12515063393146e-06	0.802680414452045	0.489514487099974	0.0853435950289309	0.760563301623844	0.457489180659677	0.0582357216239677	0.0490604903353511	16363
cg21331461	12	21927773	+	KCNJ8	TSS200	NA	NA	0.0987097334641277	0.0614868509515628	0.0372228825125649	0.604731312699667	2.29152649847199e-06	0.215716926119857	0.0366472844238385	0.0522678861683428	0.138810907268437	0.0311576201988568	0.0194398172916642	0.0465612616122664	16720
cg24306142	1	17231793	+	NA	NA	chr1:17231298-17231680	S_Shore	0.0435727510784994	0.0101671196893525	0.0334056313891468	1.40949433361121	8.24729343547589e-06	0.190932766704151	0.00626667656049118	0.0646113181145401	0.141032551828659	0.00502984274528791	0.0137239709371874	0.0490604903353511	20337
cg24108286	13	114238719	+	TFDP1;TFDP1	TSS1500;TSS1500	NA	NA	0.110525981133731	0.0783988573756851	0.0321271237580454	0.447244547055958	2.23633180020228e-05	0.175846888966075	0.070809736006565	0.0330645430557628	0.130528839490496	0.0342208698384115	0.0180056914607752	0.0490604903353511	21690
cg27046528	15	22984404	-	CYFIP1;CYFIP1	Body;Body	chr15:22982192-22982410	S_Shore	0.68824881913085	0.608246784987316	0.0800020341435344	0.17555839632201	2.02699521769418e-05	0.883249128930591	0.514788901169097	0.105409362752288	0.87923859844373	0.498100451646862	0.0614436185368186	0.0490604903353511	23867
cg01889020	15	66545863	-	MEGF11	5UTR	chr15:66544432-66546134	Island	0.0962410091959194	0.0681800734723075	0.0280609357236119	0.442467910632677	5.95845810774525e-06	0.17000229546471	0.0537165824634449	0.0359813735018827	0.141290568867549	0.0467111705023377	0.0155854715596157	0.0490604903353511	27055
cg13170076	2	382356	-	NA	NA	NA	NA	0.641555086248007	0.574272134064202	0.067282952183805	0.15724667389629	1.62589021405289e-05	0.704681914929518	0.582328144936052	0.038943812135404	0.712092794419409	0.434666453632688	0.0573762666476437	0.0490604903353511	30160
cg07383130	1	16161673	+	FLJ37453	Body	chr1:16161260-16162880	Island	0.0564262721587744	0.0311001370509403	0.0253261351078341	0.692610747997546	2.06674583777315e-05	0.180832364221133	0.0213364687297994	0.0460576643206823	0.0792119836362019	0.0212238662363282	0.00764479287253879	0.0490604903353511	31648
cg24016044	5	173315549	+	CPEB4;CPEB4	5UTR;1stExon	chr5:173314931-173315979	Island	0.0619264060766482	0.0369973955247688	0.0249290105518793	0.613940710688373	8.35332423863767e-06	0.156358026925128	0.0286696195180788	0.0417934896047503	0.119446286678006	0.0185886332424634	0.012205563718577	0.0490604903353511	32388
cg06571687	17	152259	-	RPH3AL	Body	chr17:152117-152438	Island	0.705302629420656	0.635182470042075	0.0701201593785812	0.148846504599393	2.27413644285543e-05	0.801839448698994	0.632722901364562	0.0377756252569313	0.759078490526851	0.370287380308429	0.0748502139079852	0.0490604903353511	33681
cg08332866	17	35017916	-	NA	NA	chr17:35014272-35014596	S_Shelf	0.75626099314801	0.681541535914318	0.0747194572336919	0.148019960279432	1.41298867250089e-05	0.929893424633795	0.667462190519499	0.0973835210010673	0.894470376016876	0.513256785569964	0.0547460500034407	0.0490604903353511	34098
cg11243029	1	85929755	-	DDAH1;DDAH1	Body;5UTR	chr1:85929940-85931168	N_Shore	0.56926080046505	0.513153135035119	0.0561076654299303	0.146979731255813	2.19691572595046e-05	0.681508181827785	0.500265913665143	0.0573501520274094	0.6305401964918	0.416590009171738	0.0412606252828075	0.0490604903353511	34610
cg01488306	1	197037504	-	F13B	TSS1500	NA	NA	0.75598837100821	0.682638358924128	0.0733500120840819	0.145220202305965	1.59480519539447e-05	0.907065124717953	0.646030188087335	0.0908283833525426	0.886127548454138	0.578065504034758	0.0582174194534304	0.0490604903353511	35442
cg02775353	7	101814109	-	CUX1;CUX1;CUX1	Body;Body;Body	NA	NA	0.727436866481717	0.661471990533219	0.0659648759484988	0.135192321491937	1.71784067846417e-05	0.871606983757393	0.634759618588964	0.0874686190959243	0.869546693445839	0.574361475062579	0.0533676026684316	0.0490604903353511	40609
cg12373072	3	125313773	+	OSBPL11;OSBPL11	5UTR;1stExon	chr3:125313986-125314609	N_Shore	0.0653598042648766	0.044678195084338	0.0206816091805386	0.462829597112691	5.16594598643437e-06	0.121918239073995	0.0339634103626465	0.0296009117404371	0.119275939273498	0.0270997949060535	0.0116680682063861	0.0490604903353511	42253
cg08925066	14	39572669	-	SEC23A	TSS1500	chr14:39572095-39572703	Island	0.0410403924404562	0.0607407340138191	-0.0197003415733629	-0.470901766912862	2.41044361351911e-05	0.0664586988828914	0.0132636649643129	0.017097817151735	0.112048689391924	0.0179238719046876	0.0184584412777892	0.0498983316444818	45101
cg26128481	14	83630506	+	NA	NA	NA	NA	0.840192467882902	0.769913283525208	0.0702791843576943	0.124475754269791	1.14883193709066e-05	0.942313389183951	0.688869228213203	0.0716018193605933	0.94604873004397	0.409740428974211	0.0651443347438535	0.0490604903353511	47206
cg26654766	10	13343607	-	PHYH	TSS1500	chr10:13344235-13344498	N_Shore	0.847083022686037	0.776480989370132	0.0706020333159055	0.124023066431944	2.44157839666742e-05	0.943377704813308	0.770752001483385	0.0574795646863748	0.939056176808329	0.583519307810772	0.0701682029725288	0.0498983316444818	47534
cg26206284	7	139880786	-	NA	NA	chr7:139875411-139877493	S_Shelf	0.867146594072562	0.798221124337715	0.0689254697348471	0.118067915299845	2.01693434239986e-05	0.937376925487228	0.737172883302055	0.0582301918153104	0.912463465414489	0.514700170416402	0.0686175986749122	0.0490604903353511	51578
cg02910180	11	71955299	+	PHOX2A	TSS200	chr11:71954816-71955659	Island	0.0541660078983129	0.0374499216940657	0.0167160862042472	0.435403522051374	2.06529858937224e-05	0.109470828144955	0.0325808652850462	0.0241896117961139	0.103082797862463	0.0217893372196084	0.0111636195159477	0.0490604903353511	55896
cg18251222	2	10183620	-	KLF11	TSS200	chr2:10182635-10184702	Island	0.0737197638770195	0.0573152124163449	0.0164045514606746	0.314635669476264	1.82551742503247e-05	0.124557433676754	0.0507670865881863	0.0221331317795857	0.0801574375067088	0.0414477942330725	0.008207577792401	0.0490604903353511	57170
cg27475235	16	58659721	-	CNOT1;CNOT1	5UTR;5UTR	chr16:58662975-58664048	N_Shelf	0.879542066080005	0.815424105165094	0.0641179609149103	0.107927261046855	6.77608190190619e-06	0.934866040967937	0.774519291860832	0.0475232736790945	0.918855338927353	0.625685411826852	0.057615544780251	0.0490604903353511	59422
cg23310290	7	676291	+	PRKAR1B;PRKAR1B;PRKAR1B;PRKAR1B;PRKAR1B;PRKAR1B	Body;Body;Body;Body;Body;Body	chr7:675569-676095	S_Shore	0.761338520972537	0.707130465298743	0.0542080556737947	0.105128553699902	1.72879211090542e-05	0.871344760834391	0.700350121335274	0.0443501932225688	0.830310045906787	0.607674706635469	0.0437711449305234	0.0490604903353511	61797
cg19687985	6	43478500	+	C6orf154	TSS200	chr6:43477221-43478553	Island	0.788894206841809	0.732771997612747	0.0561222092290623	0.105085040723468	1.23594979810729e-05	0.885563977940182	0.67476648925889	0.0597502988778282	0.902849850016829	0.583169246632344	0.043395638673562	0.0490604903353511	61842
cg27492942	17	36885965	+	CISD3;MLLT6	TSS1500;3UTR	chr17:36886108-36886525	N_Shore	0.734510370284634	0.682337654422382	0.0521727158622525	0.104816129572259	1.49623061442067e-06	0.862133426057179	0.615010595989579	0.0641957741607346	0.836336084357371	0.571183316600264	0.0438124235690151	0.0406819233639714	62057
cg01235795	12	6396083	+	NA	NA	chr12:6399262-6400771	N_Shelf	0.860461306797301	0.799883003098612	0.0605783036986892	0.104066660340642	2.21165378469155e-05	0.911413963460317	0.781171247517893	0.0378409175066684	0.901051360625856	0.462945127934245	0.0646268637163388	0.0490604903353511	62676
cg05855065	22	43623455	+	SCUBE1	Body	chr22:43623368-43623667	Island	0.896314994131967	0.834475854138092	0.061839139993875	0.101956379980886	1.05813109904461e-05	0.972057304461586	0.724502389574629	0.0729419858145537	0.972992732889202	0.68441142900945	0.0610710257436894	0.0490604903353511	64529
cg20418501	4	80644890	+	NA	NA	NA	NA	0.810439009541205	0.755054277759582	0.0553847317816232	0.100833984202879	1.48775997893965e-05	0.917938573045078	0.721390494533362	0.0642776405383528	0.913695498490141	0.653848056560139	0.0466600313002624	0.0490604903353511	65506
cg05085267	2	147160541	-	NA	NA	NA	NA	0.849297966920579	0.793657873751728	0.0556400931688502	0.0965770211095675	1.3743028894676e-05	0.954780936629462	0.767978711415411	0.0595678904587724	0.908413584028608	0.639664647499637	0.0495968119177602	0.0490604903353511	69502
cg23250593	3	196065688	-	TM4SF19	TSS1500	NA	NA	0.814781352596795	0.763823685820025	0.0509576667767694	0.0920068266883267	9.2120595470037e-06	0.93844538898912	0.734099079669948	0.0551351717715885	0.869118579933603	0.672502463527205	0.0380921769360152	0.0490604903353511	74036
cg16090881	6	33246043	-	B3GALT4	1stExon	chr6:33244677-33245554	S_Shore	0.775166239557374	0.726867458628882	0.0482987809284916	0.0915929982858288	2.0040157660959e-05	0.868755194614215	0.697893360199421	0.0458572207453659	0.817415407899426	0.636959332948876	0.0358195876636399	0.0490604903353511	74417
cg06493612	6	15502050	-	JARID2	Body	NA	NA	0.885263193557995	0.830844120363884	0.0544190731941111	0.0904735031239216	1.3518880441818e-05	0.9498422640002	0.828642042985817	0.0373543950067891	0.915016218497331	0.742710904700464	0.0371494185494924	0.0490604903353511	75606
cg17667035	10	118569608	-	NA	NA	NA	NA	0.796295598265328	0.749212470730205	0.0470831275351232	0.0868051560754052	4.7636066901621e-06	0.858001735128842	0.709566561438013	0.0460700096419082	0.849625850984965	0.609556185389826	0.0421904687654337	0.0490604903353511	79493
cg14472810	7	1936732	-	MAD1L1;MAD1L1;MAD1L1	Body;Body;Body	chr7:1937738-1937946	N_Shore	0.848753078860729	0.798685758697568	0.0500673201631615	0.086664161188214	2.13623873809706e-05	0.924028739897906	0.784154102370557	0.0451056443920934	0.900353405612287	0.652425557057517	0.0467932627246604	0.0490604903353511	79620
cg19089201	7	45002287	-	MYO1G	3UTR	chr7:45002111-45002845	Island	0.931469031690988	0.877291455992941	0.0541775756980474	0.0855055637852827	2.14422144494663e-05	0.968268352183038	0.849744220195683	0.0358533579387264	0.984065378538133	0.631311048085145	0.0628586732548611	0.0490604903353511	80870
cg13706315	9	134724316	-	NA	NA	NA	NA	0.861597224600925	0.812405495906263	0.0491917286946623	0.0838116968415333	1.43657926554263e-05	0.932518013868393	0.750604294167217	0.0464385273560085	0.913149718397978	0.57390027036603	0.045934371456866	0.0490604903353511	82719
cg25022342	12	46385851	+	SFRS2IP	TSS1500	chr12:46385607-46385887	Island	0.0299531206595679	0.0417920230207273	-0.0118389023611595	-0.374421718292169	3.87310630792113e-06	0.0488996597821156	0.0180281231262887	0.00872187418900932	0.0682536585877424	0.0203701670623555	0.0102173286187327	0.0490604903353511	83916
cg18481342	11	1782709	-	HCCA2;CTSD	Body;Body	chr11:1784805-1785553	N_Shelf	0.924179624886829	0.872191326352514	0.0519882985343149	0.0826084032735391	6.53858022574123e-06	0.978070611564337	0.82254360740666	0.0444968749492041	0.981546568833988	0.791134715309122	0.0360427778890616	0.0490604903353511	84111
cg22972055	7	872293	+	UNC84A;UNC84A	5UTR;Body	NA	NA	0.875127096612908	0.82614889826672	0.0489781983461882	0.0821247537107646	3.36705285275546e-06	0.967877272025749	0.777397218565426	0.0649969119531612	0.974550021634282	0.719553320282855	0.0470218745581576	0.0481822472604718	84619
cg02232284	6	168120876	+	NA	NA	chr6:168120634-168120892	Island	0.882465661083268	0.833911454918865	0.048554206164403	0.0807050243396731	8.51697345519404e-06	0.948176237380667	0.830290819389016	0.0404539356929427	0.942544835375251	0.758265354878968	0.0374817714794162	0.0490604903353511	86238
cg11081638	3	58619867	+	FAM3D	3UTR	NA	NA	0.850012356835954	0.803572231057227	0.0464401257787275	0.080086951105805	2.18905202191422e-07	0.943195324684205	0.78824118511	0.0471507713208869	0.901094532722621	0.578214098395242	0.0425895026347144	0.0213863268121948	87003
cg03595262	11	118954478	+	HMBS	TSS1500	chr11:118955574-118955832	N_Shore	0.899303361339827	0.853424663896793	0.045878697443035	0.0746913816760662	3.57556717739761e-06	0.970833004013186	0.826991542393047	0.0399908049475408	0.957740613888618	0.671365182558236	0.0452233126651578	0.0481822472604718	93616
cg02878831	17	78847752	-	RPTOR;RPTOR	Body;Body	chr17:78849401-78850933	N_Shore	0.883756642560037	0.838933624153349	0.0448230184066879	0.0742303014610114	4.68689371009863e-07	0.942955639672662	0.82466502024228	0.0321465136852569	0.916545711910138	0.737997571432744	0.030522442598598	0.0220425247459823	94197
cg15337905	7	150807508	-	AGAP3;AGAP3	Body;Body	NA	NA	0.78225329881665	0.743278441844883	0.0389748569717667	0.0727785204926063	1.84172588446508e-05	0.864213468872222	0.701224275148892	0.0406849421167979	0.821799982846957	0.663772223838702	0.0309560727574625	0.0490604903353511	96049
cg07464859	16	15528108	+	C16orf45	TSS1500	chr16:15528350-15529086	N_Shore	0.852678906355548	0.810566752848463	0.0421121535070842	0.072202979297111	1.55775599858239e-05	0.955948857641724	0.722288401329297	0.0660300044630522	0.927595795119764	0.734691399566138	0.0371509836215489	0.0490604903353511	96819
cg07485787	8	143408697	+	TSNARE1	Body	chr8:143407246-143408048	S_Shore	0.848889664408328	0.807233864673608	0.0416557997347192	0.0717238223037946	2.42005192736712e-05	0.928824207204161	0.790083896250904	0.0444302702014639	0.917653308340218	0.717330668783308	0.0375822937549545	0.0498983316444818	97461
cg00340928	18	74630659	+	ZNF236	Body	chr18:74631841-74632045	N_Shore	0.928251989266661	0.88348370346878	0.0447682857978803	0.0705340281575157	2.18501768515019e-05	0.974456873369098	0.845880440139559	0.0347429665319459	0.972457530197717	0.761004114330959	0.0435870690837736	0.0490604903353511	99069
cg02618000	16	71876165	+	NA	NA	chr16:71879763-71880296	N_Shelf	0.905345228510539	0.862223977118057	0.0431212513924824	0.0696173178907352	1.75124024438923e-05	0.962449968152082	0.865723941170144	0.027992680182317	0.959646403480939	0.547122409951285	0.0474070583701102	0.0490604903353511	100342
cg11869828	11	116700447	-	APOC3	TSS200	NA	NA	0.860771910286279	0.819920263625742	0.0408516466605364	0.0693221361456627	8.02609168022056e-06	0.920075041753554	0.782101617840096	0.0333729590873039	0.888086365126508	0.739807411115865	0.028741416978052	0.0490604903353511	100721
cg02678462	19	5154735	-	NA	NA	chr19:5151332-5151730	S_Shelf	0.839708515803457	0.800097838094221	0.0396106777092368	0.0688718663002612	8.59235301180206e-06	0.898365772849937	0.793098018802822	0.030988905687714	0.881905373762629	0.672617080043442	0.0306454426496234	0.0490604903353511	101346
cg11679673	17	55015826	-	COIL	3UTR	NA	NA	0.884490498813537	0.843271739859937	0.0412187589535998	0.0680608910804856	2.09590903664518e-05	0.96702075864736	0.814500884803154	0.0527058139834796	0.948138426839166	0.753400270931923	0.0361624614410932	0.0490604903353511	102483
cg14171986	11	4629749	+	TRIM68	TSS1500	chr11:4629098-4629530	S_Shore	0.814641857013529	0.776870514437253	0.0377713425762758	0.0676414423647344	2.34305608737637e-05	0.908301011242328	0.717906600521124	0.0490684815613589	0.878997590455007	0.650724686555774	0.039646208467541	0.0494938302279756	103092
cg08564522	19	42440079	+	NA	NA	chr19:42440030-42440234	Island	0.955754203511836	0.911684354796674	0.044069848715162	0.0673832901143167	3.56227322760222e-06	0.989782217670822	0.898671786315538	0.0235473102363243	0.988080746976199	0.776488613017319	0.0464625793276635	0.0481822472604718	103475
cg21244191	8	145554489	+	SCRT1	3UTR	chr8:145555342-145562310	N_Shore	0.873100771303233	0.83280684679816	0.0402939245050729	0.0673760399244108	1.31120969133593e-06	0.964100809679685	0.81243470457659	0.0526336511471145	0.935751258484233	0.758759769696378	0.0291310688714898	0.0406819233639714	103491
cg20946037	1	150582344	-	NA	NA	NA	NA	0.898299100265657	0.856906177864078	0.041392922401579	0.0672915868534006	1.86497632168544e-05	0.962744656923825	0.808119769392622	0.0396410807570199	0.917223995027445	0.776944110039889	0.030612387801312	0.0490604903353511	103603
cg02348119	17	78003528	+	TBC1D16	5UTR	NA	NA	0.921629168634196	0.880735791744864	0.040893376889332	0.0647582440868873	1.81671166832104e-05	0.966382232564785	0.876004229804385	0.0250853470555579	0.970584626556677	0.801865182466138	0.0326955117452237	0.0490604903353511	107219
cg18568067	11	46373641	+	DGKZ;DGKZ;DGKZ	Body;Body;Body	chr11:46368650-46369660	S_Shelf	0.766903683600129	0.733698042408586	0.0332056411915427	0.0630187774045669	1.6128479288684e-05	0.82375808189375	0.72402777727274	0.0330990572149967	0.808563944822897	0.661448538857528	0.0250895716732536	0.0490604903353511	109732
cg26691898	6	25833199	-	SLC17A1	TSS1500	NA	NA	0.914528051716379	0.875428841109904	0.0390992106064753	0.062340726891079	1.95193858750749e-05	0.9627037452106	0.851609926505271	0.0318286978143493	0.973690273151914	0.642542393520837	0.0421326239316608	0.0490604903353511	110694
cg00966078	1	23079320	-	EPHB2;EPHB2	Body;Body	NA	NA	0.942412744385929	0.902412886493104	0.0399998578928249	0.0619001029241619	4.67771792477318e-07	0.982071754490805	0.898692518201616	0.0296628458776111	0.976954006082012	0.776658417947803	0.0397571503903535	0.0220425247459823	111339
cg02986801	8	134501675	-	ST3GAL1;ST3GAL1	5UTR;5UTR	NA	NA	0.825002822330849	0.790868797470909	0.0341340248599401	0.0602151618214533	2.06744669170073e-05	0.879677212113686	0.765476038708901	0.0332249012352766	0.851923866099864	0.727213676864152	0.0254350438097773	0.0490604903353511	113832
cg11624225	6	33385325	-	CUTA;CUTA;CUTA;CUTA;CUTA	Body;Body;Body;1stExon;Body	chr6:33385678-33386262	N_Shore	0.0194311963211999	0.0281220966018218	-0.00869090028062196	-0.373281279129138	5.30026135282391e-06	0.0313450998333153	0.00640005495383218	0.00657296537402281	0.0722443032857402	0.0133148014130234	0.0093628787694091	0.0490604903353511	114375
cg01367899	17	54961807	-	MTVR2	Body	NA	NA	0.861095139898788	0.825841059767478	0.0352540801313103	0.0596016655404449	1.13240406871253e-05	0.95666421214041	0.807598674732282	0.0503915197090537	0.918931100086803	0.761721425810132	0.0260839092283983	0.0490604903353511	114733
cg04018288	6	1383533	+	NA	NA	chr6:1381743-1385211	Island	0.0282782197961597	0.0367945164378649	-0.00851629664170519	-0.289815743121707	1.18589059675465e-05	0.0410667661262113	0.0119199248477869	0.00702731285287337	0.0587040153347204	0.0195581035557484	0.00785635753648702	0.0490604903353511	116431
cg10015572	11	124071575	+	NA	NA	NA	NA	0.908703296882456	0.873652678821292	0.0350506180611632	0.0561195786817406	2.19885451874945e-05	0.971265368966055	0.840405145375153	0.044562228506593	0.966185713913942	0.77291904861477	0.0351821891185874	0.0490604903353511	120221
cg23043143	7	2612101	+	IQCE;IQCE	Body;Body	NA	NA	0.87939702901162	0.846992442365934	0.0324045866456862	0.0535451038702846	2.23340011922625e-05	0.959141111249928	0.812593547318465	0.0351076698348177	0.914674739136233	0.769247020848568	0.024722369033467	0.0490604903353511	124395
cg19599226	12	130910731	+	RIMBP2	Body	chr12:130908777-130909191	S_Shore	0.920013377023964	0.886737943740634	0.0332754332833295	0.0525650237545179	1.00244430269241e-05	0.953515840513476	0.845432095262467	0.0272291461099365	0.947529718490272	0.802756523347546	0.0315933707666337	0.0490604903353511	126005
cg19517410	3	156977642	-	VEPH1;VEPH1;VEPH1	3UTR;3UTR;3UTR	NA	NA	0.924016802002227	0.891133629620377	0.0328831723818498	0.0517074427951602	7.61814597839062e-06	0.973233601274785	0.800446322655939	0.0439919921148574	0.962519008697258	0.640621048101068	0.0424468837813327	0.0490604903353511	127434
cg12550731	1	184355219	+	C1orf21	TSS1500	chr1:184355415-184356811	N_Shore	0.821727639340812	0.792872313948203	0.0288553253926092	0.0509406106328686	2.47133802213588e-06	0.923153614230357	0.709051568453661	0.0645763906564034	0.888170951739636	0.704675780096439	0.0393112857836399	0.0465612616122664	128766
cg16580935	6	33246149	+	B3GALT4	1stExon	chr6:33244677-33245554	S_Shore	0.926449629657489	0.894676557347891	0.0317730723095984	0.0497993082069738	1.66564080643302e-06	0.965753095623344	0.892179437427298	0.0240516225926709	0.96940848245049	0.842539179389562	0.0205846103059451	0.0406819233639714	130722
cg02770985	2	97529612	+	SEMA4C	Body	chr2:97530558-97530801	N_Shore	0.923142365036211	0.891974844439406	0.0311675205968052	0.0490100047973866	1.5932669807207e-05	0.978704378382199	0.867598891477372	0.0340527891062137	0.960353498952459	0.826223402046207	0.0224671804145566	0.0490604903353511	132117
cg01531058	19	59067255	-	CHMP2A;UBE2M;CHMP2A	TSS1500;3UTR;TSS1500	chr19:59066151-59066662	S_Shore	0.87659906347845	0.847223742678526	0.029375320799924	0.0486100294248009	1.27522819081138e-05	0.919091299715711	0.82585297898695	0.0332442299871654	0.916419623658836	0.788559578618632	0.0238182011919644	0.0490604903353511	132834
cg26566411	15	33606843	-	RYR3	Body	chr15:33602816-33604003	S_Shelf	0.922881021218671	0.892091748596802	0.0307892726218686	0.0484189204105611	8.95655035978653e-06	0.972690969649944	0.868935431153754	0.0311802210100094	0.954455706811693	0.668270682632595	0.0353868630413729	0.0490604903353511	133192
cg21074413	12	131494614	-	GPR133	Body	NA	NA	0.906167928898969	0.876345610964996	0.0298223179339737	0.04774270552115	1.80810915056264e-05	0.957668248370854	0.844748791467945	0.0338609832529242	0.922161766998052	0.79930982641765	0.0282827177885799	0.0490604903353511	134415
cg24114189	1	11822116	-	NA	NA	chr1:11822139-11822363	N_Shore	0.0309055970036366	0.0380610247898833	-0.00715542778624669	-0.232569154137227	9.73700333146767e-06	0.0397411583052591	0.0221039221348006	0.00505731936406142	0.0535994921456489	0.0231186480886574	0.00581830543289332	0.0490604903353511	135445
cg00459043	17	30771460	-	PSMD11	TSS200	chr17:30770960-30772137	Island	0.0212474360779542	0.0283149251106994	-0.00706748903274526	-0.294168667577916	2.35712761191037e-05	0.0328069385009717	0.0086020484472758	0.00604385736645238	0.0470668467200679	0.0156266764706899	0.00611897616056177	0.0495233778535278	136819
cg01391650	1	180904703	+	KIAA1614	Body	chr1:180904316-180904711	Island	0.919967119522863	0.891061619797135	0.0289054997257284	0.0455539390975105	1.11124854520512e-05	0.956080341922877	0.881932778224707	0.0244381408326289	0.933875805617164	0.750265587353331	0.0286514930112805	0.0490604903353511	138475
cg01501406	19	2197161	+	DOT1L	Body	chr19:2196912-2197162	Island	0.899011465919804	0.870810849797915	0.0282006161218886	0.0454662520527053	1.80181517103327e-05	0.944224131766417	0.867128534028412	0.0244181636719982	0.914968395144273	0.800026277253994	0.0230250442485127	0.0490604903353511	138639
cg15741162	11	119587364	-	PVRL1;PVRL1;PVRL1	Body;Body;Body	NA	NA	0.922224755737972	0.893331815010158	0.0288929407278146	0.0454218040803143	5.69183730140811e-06	0.963316793367575	0.866415661802396	0.0307723442533407	0.950776180130225	0.633370625117962	0.0353390784116514	0.0490604903353511	138745
cg10878307	17	46034455	+	PRR15L	5UTR	NA	NA	0.911141416825935	0.882697337128667	0.0284440796972681	0.0452515384180399	1.3809573119051e-05	0.968845678622012	0.867969136531114	0.0347018710923156	0.958503731159542	0.827927057814991	0.0247680940242331	0.0490604903353511	139082
cg04895975	17	37821478	+	TCAP	TSS200	chr17:37823693-37824989	N_Shelf	0.918894902581013	0.890367974609614	0.0285269279713984	0.0450006336690755	2.73786284581011e-06	0.971258522188041	0.884127412424969	0.0336328105664633	0.967719759520664	0.839119712112252	0.0232633473577426	0.0465612616122664	139585
cg12556164	4	173403346	+	GALNTL6	Body	NA	NA	0.926660798570659	0.898055269460671	0.0286055291099877	0.0447465753880975	1.31278788536347e-05	0.960678077372538	0.893865069396106	0.0190529555975132	0.955137491476967	0.842408606846522	0.023819897154644	0.0490604903353511	140116
cg12618251	2	202899058	-	FZD7	TSS1500	chr2:202897386-202901046	Island	0.0220588661955832	0.0286969022367378	-0.00663803604115457	-0.271494676844852	5.07649237855509e-07	0.033773727687465	0.0116168472870091	0.00606461078719964	0.0469466633669349	0.0143016827778327	0.00549194225653636	0.0220425247459823	143905
cg03319070	12	125345167	-	SCARB1;SCARB1	Body;Body	chr12:125347784-125348688	N_Shelf	0.934881888201895	0.907279032919241	0.027602855282654	0.0427733382121014	5.87647695696929e-06	0.971141331244688	0.894781564926387	0.0222653299320794	0.974872147656069	0.861256992164845	0.0208108416610715	0.0490604903353511	143966
cg15203618	11	85646125	-	NA	NA	chr11:85645714-85646191	Island	0.919306103984625	0.892188071620815	0.0271180323638097	0.0427256725400692	1.40324678605567e-05	0.969803765836755	0.882604873817823	0.0294543269647729	0.957504614033157	0.768792124030058	0.0279544327038168	0.0490604903353511	144063
cg04852275	1	22211623	-	HSPG2	Body	chr1:22210992-22211318	S_Shore	0.904793434927997	0.878700449492427	0.0260929854355693	0.0417487943296822	8.07140360796488e-06	0.944781210484092	0.872928592996497	0.0244265886319584	0.926403455328834	0.831839633374213	0.0209890000980389	0.0490604903353511	145964
cg14691865	3	49062629	+	IMPDH2	Body	chr3:49066573-49066983	N_Shelf	0.922817525824006	0.896219832380578	0.0265976934434272	0.041733830027257	3.27369688076967e-06	0.970457088152569	0.884855868833283	0.022827023945938	0.956514771226057	0.857984991033445	0.0189239560649451	0.0481822472604718	145981
cg07397891	1	246582071	+	SMYD3;SMYD3	Body;TSS1500	NA	NA	0.952394943259535	0.925805013949266	0.0265899293102696	0.0404211036042603	1.85717179364446e-05	0.982847216148482	0.867092401294104	0.0283435608489158	0.981546218155813	0.783048701564569	0.0296759844032387	0.0490604903353511	148585
cg09313188	6	31599160	-	BAT2	Body	chr6:31599519-31599761	N_Shore	0.923408083800892	0.897834122942395	0.0255739608584962	0.0400792456863225	2.1192681028785e-05	0.973643420019158	0.87974186889553	0.0272109107260065	0.951636175821646	0.8342683766821	0.0240866907013407	0.0490604903353511	149275
cg22709811	1	6762265	-	DNAJC11	TSS1500	chr1:6761295-6762131	S_Shore	0.890136891139909	0.865530241458261	0.0246066496816483	0.0399874092318661	1.80921720993822e-05	0.940590302656912	0.796613259920974	0.0419435993839838	0.928743566984913	0.772538355655704	0.0253153942811806	0.0490604903353511	149463
cg05831517	16	86337750	-	NA	NA	chr16:86337641-86337894	Island	0.95173942356741	0.92552524391517	0.0262141796522402	0.0398694758008157	1.79423233689579e-05	0.979724891653469	0.908067162753384	0.0200896395735478	0.972791957808307	0.826884807323569	0.0314970521509544	0.0490604903353511	149709
cg15341575	10	93883989	+	CPEB3	Body	NA	NA	0.941875172978543	0.91608498961431	0.0257901833642327	0.0396277937331734	1.08037136054141e-05	0.960105818115685	0.894568042841744	0.015826060970097	0.957971555095697	0.826173880644749	0.0265017713139602	0.0490604903353511	150232
cg22779878	19	10600446	+	KEAP1;KEAP1	Body;Body	chr19:10602280-10602878	N_Shore	0.925231185651479	0.900331803703312	0.0248993819481662	0.0389305537930836	1.85012731864029e-05	0.962651819214711	0.875827267406664	0.0259821610343792	0.970509615374524	0.859397835351315	0.0190260338505692	0.0490604903353511	151763
cg17882322	19	50413014	-	NUP62;NUP62;IL4I1;NUP62;NUP62	Body;Body;5UTR;Body;Body	NA	NA	0.944543745109313	0.919236603714398	0.0253071413949142	0.0387653306860365	1.03624596435916e-05	0.981447545807587	0.908404167854889	0.0193528088578534	0.971659925275686	0.859581474625606	0.022149937307394	0.0490604903353511	152095
cg25637226	13	111355112	-	CARS2	Body	chr13:111358080-111358894	N_Shelf	0.901211636350686	0.877389164982709	0.0238224713679777	0.0382192326948959	2.30998733880723e-05	0.946336052377665	0.864900483319453	0.0225655612667256	0.917278531118037	0.819754274419777	0.0199893325679835	0.0490604903353511	153301
cg23878906	18	29304818	+	NA	NA	chr18:29303960-29304254	S_Shore	0.955396554728021	0.930333798368127	0.0250627563598939	0.037948704590791	5.9754374974287e-06	0.980689342582037	0.928875846395041	0.0166634051026483	0.975032771778333	0.875498297785457	0.0220167292139665	0.0490604903353511	153910
cg05772935	16	1790400	+	MAPK8IP3;MAPK8IP3	Body;Body	chr16:1790363-1790708	Island	0.940844410528819	0.916981963659435	0.0238624468693832	0.0366680194352195	1.28404840196879e-05	0.970689135044532	0.906522569272869	0.020668272675547	0.969779329464904	0.859538117437425	0.0209606594343974	0.0490604903353511	156774
cg10457885	17	40847859	+	CNTNAP1	Body	NA	NA	0.938339272463462	0.91505561497744	0.0232836574860221	0.0358631777897242	8.63675055676163e-06	0.962221805553926	0.911704795406437	0.0148086185021403	0.959453112801337	0.865491914968357	0.0190989207438114	0.0490604903353511	158627
cg06178072	16	88922252	-	GALNS;TRAPPC2L	Body;TSS1500	chr16:88922671-88923976	N_Shore	0.933979841116912	0.910853035248379	0.0231268058685334	0.0357851249925808	1.02703588893722e-05	0.968989270539038	0.891465227979786	0.0227884020447754	0.961173239412836	0.85932253673507	0.0190908482587292	0.0490604903353511	158821
cg23047992	7	101641453	-	CUX1;CUX1;CUX1	Body;Body;Body	NA	NA	0.931855569570966	0.910490327004927	0.0213652425660392	0.0331032832386649	1.99636943918646e-05	0.970473288004609	0.8951869065962	0.0246015712116498	0.968437161215329	0.854673641187028	0.0209750555678115	0.0490604903353511	165337
cg15426878	3	50368947	-	RASSF1;RASSF1;RASSF1;RASSF1	Body;Body;Body;Body	chr3:50365306-50365885	S_Shelf	0.922787593869564	0.90171272481949	0.0210748690500741	0.0329692892484623	2.25498924188453e-05	0.955371334489693	0.880143701288637	0.0189342287470364	0.943921621550495	0.843726053451715	0.0170381050923733	0.0490604903353511	165668
cg09916810	16	1791982	+	MAPK8IP3;MAPK8IP3	Body;Body	chr16:1790363-1790708	S_Shore	0.939391209688783	0.917962920281898	0.0214282894068849	0.0329355330478828	1.00987118072195e-05	0.966872236322647	0.887799218662347	0.0205858404009889	0.968797382833413	0.856953426428178	0.0188459123136239	0.0490604903353511	165769
cg11439826	17	76250004	+	NA	NA	chr17:76250252-76250828	N_Shore	0.952227511935534	0.93058093146824	0.0216465804672937	0.0328259649068291	3.3832871123398e-06	0.982722655961225	0.929056330549229	0.0193979024817185	0.976387590397326	0.810686359982491	0.0239872145972485	0.0481822472604718	166043
cg09547427	5	1055427	-	SLC12A7	Body	chr5:1056321-1056685	N_Shore	0.926306471482817	0.905415272070849	0.0208911994119674	0.0325544685761143	1.055289017391e-05	0.977892626193793	0.883566372431362	0.0275673097720872	0.948832570466463	0.855261489793973	0.0200719109505045	0.0490604903353511	166743
cg11208478	8	141557676	-	EIF2C2;EIF2C2	Body;Body	chr8:141559164-141559368	N_Shore	0.941610461465308	0.92053606834808	0.0210743931172275	0.0323090605987712	2.44574671273546e-05	0.978863612065197	0.892736556456579	0.0248420893641971	0.980063148210616	0.881379300409638	0.0168099006812479	0.0498983316444818	167344
cg16162734	2	149543956	+	EPC2	3UTR	NA	NA	0.96621785359568	0.944787199472751	0.0214306541229287	0.0320239119561482	3.8139151212443e-07	0.982856281026696	0.939306818487465	0.0134588135634625	0.97708949157748	0.855456276573612	0.0216496335319708	0.0220425247459823	168062
cg17984007	1	201998638	-	NA	NA	NA	NA	0.962500202626814	0.94118947463791	0.0213107279889031	0.0319657996259613	2.0790732094559e-05	0.978691620294443	0.941225192529753	0.0119525842884792	0.981382134578718	0.858953136581138	0.0209377422207532	0.0490604903353511	168217
cg11704463	12	124968399	+	NCOR2;NCOR2	Body;Body	NA	NA	0.953797758625046	0.932772981182905	0.0210247774421412	0.0318200328423231	2.0553158295179e-05	0.97819135875589	0.925950754461462	0.0178161565925011	0.977856414176146	0.858930551116813	0.0225782110911741	0.0490604903353511	168628
cg21760034	3	196296132	+	WDR53;FBXO45	TSS1500;1stExon	chr3:196296016-196296290	Island	0.018680416147781	0.02398639004076	-0.00530597389297897	-0.244891172696193	1.65079426471609e-05	0.0251838078170057	0.0144661291484986	0.00323652597375299	0.0372046203513642	0.0136162865527119	0.0049119820750349	0.0490604903353511	169982
cg26642844	7	2419167	+	EIF3B;EIF3B	3UTR;3UTR	chr7:2419808-2420340	N_Shore	0.943362095140308	0.923570669007937	0.0197914261323706	0.0302650311714966	2.02211631154186e-05	0.971537927473187	0.924390564603543	0.0154010419260371	0.966098447347035	0.869648632776355	0.0167992280072548	0.0490604903353511	172801
cg26228014	1	47073138	-	NA	NA	chr1:47069615-47070179	S_Shelf	0.947528843757064	0.927678563539947	0.0198502802171165	0.0302224949232253	1.60263494550536e-05	0.977411779686247	0.921878741164791	0.0179796793296134	0.970644942127582	0.88186094136272	0.0166434103464072	0.0490604903353511	172924
cg04766043	13	114770710	+	RASA3	Body	chr13:114773745-114774499	N_Shelf	0.943900156493996	0.924181953022536	0.0197182034714605	0.0301346943645195	1.77315219931839e-05	0.984671917363653	0.918223839511805	0.023921939275117	0.972870285700495	0.881827620404403	0.0181154730753051	0.0490604903353511	173166
cg26295127	19	1818886	-	REXO1	Body	chr19:1818465-1818781	S_Shore	0.958799480756691	0.938910830198851	0.0198886505578392	0.0299255692234212	1.38105648507075e-06	0.989332068331525	0.91863426436212	0.0220820428565499	0.979276761436233	0.880345177055335	0.0173661934043808	0.0406819233639714	173689
cg22207479	18	43195041	+	SLC14A2;SLC14A2	5UTR;1stExon	NA	NA	0.945651099823878	0.926101817341556	0.019549282482322	0.0298185420091441	1.85841558065622e-05	0.963914376109476	0.923505711689781	0.0123722474465657	0.97221977780112	0.804621976140135	0.0224007449680202	0.0490604903353511	173974
cg00054301	16	67237548	+	ELMO3;MIR328	Body;TSS1500	chr16:67233032-67233862	S_Shelf	0.939352922340893	0.92025615981394	0.0190967625269535	0.0293164710590265	1.21276299843385e-05	0.970532124854659	0.916562511570961	0.0169391000184196	0.954714659793718	0.872571161014124	0.0159537867285703	0.0490604903353511	175434
cg11321144	4	151178020	+	DCLK2;DCLK2	3UTR;3UTR	chr4:151177347-151177559	S_Shore	0.954044970270453	0.934802359148215	0.0192426111222379	0.0290878790024196	5.12634622691979e-06	0.974877963762137	0.929744345227724	0.0139176892290152	0.966385538436888	0.893212642873196	0.0162040095418047	0.0490604903353511	176086
cg26283127	17	1639552	+	WDR81;WDR81;WDR81;WDR81	Body;Body;Body;Body	chr17:1637053-1637492	S_Shelf	0.950679878346377	0.931596137665212	0.019083740681165	0.0289473677779796	1.54043658128595e-07	0.981544790032163	0.915250110710123	0.0197821044538352	0.956238310226034	0.886604233357906	0.0135935650709332	0.0213863268121948	176484
cg15317587	7	99227370	+	ZNF498	Body	NA	NA	0.886282953291229	0.868578818577402	0.0177041347138275	0.0287825395046687	2.28493839832095e-05	0.916283666641457	0.857309435222952	0.0205584277430877	0.917491094351914	0.826376588464284	0.0184553085262165	0.0490604903353511	176913
cg09552399	16	31091326	+	ZNF646	Body	chr16:31091389-31091796	N_Shore	0.9611703531462	0.942417382228644	0.0187529709175557	0.0281304302495462	9.94527609043486e-06	0.98090181675409	0.930093161457314	0.0169435419996237	0.976562512459154	0.879721838829422	0.016071097213198	0.0490604903353511	178819
cg18753841	11	8680469	-	TRIM66	TSS200	NA	NA	0.956716172321099	0.938243283145568	0.0184728891755308	0.0278351296229461	1.20118508235973e-05	0.981363395155337	0.921936918936403	0.0176849758931458	0.979856894305286	0.882250183879056	0.0155901564929309	0.0490604903353511	179705
cg05591210	11	74179054	-	KCNE3	TSS1500	chr11:74178175-74178801	S_Shore	0.955318088117599	0.937068121718833	0.0182499663987662	0.0275362112407177	7.12082070712505e-06	0.981533963262903	0.935934123792799	0.0164806513340158	0.979581857494753	0.861565580332237	0.0165428509581418	0.0490604903353511	180603
cg19395089	6	169592444	-	NA	NA	NA	NA	0.940382810124636	0.922799968663786	0.0175828414608501	0.0269410018188865	2.46642796040966e-05	0.972110082415906	0.913644247567634	0.0163045926081838	0.964210583022693	0.853801903771083	0.0181807393943112	0.0499403100188916	182371
cg11841231	2	205543309	-	PARD3B;PARD3B;PARD3B	Body;Body;Body	NA	NA	0.968870619697055	0.950956027545344	0.0179145921517111	0.0266477709188664	1.56900324230458e-05	0.985881386445329	0.955635705432431	0.0102140952447386	0.983435447144307	0.878439079843366	0.0183229756856323	0.0490604903353511	183320
cg25678150	13	113488452	-	ATP11A;ATP11A	Body;Body	chr13:113486835-113487347	S_Shore	0.962877141072532	0.945173185247778	0.0177039558247535	0.0264952909162958	7.089698995981e-06	0.985454606221543	0.948910310298553	0.0131651064530136	0.985764140134368	0.898534866195608	0.013582694919265	0.0490604903353511	183821
cg27092297	6	31116343	-	CCHCR1;CCHCR1;CCHCR1	Body;Body;Body	NA	NA	0.945065512900396	0.927856629323575	0.0172088835768208	0.0262323044984328	1.88011663796802e-05	0.977668170458121	0.898081571876497	0.0215849382782539	0.968802183383231	0.889100144328508	0.0155945277212761	0.0490604903353511	184645
cg19827511	14	93580644	-	ITPK1;ITPK1;ITPK1	Body;Body;Body	chr14:93581083-93582797	N_Shore	0.958354900626009	0.940941329852746	0.0174135707732633	0.0261795559984096	2.17621312200757e-05	0.985520194121435	0.936039626826687	0.0168213182447358	0.98130614533795	0.893313252282751	0.0161646941549863	0.0490604903353511	184830
cg23694389	19	2040055	+	MKNK2;MKNK2	Body;Body	chr19:2041823-2042593	N_Shore	0.953601521636986	0.936750925498742	0.0168505961382441	0.0254517453380775	1.68942336702413e-05	0.984819725490265	0.919416646397432	0.0190210627873711	0.973780876484247	0.88587222070873	0.0154632829337222	0.0490604903353511	187265
cg18404628	19	1822553	+	REXO1	Body	chr19:1822339-1822638	Island	0.961416418149568	0.944432105379231	0.0169843127703373	0.0254472963985319	2.63258056624755e-06	0.986812551606399	0.938806748765559	0.0147881228029782	0.978480274729728	0.909526316764678	0.0135876467104855	0.0465612616122664	187287
cg21855143	1	240088252	-	NA	NA	NA	NA	0.963650420960992	0.946668344712122	0.0169820762488698	0.0253850190204692	2.10148969985122e-05	0.980188021054152	0.930249782288592	0.0145375955096144	0.982231288494808	0.879897688231833	0.0181072045068012	0.0490604903353511	187482
cg18550498	11	1008985	+	AP2A2	Body	chr11:1009403-1009649	N_Shore	0.964279073060066	0.947799299893664	0.0164797731664018	0.0246116968725285	1.85793321617019e-05	0.986373688389803	0.948861934940467	0.0129734669668478	0.985658599792394	0.897766957231603	0.0152566740027304	0.0490604903353511	190103
cg11136665	12	47671358	+	NA	NA	NA	NA	0.960154001698476	0.943964143818152	0.0161898578803245	0.0242787366948456	2.2881901930917e-05	0.990119626428398	0.920812639283298	0.017324797939476	0.981036538943243	0.837220913870099	0.0193369073234943	0.0490604903353511	191261
cg11587811	3	152277302	+	NA	NA	NA	NA	0.946906087244582	0.930955470852474	0.0159506163921078	0.0242508911303917	7.72192778577666e-06	0.973073882410927	0.920313286305368	0.017619657241528	0.974367299405408	0.894185451653488	0.0163556251501908	0.0490604903353511	191349
cg18135767	1	29520310	-	MECR;MECR	3UTR;3UTR	NA	NA	0.969148347535236	0.952844176579456	0.0163041709557801	0.0242251182435478	1.39289183495555e-05	0.98661254288968	0.948145218387284	0.0105876631213148	0.981519995631054	0.885036861100571	0.0164304972870037	0.0490604903353511	191453
cg02537826	5	54502896	+	NA	NA	NA	NA	0.959135318100163	0.943762663009173	0.0153726550909903	0.0230678132542041	5.65756466966552e-06	0.983230491518147	0.919228077048798	0.0148128706672751	0.97437197691669	0.868074987753288	0.014412059213366	0.0490604903353511	195686
cg12742785	11	64955919	-	CAPN1	Body	chr11:64951724-64952035	S_Shelf	0.944786071838444	0.929717660417592	0.015068411420852	0.022950158924969	8.67846004230179e-06	0.969782059300298	0.92151886939114	0.0170515635401489	0.958782242338703	0.895642975603059	0.0124566798700183	0.0490604903353511	196093
cg07899634	6	33234620	-	VPS52	Body	NA	NA	0.963034192346952	0.947771916579811	0.0152622757671408	0.0228083680459761	1.99192305685701e-05	0.984541302876855	0.939771057058859	0.015019990150306	0.980887903539949	0.912926723488151	0.0143075480615859	0.0490604903353511	196656
cg13718870	9	136919144	-	BRD3	5UTR	chr9:136919143-136919376	Island	0.947624779935416	0.932848013546516	0.0147767663889009	0.0224352564080067	1.25634447869916e-05	0.983914755349193	0.903751755537444	0.0205642682921623	0.965988617801442	0.900889834120773	0.0136263187654365	0.0490604903353511	198105
cg10011746	16	89865162	-	FANCA;FANCA	3UTR;Body	NA	NA	0.966303026411151	0.951516700686182	0.0147863257249695	0.0220170870584306	2.05251630862501e-05	0.983258878733333	0.944130959614629	0.013438391735565	0.978601252719395	0.842267372805843	0.01604956923385	0.0490604903353511	199807
cg09492169	17	43482735	+	ARHGAP27;ARHGAP27	Body;Body	chr17:43483097-43483454	N_Shore	0.953887695084624	0.939418073676291	0.0144696214083327	0.0218215503021609	1.63005535238029e-05	0.982211912376209	0.917459772374133	0.0158729634826798	0.971471783519699	0.895084329619548	0.0148157646455404	0.0490604903353511	200575
cg20114271	11	74168469	-	KCNE3	Body	NA	NA	0.978686984436738	0.963934428211029	0.0147525562257089	0.021689196330835	1.49165303466348e-05	0.99478211994909	0.959150650545473	0.0111236908493097	0.9905923309923	0.892693119891106	0.0173739004196049	0.0490604903353511	201129
cg25431916	19	2242181	+	SF3A2	5UTR	NA	NA	0.971615635040789	0.957035218829518	0.014580416211271	0.0215897955074993	4.40532416373999e-07	0.99172724739217	0.945582174047489	0.0119221143411681	0.985215780216317	0.919193669632388	0.0117320049125719	0.0220425247459823	201540
cg24044147	10	74928177	-	ECD;FAM149B1;ECD;ECD;ECD	TSS1500;Body;TSS1500;TSS1500;TSS1500	chr10:74927642-74928063	S_Shore	0.0140690440468996	0.0180740977689286	-0.00400505372202892	-0.2220608155128	1.91278677365243e-05	0.0192498945144076	0.00914998002261722	0.00337280248478376	0.02945256163204	0.00998241738604664	0.00359732106258887	0.0490604903353511	202965
cg07491206	14	78171624	+	ALKBH1	Body	chr14:78174054-78174550	N_Shelf	0.962930984554919	0.948730488429504	0.014200496125415	0.0212121582387966	1.46034246007064e-06	0.978546812853973	0.944383531732774	0.00978758277890327	0.976202911515691	0.910369585275988	0.0131229715389234	0.0406819233639714	203015
cg03426762	6	33255172	+	WDR46;WDR46	Body;Body	chr6:33256539-33256973	N_Shore	0.96588959904083	0.952235990949108	0.0136536080917223	0.0203271848389337	1.30194186342733e-05	0.9798157768125	0.9475370040991	0.00933959175570072	0.979581674590344	0.921231717106131	0.0114461877092088	0.0490604903353511	206708
cg10536462	4	870491	-	GAK	Body	chr4:870695-870969	N_Shore	0.959326727651352	0.945897049195182	0.0134296784561702	0.0201277846353427	2.30421051045026e-05	0.972983857598857	0.937346887583497	0.0101839403559679	0.972893723413892	0.885983692254738	0.0131690508783502	0.0490604903353511	207605
cg06150299	16	30993485	-	SETD1A	Body	chr16:30991828-30992129	S_Shore	0.970490834251567	0.957166738717753	0.0133240955338143	0.0197395134564542	5.24415735974377e-06	0.985677248358208	0.953273622942447	0.0101565299674905	0.982730733703144	0.871902662840583	0.0139238689387221	0.0490604903353511	209381
cg11865223	2	33368461	+	LTBP1;LTBP1;LTBP1;LTBP1;LTBP1	Body;Body;Body;Body;Body	NA	NA	0.967086519518803	0.953912085218892	0.0131744342999112	0.0195847466030419	2.19159741334432e-05	0.992081375481422	0.94572467162293	0.0143299532758211	0.986043882688393	0.917757349730437	0.0136811911982013	0.0490604903353511	210019
cg04950627	2	39758157	-	NA	NA	NA	NA	0.974455389982999	0.96136252143437	0.0130928685486291	0.0193160095190449	1.56837551211817e-06	0.987658843351171	0.952290030250446	0.0109939003079112	0.986240494465169	0.920728463658516	0.0131693244551036	0.0406819233639714	211262
cg24990564	6	32095063	-	ATF6B;ATF6B	Body;Body	chr6:32097820-32098086	N_Shelf	0.972759756142525	0.959927789766529	0.0128319663759958	0.0189614367981252	1.59454423793297e-05	0.9883231024261	0.950780452101532	0.00988556526819771	0.981789389012056	0.932224304496026	0.0108750844149545	0.0490604903353511	212911
cg18088032	14	21558656	+	ZNF219;ZNF219;ZNF219	3UTR;3UTR;3UTR	chr14:21558547-21561443	Island	0.971982404238125	0.959526494176514	0.012455910061611	0.0184168503906027	6.8830515794007e-06	0.991249523148623	0.933473729511048	0.0139824486749472	0.983025033474143	0.899249301142442	0.0128123667568279	0.0490604903353511	215514
cg13653989	9	130670864	-	ST6GALNAC4;ST6GALNAC4	Body;Body	chr9:130674546-130674958	N_Shelf	0.961846486969634	0.949521294748146	0.0123251922214885	0.0184136188372914	8.90102637367403e-06	0.987201791554904	0.928957290460782	0.0185886295447876	0.978006834708945	0.914471666825668	0.0124990548476203	0.0490604903353511	215526
cg26990527	16	79131527	-	WWOX	Body	NA	NA	0.965955390611508	0.953638995623556	0.0123163949879523	0.0183224296058984	2.45158607521246e-05	0.985733547812985	0.949425893246343	0.00958453372611611	0.978074217784289	0.898344152048193	0.0123177245492096	0.0498983316444818	215949
cg27157619	15	74714463	+	SEMA7A;SEMA7A;SEMA7A	Body;Body;5UTR	NA	NA	0.965112649065278	0.952871045927697	0.0122416031375815	0.0182262988922099	1.92188990638335e-05	0.980603458554611	0.930222245265194	0.0150864602685608	0.974033427566642	0.887913857564843	0.0134008570272872	0.0490604903353511	216406
cg23621463	3	11600100	-	VGLL4;VGLL4;VGLL4;VGLL4	Body;Body;Body;Body	NA	NA	0.952250300356845	0.940191973299922	0.0120583270569227	0.0181931966544158	1.45780409722721e-05	0.9847291279122	0.926320237452414	0.0217783406807238	0.974499853086014	0.899445655826005	0.0159803448423529	0.0490604903353511	216571
cg18243598	7	2172011	-	MAD1L1;MAD1L1;MAD1L1	Body;Body;Body	NA	NA	0.972615020034658	0.960645674393963	0.0119693456406956	0.0176815432748864	1.59078197279883e-05	0.988336507682842	0.948890547198462	0.010819196700173	0.986610535078681	0.932415982942153	0.0108009652843867	0.0490604903353511	219157
cg21237268	6	31165833	-	HCG27	Body	chr6:31165412-31165923	Island	0.0106546180968195	0.0140381028438176	-0.00338348474699808	-0.218858653843046	1.48165591396247e-05	0.0159865027005081	0.00657782970086383	0.00250973178230206	0.0231483616110173	0.00728652957284611	0.00287166844146163	0.0490604903353511	221751
cg00292290	4	865852	-	GAK	Body	chr4:866098-866344	N_Shore	0.961656106411313	0.950156988419562	0.0114991179917513	0.0171754881328301	1.07172999956219e-05	0.984005500098221	0.935107114213655	0.0151160269207439	0.971874564036092	0.917065033005718	0.0106680573790587	0.0490604903353511	221752
cg11070881	14	91740068	-	CCDC88C	Body	chr14:91738909-91739158	S_Shore	0.964053627078881	0.95261333275636	0.0114402943225209	0.0170447972844995	1.62612862326238e-05	0.983580923871784	0.950003086946085	0.0108059961042422	0.978366558188401	0.928156463345101	0.0113542439297989	0.0490604903353511	222450
cg02665611	19	6334635	+	ACER1	TSS1500	NA	NA	0.969976049766913	0.95982515282199	0.0101508969449232	0.0150218196333571	2.38771872898023e-05	0.983649363102161	0.949214098259697	0.0114855418312294	0.981289321786273	0.919503891404873	0.0114712856284908	0.049897830959465	233891
cg27433031	2	240080328	+	HDAC4	Body	NA	NA	0.966284779311274	0.956266087313297	0.0100186919979767	0.0148815103571608	1.09786384014319e-05	0.982229865654102	0.95500242068951	0.0094526870290839	0.972267430298154	0.908884952936839	0.0102290755638043	0.0490604903353511	234736
cg07430520	7	85010676	+	NA	NA	NA	NA	0.975616824759419	0.965506402957575	0.0101104218018442	0.01487554113597	1.80832990384381e-05	0.990977867251613	0.95542305215582	0.0107857147033153	0.984095777853494	0.858792567743261	0.0148051545381054	0.0490604903353511	234768
cg26613771	19	7691083	+	XAB2	Body	chr19:7690709-7691105	Island	0.980933095813938	0.970796482847593	0.0101366129663446	0.0148338496863344	2.25216324024885e-06	0.991196854188398	0.969449853642882	0.00733631207044582	0.992145839307449	0.88347601817224	0.0129413813081254	0.0465612616122664	235046
cg07377891	17	5347650	-	DHX33	Body	chr17:5347649-5347874	Island	0.973281964026402	0.963369204308512	0.00991275971788974	0.0146180493197816	2.10853908337354e-05	0.993314881719235	0.953037645973213	0.0113539936815634	0.985109800486689	0.919687670082073	0.0111234345240678	0.0490604903353511	236380
cg25468220	19	21933936	-	LOC641367;ZNF100	Body;Body	chr19:21933434-21933853	S_Shore	0.979779591637729	0.969947568355616	0.00983202328211275	0.0144027348838254	2.12864763195192e-07	0.990462811599273	0.971658790638019	0.00619634742763306	0.990705674524563	0.941064597007031	0.00925589667391316	0.0213863268121948	237729
cg06984201	5	1510512	+	LPCAT1	Body	NA	NA	0.975352495680913	0.965709040163026	0.00964345551788692	0.0141889250716251	8.54063174013635e-06	0.98253365321096	0.967188561208346	0.00492941484736028	0.981278019858866	0.933965737932853	0.00866956010348989	0.0490604903353511	239105
cg07227102	11	1092135	-	MUC2	Body	chr11:1094946-1095920	N_Shelf	0.975254837788716	0.965696691831292	0.00955814595742444	0.0140641915627558	1.58094865361345e-05	0.988439478079469	0.959508095140659	0.00915633257031927	0.986032349574168	0.929544541708092	0.0101972886909193	0.0490604903353511	239943
cg24865017	22	36536537	+	APOL3;APOL3;APOL3;APOL3;APOL3;APOL3	Body;3UTR;Body;3UTR;3UTR;Body	NA	NA	0.973091453248429	0.963780726437058	0.00931072681137102	0.0137286848896733	1.32224041283743e-05	0.983823721411667	0.959855769079972	0.0067316275161548	0.987845244997969	0.933448891304495	0.00964441988193187	0.0490604903353511	242213
cg01865786	2	60743489	-	BCL11A;BCL11A;BCL11A	Body;Body;Body	NA	NA	0.983630774731582	0.974669910571907	0.0089608641596749	0.0130696842960481	2.24452119402753e-05	0.993640221557053	0.97523798204096	0.00560442258123815	0.989395104939699	0.952464860071149	0.00799165691340437	0.0490604903353511	246699
cg01278232	17	17606846	-	RAI1	5UTR	chr17:17603583-17604147	S_Shelf	0.976305168840616	0.967553953245548	0.00875121559506842	0.0128577643552245	4.81824466550895e-06	0.987668758493846	0.963100439136468	0.00725779220853454	0.985965911108557	0.945639281816822	0.00735920813983976	0.0490604903353511	248218
cg25942688	2	27016730	+	CENPA;CENPA	3UTR;3UTR	NA	NA	0.983884739583464	0.975445592756144	0.0084391468273195	0.0123023316063201	1.18353048279417e-05	0.993349622026865	0.97059575095524	0.00630037498973512	0.987321700464349	0.940894069719078	0.00800540906116833	0.0490604903353511	252207
cg27334224	7	99013773	+	BUD31	Body	chr7:99016967-99017289	N_Shelf	0.973088070022821	0.964833011581973	0.00825505844084828	0.0121655592332464	4.05495946049039e-06	0.984386945284282	0.954650654810248	0.0087451511840206	0.982097058864475	0.944808847597426	0.00754968269445645	0.0490604903353511	253276
cg01518942	17	78822406	-	RPTOR;RPTOR	Body;Body	chr17:78818440-78818696	S_Shelf	0.977160395109377	0.96895361224607	0.00820678286330678	0.0120440154110638	1.90629962383674e-05	0.991018733821597	0.953415835171923	0.0106171072009055	0.987217825356285	0.945491370845203	0.00854514862113708	0.0490604903353511	254182
cg20342460	12	52474047	-	NA	NA	chr12:52473350-52474178	Island	0.98220868518403	0.974036468003226	0.00817221718080419	0.0119318034859231	2.7403905889452e-06	0.990779539162419	0.962690749900337	0.00740683034689098	0.988641049008608	0.945709161456902	0.00937406613176163	0.0465612616122664	254975
cg12083291	2	43523983	-	THADA;THADA	Body;Body	NA	NA	0.977865230268709	0.969802233844975	0.00806299642373387	0.0118236544302063	1.47574671463059e-05	0.992064375089182	0.96291133219788	0.00799852282997874	0.986993022964571	0.939024540764244	0.00818405799981055	0.0490604903353511	255797
cg15578176	1	1201631	-	UBE2J2;UBE2J2;UBE2J2;UBE2J2	Body;5UTR;Body;5UTR	chr1:1203166-1203597	N_Shore	0.980296756737446	0.972765421685603	0.00753133505184278	0.0110138166145168	1.91872918007819e-05	0.992601262964749	0.960238574403194	0.00914833103343028	0.989080697576693	0.935155248707294	0.0084480036371725	0.0490604903353511	262368
cg14353422	11	674687	-	DEAF1	Body	NA	NA	0.983287018961753	0.97610206228021	0.0071849566815434	0.0104736830150954	1.44494122397116e-05	0.994952441525602	0.971901680687961	0.00749097281698992	0.989715080965624	0.954688322861606	0.0071508336039826	0.0490604903353511	267015
cg18195498	7	100281506	-	GIGYF1	Body	chr7:100284888-100285155	N_Shelf	0.978887955929369	0.971932106515753	0.00695584941361649	0.0101837923354061	9.25646772616493e-06	0.987051874738058	0.970296441177376	0.00620496933779445	0.985745223903394	0.93111492037166	0.00837490820344944	0.0490604903353511	269585
cg00561191	6	42927289	+	GNMT	TSS1500	chr6:42928218-42928810	N_Shore	0.985349339066755	0.978532700209894	0.00681663885686101	0.0099142686730495	1.03860702709414e-05	0.994816257500214	0.965666063546015	0.00718990424158222	0.990248788748534	0.913751137452939	0.00999391674398608	0.0490604903353511	272058
cg02693745	20	3450491	+	ATRN;ATRN	TSS1500;TSS1500	chr20:3451291-3452231	N_Shore	0.981872737960396	0.975116696753736	0.00675604120666018	0.00986039168051841	1.06166375135894e-05	0.989678536961733	0.971659388217346	0.00557086428997186	0.988527322543886	0.960148288233818	0.00576799717613295	0.0490604903353511	272575
cg20627106	17	79624984	-	PDE6G;PDE6G	TSS1500;TSS1500	NA	NA	0.984375984324366	0.977889642809728	0.00648634151463756	0.00944156626383283	7.03754450629585e-06	0.990711241346653	0.976990984548375	0.00429136231420294	0.989611877186175	0.925189125333784	0.00748269490566108	0.0490604903353511	276621
cg05085504	19	5661536	-	SAFB	Body	chr19:5661535-5661863	Island	0.98315304513473	0.977711598459635	0.00544144667509416	0.0079262032418471	1.38157127352155e-05	0.994846298992625	0.961862552164402	0.0103592662712022	0.989892065760352	0.942770601823233	0.0080053586432253	0.0490604903353511	292340
cg15894653	19	9271917	+	ZNF317	Body	chr19:9270906-9271918	Island	0.987878944556891	0.982846726889881	0.0050322176670099	0.00729379345491053	4.02713238614786e-06	0.99304805539343	0.976842860177424	0.00438097362823018	0.991905437135756	0.953787518133991	0.00526605641778852	0.0490604903353511	299748
cg20864636	9	130025713	-	GARNL3	TSS1500	NA	NA	0.987793321548471	0.983280686877746	0.00451263467072449	0.00653955280473032	1.78752523281681e-05	0.994220860781277	0.983710932026813	0.00323080609266877	0.989892378171763	0.971549974293095	0.0042675529338139	0.0490604903353511	308840
